# Supplementary material for: Non-Lethal Blood Sampling of Fish in the lab and Field With Methods for Dried Blood Plasma Spot Omic Analyses
Source: Front Genet. 2022 Mar 24;13:795348. doi: 10.3389/fgene.2022.795348 (PMC8988233; doi:10.3389/fgene.2022.795348)
Supplement: Supplementary file 1 [file Table2.XLSX]

## Sheet: Sheet1
Swiss-Prot ID	PF_1	PF_2	PF_3	PF_4	PF_5	PF_6	PF_7	PF_8	PF_9	PF_10	WP_1	WP_2	WP_3	WP_4	WP_5	WP_6	WP_7	WP_8	PF_Disc_1	PF_Disc_2	PF_Disc_3	PF_Disc_4	PF_Disc_5	PF_Disc_6	PF_Disc_7	PF_Disc_8	PF_Disc_9	PF_Disc_10	WP_Disc_1	WP_Disc_2	WP_Disc_3	WP_Disc_4	WP_Disc_5	WP_Disc_6	WP_Disc_7	WP_Disc_8	WP_Disc_9	WP_Disc_10
A0A060X0Z7	1.26949e+06	1.30879e+06	1.61665e+06	1.40404e+06	1.0222e+06	744052	1.57409e+06	838819	1.70651e+06	1.59795e+06
A0A060YJL9	1.60049e+06	2.21595e+06	1.95786e+06	2.20337e+06	2.0835e+06	944793	2.59726e+06	1.44581e+06	1.38897e+06	2.62142e+06	1.19751e+06	1.36942e+06	2.04229e+06	760297	505968	769884	1.60675e+06	504030
A0A060YYS5	639442	1.17523e+06	1.36954e+06	1.36272e+06	1.19624e+06	171394	1.31069e+06	320135	1.40303e+06	1.0672e+06
A0A060YJ83	1.24035e+06	1.07683e+06	1.18448e+06	1.28854e+06	851656	599751	1.15469e+06	1.34921e+06	958223	1.07867e+06
A0A060Z451	1.43663e+06	769701	1.14511e+06	1.75453e+06	1.57837e+06	429053	1.99085e+06	272908	1.05226e+06	1.28338e+06
A0A060ZRH4	114008	561089	634609	589393	37073.4	26357.4	840042	124160	128553	351471
A0A060VZB9	769677	918747	989527	1.24862e+06	480373	233302	867565	599613	779677	502129
A0A060WP92	572670	775015	721192	789407	420436	61889.5	820314	226559	678779	448410
A0A060XPC8	4.37729e+06	3.45145e+06	4.68831e+06	3.26491e+06	4.44419e+06	1.67208e+06	4.27875e+06	2.15282e+06	3.35529e+06	4.63414e+06
Q9YGF6	1.37591e+06	1.55946e+06	2.56107e+06	2.25306e+06	2.09145e+06	488956	2.00302e+06	943680	2.25757e+06	1.87938e+06	627307	1.71251e+06	1.25502e+06	1.07049e+06	1.355e+06	986060	494307	307638	1.92596e+06	1.80689e+06	1.89415e+06	3.06253e+06	2.32059e+06	1.60093e+06	2.37886e+06	962774	2.58076e+06	2.33613e+06	2.98723e+06	3.63173e+06	2.76586e+06	2.76247e+06	2.99511e+06	3.45002e+06	3.08543e+06	3.71141e+06	3.79768e+06	2.69713e+06
A0A060W863	4.42475e+06	3.24719e+06	5.02496e+06	5.72454e+06	3.00352e+06	1.25835e+06	6.69767e+06	2.38036e+06	4.7895e+06	3.5683e+06
A0A060XG26	1.76635e+06	1.70928e+06	2.18476e+06	2.18855e+06	1.88878e+06	516538	3.09279e+06	1.04472e+06	1.92582e+06	1.64631e+06
A0A060XXZ4	2.49448e+06	2.68925e+06	3.53507e+06	1.72927e+06	1.16803e+06	413780	2.69831e+06	652169	2.62562e+06	951233
A0A060YDH6	993710	782114	1.25498e+06	992424	772461	552839	1.45478e+06	1.05124e+06	817291	1.01504e+06									899887	1.56334e+06	1.98769e+06	1.45565e+06	1.43145e+06	1.28983e+06	1.77314e+06	1.39101e+06	1.75671e+06	2.51374e+06
A0A060WJ90	1.27666e+06	2.54446e+06	1.28247e+06	936548	866598	811608	1.38955e+06	847917	2.63904e+06	2.47567e+06
A0A060XEY8	55807.6	682751	1.10185e+06	701227	855065	23751	1.06166e+06	224365	883372	680531
A0A060VX13	1.75503e+06	2.95498e+06	1.53814e+06	2.25438e+06	2.21648e+06	528421	3.11099e+06	706655	1.34973e+06	1.42366e+06									1.43003e+06	1.21701e+06	3.71297e+06	2.27559e+06	2.86807e+06	933989	1.21467e+06	1.91707e+06	1.67627e+06	2.64534e+06
A0A060X6G1	522062	648018	663594	1.08314e+06	490281	176814	1.38296e+06	433823	751261	786074
A0A060XC75	618895	650732	804353	335571	418627	274313	1.03031e+06	311551	597459	505848
A0A060XJC2	898581	471991	988271	1.43932e+06	2.43698e+06	1.15923e+06	491106	1.16237e+06	1.00903e+06	1.01784e+06									807752	1.00877e+06	1.20108e+06	830436	818358	1.83957e+06	1.33279e+06	361550	874103	1.02814e+06
A0A060WGU0	4.95881e+06	5.9287e+06	5.75003e+06	8.25005e+06	3.42422e+06	1.57318e+06	8.3498e+06	2.78242e+06	4.82872e+06	3.57403e+06									3.55367e+06	4.39607e+06	6.80848e+06	6.49426e+06	6.9232e+06	2.79382e+06	3.60272e+06	4.61294e+06	5.71192e+06	9.24124e+06
A0A061A5C1	2.71556e+06	2.47305e+06	2.86615e+06	2.97951e+06	1.88611e+06	1.08524e+06	3.47364e+06	1.40017e+06	2.47581e+06	2.23374e+06									3.03085e+06	2.47368e+06	2.89213e+06	3.40377e+06	3.52696e+06	1.23343e+06	2.08066e+06	2.48434e+06	3.3484e+06	4.05452e+06
C1BG67	1.51954e+07	2.02917e+07	2.59827e+07	2.02467e+07	2.16893e+07	7.04469e+06	1.7838e+07	1.413e+07	2.92127e+07	2.54687e+07	1.45799e+07	1.4293e+07	1.36513e+07	1.83118e+07	1.6205e+07	1.37841e+07	1.05856e+07	7.47764e+06	1.9187e+07	2.23832e+07	2.20623e+07	3.16087e+07	2.08134e+07	2.77965e+07	2.23792e+07	9.18773e+06	2.68394e+07	2.81812e+07	3.22319e+07	3.63741e+07	3.15724e+07	3.20944e+07	5.05737e+07	5.43151e+07	4.41347e+07	4.46798e+07	3.55444e+07	2.81608e+07
A0A060YJJ9	830805	1.28175e+06	2.31777e+06	1.24039e+06	1.68919e+06	337946	1892111	470198	1.95329e+06	1.62846e+06
A0A060W286	285235	747331	352043	861147	761949	320705	1.1289e+06	632758	114429	786683
A0A060XBZ4	743910	550883	981404	773487	857512	109314	841569	87954.6	883271	548276
A0A060XUX5	3.4186e+06	2.28316e+06	3.13977e+06	3.42486e+06	3.16643e+06	1.731e+06	4.54671e+06	1.26064e+06	4.44603e+06	2.65075e+06
A0A060X4K1	2.71473e+06	943628	3.09008e+06	1.75163e+06	1.2214e+06	1.24955e+06	3.38911e+06	1.96868e+06	2.90948e+06	2.9708e+06	931629	810836	947551	588570	459822	558444	1.24983e+06	1.30692e+06
A0A060XA37	3.2065e+06	1.05826e+06	2.88387e+06	2.77127e+06	1.2635e+06	428672	4.06637e+06	1.69513e+06	1.90246e+06	1.52422e+06
A0A060YXV8	2.00991e+06	2.51546e+06	2.55484e+06	2.89489e+06	1.70557e+06	787128	2.66131e+06	1.21083e+06	2.36417e+06	2.03633e+06	638392	689082	817974	606729	315173	368920	1.14326e+06	632044	1.53663e+06	2.25095e+06	2.39774e+06	2.3013e+06	2.50061e+06	1.33696e+06	1.29683e+06	1.80358e+06	1.99831e+06	3.16006e+06	3.08256e+06	2.9226e+06	2.62807e+06	2.95915e+06	2.32648e+06	1.64392e+06	3.20703e+06	2.61776e+06	3.89957e+06	3.83442e+06
A0A060WM72	227400	37879.1	1.00175e+06	847020	491772	42952	1.48681e+06	11011	610177	936096
A0A060W4V7	786067	831414	1.82447e+06	1.02698e+06	1.21461e+06	423933	1.27061e+06	448048	804806	766430	492719	367586	646295	140200	646210	258010	446546	516722
A0A060XZI2	1.23684e+06	2.6066e+06	2.38189e+06	2.41925e+06	2.12191e+06	795277	2.74133e+06	1.53482e+06	2.10432e+06	1.67813e+06
A0A060Y6N5	849444	1.09919e+06	1.1988e+06	1.63653e+06	1.18315e+06	102036	1.21754e+06	540239	844018	1.12243e+06
A0A060YP40	898678	1.07218e+06	1.19717e+06	1.42754e+06	618747	335449	1.01297e+06	656309	908584	569899
A0A060WHU5	961082	1.1471e+06	1.13839e+06	1.08525e+06	735173	461253	2.95453e+06	1.45187e+06	889431	940689
A0A060XEU0	1.10076e+06	1.34033e+06	844067	807693	527104	485497	1.1971e+06	362037	511846	723307
A0A060ZBY1	1.44595e+06	1.48544e+06	1.63314e+06	2.07331e+06	1.61597e+06	806549	1.78223e+06	1.09802e+06	1.85144e+06	1.83092e+06
A0A060VWY5	1.09001e+06	1.75556e+06	1.94996e+06	1.40228e+06	1.18831e+06	1.48238e+06	1.75429e+06	1.94798e+06	2.81702e+06	2.75712e+06	985044	1.19392e+06	1.06099e+06	677215	1.06733e+06	595920	1.23809e+06	1.17378e+06
A0A060XJX3	557722	943580	1.26932e+06	998178	1.26183e+06	316147	377291	671710	735853	1.10547e+06
A0A060X2R1	1.88101e+06	1.52482e+06	1.74654e+06	2.30341e+06	1.16562e+06	912110	2.1047e+06	1.0917e+06	1.63506e+06	1.38104e+06
A0A060ZDG7	946341	1.97086e+06	1.82122e+06	1.02545e+06	1.34542e+06	734212	1.26829e+06	831314	2.82423e+06	2.0242e+06
A0A060VX02	986845	1.42024e+06	1.36893e+06	1.27842e+06	1.51784e+06	729333	3.52858e+06	319584	4.22338e+06	3.5023e+06
A0A060YW24	703574	1.02973e+06	1.21487e+06	666900	680655	897211	1.06835e+06	535021	1.72355e+06	1.42609e+06
B5KWB1	815455	910717	1.41624e+06	1.35106e+06	916309	383755	1.22886e+06	751806	1.29321e+06	1.37355e+06
A0A060W7Q9	1.26066e+06	1.91567e+06	1.86138e+06	1.04862e+06	1.78391e+06	802936	1.29346e+06	1.00572e+06	2.39312e+06	2.04969e+06																			2.94156e+06	925970	2.71897e+06	2.84691e+06	2.3176e+06	2.20476e+06	2.02665e+06	2.13524e+06	2.72619e+07	2.05344e+06
A0A060WHV6	238546	791751	626556	1.11456e+06	573301	275759	534216	465052	761919	455585
A0A060XQJ3	5.18772e+06	4.65929e+06	6.38361e+06	3.59366e+06	3.8682e+06	2.93245e+06	5.27982e+06	2.34759e+06	5.14224e+06	4.98115e+06	1.70256e+06	2.87921e+06	2.00781e+06	1.9732e+06	1.76707e+06	1.9301e+06	3.10365e+06	2.79324e+06	3.69092e+06	4.35743e+06	3.76956e+06	3.96671e+06	5.59912e+06	3.1265e+06	4.30596e+06	2.69335e+06	4.8152e+06	5.25138e+06
A0A060XRW7	1.89942e+06	836901	774381	2.18104e+06	880081	90091.8	537472	765692	823887	591322
A0A060X7F8	572985	3.08711e+06	3.46563e+06	760353	3.78769e+06	390013	1.09727e+06	805607	4.40552e+06	3.24376e+06
A0A060X8W3	1.78674e+06	1.17941e+06	1.31553e+06	745577	1.15611e+06	1.08827e+06	975329	839775	473971	928724
A0A060YY09	143437	491809	686961	331334	268550	45749.8	194997	146844	701311	531113	430909	444745	702695	718391	278042	298089	743303	340248
A0A060XXE2	3.11963e+06	3.00031e+06	5.08822e+06	4.59522e+06	3.26368e+06	821483	6.92756e+06	1.19924e+06	3.62229e+06	3.73795e+06
A0A060X8G0	1.25371e+06	1.70696e+06	3.74563e+06	25674.9	1.99706e+06	410622	2.93287e+06	771894	2.35375e+06	1.91886e+06																			5.83607e+06	3.53915e+06	5.27906e+06	6.80149e+06	8.32441e+06	7.87176e+06	4.39169e+06	4.33437e+06	444585	5.88733e+06
A0A060XDB5	38587.9	451710	860280	892939	35967.8	51817.5	1.1198e+06	302705	596358	516513									394580	20257.6	457781	611671	813807	88493.3	467775	323283	569732	880614
A0A060XSX2	550787	621340	703438	665820	629013	317985	994625	377932	345942	532960
A0A060YP10	1.48132e+06	3.14697e+06	2.19728e+06	2.45215e+06	4.01416e+06	1.64634e+06	3.32634e+06	1.96165e+06	2.84148e+06	1.87021e+06	572293	502015	588164	364510	906731	880930	680746	751450
A0A060XSL0	1.91899e+06	1.55397e+06	2.21592e+06	2.43125e+06	1.79164e+06	666308	3.15021e+06	1.04325e+06	1.75522e+06	1.86342e+06									1.74318e+06	1.61674e+06	1.81761e+06	2.3747e+06	2.63444e+06	556374	1.65491e+06	1.66984e+06	2.3237e+06	3.18439e+06	2.87363e+06	2.66475e+06	2.68322e+06	3.34424e+06	1.99719e+06	1.8966e+06	3.1616e+06	2.74097e+06	4.41734e+06	4.07982e+06
A0A060XLB2	1.71524e+06	853963	1.92373e+06	1.95068e+06	1.45134e+06	983993	2.53383e+06	835013	1.79891e+06	1.74374e+06
A0A060Y003	4.27352e+06	3.74618e+06	5.57569e+06	5.26759e+06	4.34026e+06	903248	5.61547e+06	480197	4.50764e+06	4.67118e+06	824269	408432	520689	1.4675e+06	536225	454083	876608	392356
A0A060X6X3	4.81941e+06	4.63766e+06	4.78986e+06	5.78672e+06	3.29893e+06	1.80037e+06	4.79769e+06	3.45912e+06	3.44981e+06	4.05071e+06
A0A060X9Z2	3.62466e+06	3.19425e+06	5.38058e+06	4.63769e+06	3.20962e+06	2.23295e+06	5.87206e+06	2.75642e+06	4.50273e+06	3.81642e+06									3.04035e+06	3.86514e+06	4.39985e+06	4.20682e+06	4.7221e+06	1.98406e+06	2.41517e+06	2.82232e+06	4.1226e+06	5.31038e+06
A0A060YFU1	1.01318e+06	1.57373e+06	1.10003e+06	2.15297e+06	1.16491e+06	496356	1.01258e+06	453569	723979	1.13705e+06
A0A060W8R8	69390.3	2.9393e+06	2.27718e+06	1.5936e+06	3.71238e+06	705791	1.41139e+06	859132	750276	3.78733e+06
A0A060WAK0	912189	621920	1.09497e+06	934134	809415	327365	812099	488195	676487	921809
A0A060XD39	44677.2	906162	440783	654203	621379	20852.3	145752	420190	889264	2.27038e+06
A0A060XVL7	1.55285e+06	4.31773e+06	5.32979e+06	2.52541e+06	4.97999e+06	822339	2.69647e+06	2.47402e+06	5.41743e+06	5.10584e+06	599393	1.5464e+06	1.1592e+06	1.82825e+06	536574	2.45267e+06	826174	788682											6.79572e+06	8.60058e+06	6.36253e+06	7.42048e+06	9.014e+06	7.45471e+06	1.02371e+07	8.7905e+06	6.37551e+06	6.11213e+06
A0A060Y498	189357	2.7392e+06	3.6467e+06	246109	4.00515e+06	361343	663884	1.16375e+06	4.46508e+06	3.35633e+06
A0A060XYW7	3.007e+06	2.21993e+06	4.25963e+06	262225	7918.65	788940	106410	53902.2	2.8865e+06	2.42859e+06
A0A060WL36	1.65352e+06	1.46833e+06	2.59106e+06	2.3376e+06	1.96111e+06	478579	2.85265e+06	691902	1.68708e+06	1.36947e+06									988365	1.46174e+06	1.80547e+06	1.94033e+06	1.9962e+06	512877	1.46063e+06	1.06017e+06	2.02857e+06	2.43703e+06
A0A060Z9I7	141619	454952	887459	797191	190653	2451.17	1.01618e+06	334544	641063	616166																			960322	649461	1.12457e+06	1.41006e+06	763607	40601.6	1.01712e+06	1.0965e+06	2.14114e+06	1.70243e+06
A0A061ACU9	18015.5	229110	752183	58301.5	1.01417e+06	65868.9	48669.1	39868.4	670723	669613
A0A060X0C8	473021	1640.08	546.681	425237	1042.95	5774.76	1193.54	275958	565256	430030									533.663	253351	484535	480018	545843	8869.78	302855	407323	492983	646565
A0A060X3D1	592117	593400	703676	664387	779267	393038	747988	296788	635462	771845
A0A060WB56	1.78326e+06	2.3929e+06	2.09625e+06	2.1795e+06	1.89815e+06	403369	1.63003e+06	940742	2.28699e+06	1.80716e+06
A0A060XMG0	2.17572e+06	3.20521e+06	2.63988e+06	2.57301e+06	2.33563e+06	1.48478e+06	2.54899e+06	2.94739e+06	2.57579e+06	2.5485e+06									2.94724e+06	3.60585e+06	3.21871e+06	3.35678e+06	2.74974e+06	2.92236e+06	3.35707e+06	1.983e+06	3.58114e+06	2.94762e+06
A0A060ZEI2	1.94925e+06	1.47725e+06	1.85997e+06	1.6826e+06	1.35453e+06	723009	1.96369e+06	855714	1.42359e+06	1.48957e+06
A0A060VYJ1	62437.7	416186	800294	701088	409931	66888.5	915577	8221.04	544575	539170									298124	288236	484685	489794	579930	26540	365206	320977	437144	724654	878530	627276	1.03267e+06	1.25426e+06	678832	451538	920989	7296.83	1.89841e+06	41383.3
A0A060XD20	1.22274e+06	1.39025e+06	2.38329e+06	1.7331e+06	2.47852e+06	299878	2.14395e+06	968813	1.54712e+06	1.64928e+06
A0A060VWA5	1.69949e+06	1.05343e+06	1.22119e+06	789457	768632	471147	776663	1.03821e+06	1.25701e+06	717944
A0A060W046	910468	1.06702e+06	1.17147e+06	1.18592e+06	1.07435e+06	321357	951377	617980	1.38699e+06	835360	1.03184e+06	759711	649555	1.83307e+06	1.25638e+06	817771	881106	491502	1.15876e+06	1.13114e+06	1.15986e+06	1.44112e+06	1.44791e+06	1.30427e+06	1.50903e+06	844504	1.56161e+06	1.60096e+06
A0A060WCZ3	1.29974e+06	482148	2.04887e+06	1.67891e+06	1.11764e+06	788690	1.70644e+06	870506	964943	940645
A0A060WQX8	1.45632e+06	1.17355e+06	2.28303e+06	2.21094e+06	1.30406e+06	480971	2.94221e+06	543914	245558	1.60808e+06
A0A060VQJ9	464056	640164	1.2907e+06	843555	14986.4	59535.2	1.10371e+06	313006	1.0237e+06	796751
A0A060Y244	4.56508e+06	8.27203e+06	8.89144e+06	1.02601e+07	7.37109e+06	1.27777e+06	8.49672e+06	2.21051e+06	6.95653e+06	6.48669e+06	4.39343e+06	3.60017e+06	4.12763e+06	5.12742e+06	4.89993e+06	2.41996e+06	4.06253e+06	2.12896e+06	3.49129e+06	4.75874e+06	6.29124e+06	8.19042e+06	7.54956e+06	3.30366e+06	6.98148e+06	2.02928e+06	7.61502e+06	8.13849e+06	1.2831e+07	1.69529e+07	1.20966e+07	1.99144e+07	1.65916e+07	1.87212e+07	2.14707e+07	2.33333e+07	1.86619e+07	1.38857e+07
A0A060Y0E7	2.8144e+06	3.19069e+06	5.31877e+06	3.83985e+06	3.16674e+06	910628	4.46537e+06	1.61244e+06	3.93661e+06	4.31151e+06									1.61761e+06	2.66756e+06	2.26745e+06	2.3543e+06	3.30495e+06	1.62272e+06	2.04641e+06	851304	2.24862e+06	2.46656e+06	5.15724e+06	4.79394e+06	5.88216e+06	6.81552e+06	6.94171e+06	7.23892e+06	4.13154e+06	5.86072e+06	5.35233e+06	5.4177e+06
A0A060Y6D6	1.73124e+06	1.61604e+06	1.69641e+06	1.74265e+06	1.06251e+06	559648	2.24862e+06	540428	1.18512e+06	1.35748e+06
A0A060VRV7	23052.4	646391	307914	845183	13684.4	212590	12229.5	7635.95	1.02391e+06	792502
A0A060YW07	1.99747e+06	2.42795e+06	2.44315e+06	2.31762e+06	3.08872e+06	1.12642e+06	2.32055e+06	1.58723e+06	1.63724e+06	2.6078e+06	1.25746e+06	770139	732839	161526	1.28874e+06	884657	743308	582122	2.38634e+06	3.32008e+06	2.13805e+06	627112	2.6759e+06	2.88998e+06	2.78698e+06	1.22074e+06	1.5842e+06	492905	2.57477e+06	1.46784e+06	2.57447e+06	2.65835e+06	3.24538e+06	3.07356e+06	1.75133e+06	2.72209e+06	647383	2.13298e+06
A0A060YI69	3.23919e+06	3.32512e+06	5.09547e+06	4.5174e+06	3.27517e+06	1.27218e+06	5.35657e+06	2.27045e+06	5.89615e+06	3.03334e+06									2.06789e+06	2.29011e+06	3.20053e+06	4.17183e+06	3.62853e+06	2.16249e+06	2.37264e+06	1.44198e+06	2.88487e+06	4.52927e+06	6.44531e+06	5.88592e+06	7.64369e+06	7.96763e+06	7.12762e+06	5.8354e+06	6.31665e+06	7.04575e+06	9.47103e+06	9.85397e+06
A0A060X958	6.04221e+06	6.14465e+06	9.5292e+06	9.00582e+06	7.96371e+06	2.96196e+06	1.08168e+07	4.75763e+06	6.57544e+06	6.80242e+06	2.12552e+06	2.88188e+06	2.92939e+06	3.49009e+06	1.99118e+06	1.49186e+06	4.77592e+06	2.22726e+06	5.31891e+06	6.04293e+06	7.54789e+06	7.42065e+06	8.99819e+06	2.9175e+06	6.09271e+06	5.01768e+06	8.93661e+06	1.08167e+07
A0A060XKA1	2.30902e+06	2.44925e+06	3.27264e+06	2.56802e+06	2.11307e+06	407758	3.0135e+06	1.02492e+06	2.50136e+06	1.97038e+06									1.49466e+06	1.49698e+06	2.05526e+06	2.37764e+06	2.62414e+06	1.0645e+06	2.04468e+06	825936	1.96499e+06	1.9964e+06	3.46496e+06	4.34744e+06	3.73885e+06	4.66068e+06	4.17358e+06	4.3157e+06	3.73099e+06	5.76981e+06	4.47659e+06	4.57026e+06
A0A060YGK0	24973.1	257150	1.85408e+06	1.19048e+06	125137	294348	883094	181558	1.47479e+06	874902
A0A060YWZ0	3.62462e+06	3.47083e+06	5.20584e+06	4.63818e+06	4.31971e+06	1.3451e+06	5.89382e+06	2.55626e+06	5.40682e+06	4.15843e+06	1.48013e+06	1.40768e+06	1.06217e+06	1.31896e+06	1.36822e+06	727485	1.19327e+06	763044											5.13379e+06	5.95654e+06	4.71952e+06	6.63287e+06	3.30799e+06	4.99636e+06	4.80392e+06	6.12716e+06	7.47778e+06	6.08954e+06
A0A061A5E8	1.40639e+06	997280	1.29739e+06	1.37255e+06	892915	558213	1.71736e+06	671830	1.25346e+06	1.16728e+06
A0A060WFU9	895617	1.14279e+06	1.24987e+06	1.28262e+06	1.00983e+06	525628	1.45633e+06	953561	1.11553e+06	1.00035e+06	1.97287e+06	1.90391e+06	2.08368e+06	2.47713e+06	2.14775e+06	1.31708e+06	1.85112e+06	933074	1.12384e+06	1.31744e+06	1.46166e+06	1.62204e+06	1.41552e+06	1.21276e+06	1.44931e+06	822151	1.46284e+06	1.93032e+06	1.21925e+06	1.85709e+06	1.2179e+06	851663	1.3389e+06	1.66311e+06	1.81154e+06	1.16447e+06	1.16804e+06	843922
A0A060W6F6	333450	1.10667e+06	1.64578e+06	2.53374e+06	1.73739e+06	139526	785132	185002	671736	2.38406e+06
A0A060X384	1.1809e+06	1.42335e+06	2.44689e+06	2.17474e+06	1.32573e+06	354257	2.3993e+06	729463	1.4051e+06	1.3678e+06
A0A060X3X3	721033	1.02585e+06	1.02343e+06	957336	1.26496e+06	261002	1.2501e+06	543130	936436	1.50183e+06
A0A060XGV7	466780	628283	975587	683973	714436	2070.74	928650	341726	841814	557105	7654.11	142770	60565.6	64793.5	6959.34	9856.14	133049	1314.52
A0A060XSA7	1.48622e+06	1.61631e+06	2.15951e+06	1.9316e+06	1.34347e+06	849491	1.58953e+06	1.53266e+06	2.00045e+06	1.3358e+06
A0A060YT48	706101	1.10217e+06	1.01922e+06	809318	1.29435e+06	358574	925190	608399	1.08816e+06	912173
A0A060W5Q1	1.21519e+06	1.67969e+06	2.65366e+06	2.18997e+06	2.17321e+06	577755	1.72512e+06	1.1071e+06	2.31717e+06	2.1005e+06	798827	842837	688105	896747	885113	678053	1.00742e+06	564842
A0A060WQ56	944538	1.23986e+06	1.63135e+06	1.14153e+06	2.39124e+06	844175	1131013	1.04627e+06	1.47917e+06	1.48095e+06
A0A060X7L9	417997	1.12745e+06	1.12244e+06	670521	847800	633412	1.10659e+06	648439	821064	691517									1.80885e+06	749204	724238	1.38068e+06	845913	617659	963797	811158	777524	760124
A0A060ZVC3	5.96047e+06	6.97728e+06	8.38391e+06	7.23879e+06	7.40567e+06	3.19956e+06	7.80638e+06	4.90951e+06	8.59582e+06	6.97916e+06	4.24526e+06	4.37168e+06	3.67536e+06	3.56414e+06	4.18628e+06	3.17371e+06	4.31733e+06	1.84259e+06	6.94437e+06	8.70735e+06	7.69146e+06	8.90003e+06	7.06699e+06	8.39498e+06	8.31675e+06	4.75076e+06	8.27322e+06	1.00905e+07	9.82572e+06	9.57683e+06	9.88419e+06	8.81097e+06	1.21268e+07	1.3786e+07	1.09239e+07	1.17002e+07	9.07225e+06	8.09251e+06
A0A060W1F1	4.77607e+06	5.42019e+06	7.2417e+06	6.22026e+06	6.08576e+06	1.72716e+06	7.04449e+06	2.56955e+06	6.45229e+06	4.71435e+06	3.34145e+06	2.666e+06	3.09632e+06	4.05719e+06	3.72813e+06	2.70878e+06	3.11431e+06	1.73103e+06	6.17271e+06	5.15474e+06	4.95751e+06	8.21543e+06	6.85733e+06	3.70715e+06	6.07532e+06	3.02444e+06	8.49768e+06	8.37396e+06	9.73734e+06	1.07423e+07	8.44372e+06	9.02767e+06	1.13894e+07	1.46581e+07	1.12798e+07	9.99638e+06	1.22758e+07	9.69881e+06
A0A060XQ17	3.08704e+06	5.23311e+06	5.31144e+06	4.29018e+06	4.4982e+06	2.19822e+06	3.80319e+06	4.79415e+06	5.9672e+06	4.54735e+06	3.85722e+06	3.9833e+06	4.14485e+06	4.20193e+06	3.13005e+06	2.85333e+06	3.99174e+06	2.43186e+06	3.30442e+06	4.96895e+06	5.62421e+06	5.32055e+06	2.87656e+06	3.70689e+06	6.04186e+06	3.01468e+06	6.11544e+06	3.18987e+06
A0A060VWR0	1.44246e+06	1.70042e+06	2.70881e+06	786111	1.38181e+06	509731	629086	777251	1.79385e+06	1.59144e+06																			3.34017e+06	5.20323e+06	4.22119e+06	5.90385e+06	1.76926e+06	6.20866e+06	3.4715e+06	4.46921e+06	1.05544e+07	9.26341e+06
A0A060YCF3	803273	438416	801836	314320	522635	396244	765741	735572	756775	649458
A0A060X178	1.55191e+06	1.78221e+06	2.64925e+06	2.31438e+06	2.13594e+06	584353	2.10074e+06	778759	2.31152e+06	1.78862e+06	1.60639e+06	1.48957e+06	1.83646e+06	2.10599e+06	1.94178e+06	1.03053e+06	1.63047e+06	624290
A0A060X212	2.61832e+06	3.00127e+06	3.42651e+06	3.1208e+06	2.93619e+06	1.13839e+06	2.06633e+06	2.15743e+06	2.50157e+06	2.22515e+06
A0A060W857	421634	1.16734e+06	1.14733e+06	472189	1.28528e+06	301755	1.16459e+06	350669	884804	1.12961e+06									591079	893679	783262	744982	800811	845924	595165	634112	728822	993826
A0A060XUK3	584185	669112	1.15923e+06	499685	870664	485883	1.20018e+06	469948	770716	355404
A0A060Y562	2.34908e+06	2.41509e+06	3.51859e+06	3.16235e+06	2.53678e+06	946903	3.63646e+06	1.32785e+06	3.02159e+06	2.84989e+06																			4.48435e+06	6.02339e+06	4.81059e+06	4.90162e+06	4.61923e+06	4.11602e+06	5.44854e+06	4.715e+06	6.98178e+06	5.92732e+06
A0A060WZS1	572985	3.08711e+06	3.46563e+06	760353	3.78769e+06	390013	1.09727e+06	805607	4.40552e+06	3.24376e+06
A0A060YH23	1979.59	4282.6	8026.5	2.31293e+06	57548.2	471.486	2.86421e+06	1519.05	5968.13	1105.93	11219.3	12151.8	48572.2	39319.3	2189.15	2957.84	929959	11173.2
A0A060W2W4	620274	488330	1.04035e+06	1.09318e+06	589112	51418.3	1.21997e+06	352735	931377	447767									396413	616652	643550	934739	953615	155752	522914	385532	698739	1.02319e+06
A0A060W2X9	1.04333e+06	1.5047e+06	2.10812e+06	1.75851e+06	1.15174e+06	374317	1.71785e+06	762645	1.62854e+06	1.10275e+06	870520	847749	1.1104e+06	1.03662e+06	1.18052e+06	442151	935551	196504	981977	1.06539e+06	1.54722e+06	1.63522e+06	1.92489e+06	1.14165e+06	1.90487e+06	626177	1.91134e+06	1.7141e+06	1.71657e+06	2.45099e+06	1.99671e+06	2.29782e+06	2.66146e+06	2.22996e+06	2.2861e+06	3.09827e+06	3.29229e+06	2.65696e+06
A0A060X706	2.76403e+06	2.75226e+06	2.8637e+06	2.98185e+06	3.04681e+06	575898	3.42304e+06	1.8771e+06	2.17466e+06	2.57178e+06
A0A060W6W7	1.20164e+06	1.37458e+06	1.09662e+06	1.25296e+06	1.1803e+06	671268	1.51674e+06	873704	1.18051e+06	1.2575e+06
A0A060Y0U2	1.50779e+06	1.29151e+06	983327	1.72277e+06	1.29003e+06	573077	1.84742e+06	1.01143e+06	1.47326e+06	1.4919e+06
A0A060WZJ8	960076	1.65874e+06	1.39311e+06	1.45194e+06	1.1849e+06	396582	1.25188e+06	692501	1.73e+06	1.19679e+06
A0A060VTH3	1.36932e+06	1.07528e+06	1.44642e+06	1.42915e+06	686980	834949	1.30769e+06	628870	1.30487e+06	1.23385e+06
A0A060WBR2	557722	943580	1.26932e+06	998178	1.26183e+06	316147	377291	671710	735853	1.10547e+06
A0A060W1U5	1.49167e+06	1.991e+06	3.84249e+06	2.42065e+06	2.35462e+06	557754	3.4685e+06	867958	2.8534e+06	2.3163e+06
A0A060WKA3	1.96584e+06	1.28657e+06	2.6677e+06	1.21824e+06	1.38431e+06	662156	1.2991e+06	1.05391e+06	1.68865e+06	2.37105e+06																			1.91251e+06	2.17866e+06	2.25526e+06	2.93251e+06	1.86409e+06	2.03596e+06	1.61737e+06	2.53727e+06	2.49599e+06	1.38358e+06
A0A060WM49	7967.84	3646.14	7641.47	606034	51546.6	4097.06	171109	7224	2884.06	8747.47
A0A060WQL3	1.38129e+06	1.17566e+06	2.25418e+06	2.08324e+06	1.13457e+06	462874	2.76088e+06	717584	1.05129e+06	850481
A0A060XWL6	790370	694849	630878	1.03523e+06	381156	68500.5	491645	132424	346442	343825
Q90WC2	2.39644e+06	3.02151e+06	3.72202e+06	3.00522e+06	2.80313e+06	1.34622e+06	2.97672e+06	1.84323e+06	3.77995e+06	3.37352e+06
A0A060XUK2	2.06545e+06	2.39938e+06	5.50203e+06	2.40467e+06	2.72327e+06	737807	4.23169e+06	810383	3.95556e+06	3.28195e+06	1.64997e+06	718638	1.34584e+06	2.02028e+06	975427	881477	875029	373591	1.52726e+06	1.54399e+06	1.6132e+06	3.11995e+06	3.51962e+06	1.16787e+06	2.18053e+06	697433	2.69176e+06	3.85357e+06	9.06996e+06	9.04348e+06	8.31935e+06	9.70908e+06	1.0856e+07	1.08477e+07	9.96947e+06	9.90016e+06	1.07781e+07	9.69627e+06
A0A060VQM3	411780	571111	877764	608039	74880.2	187752	831642	312911	783082	558532									466068	88343	552080	671901	704373	524445	30668.4	22224.1	173723	43335.7
A0A060WSW3	2.69603e+06	2.92451e+06	2.22086e+06	2.66564e+06	2.93412e+06	1.34392e+06	2.37144e+06	1.26105e+06	2.93193e+06	2.01091e+06	803289	1.09306e+06	1.41038e+06	484914	461182	472331	776143	1.21066e+06	1.79015e+06	2.15455e+06	1.5747e+06	1.56132e+06	1.11232e+06	1.20644e+06	1.01117e+06	1.19906e+06	2.0056e+06	2.62842e+06	3.85869e+06	3.65765e+06	3.80218e+06	3.62363e+06	2.0892e+06	1.96024e+06	2.41685e+06	2.10319e+06	4.51888e+06	4.04797e+06
A0A060X5S2	4.27352e+06	3.74618e+06	5.57569e+06	5.26759e+06	4.34026e+06	903248	5.61547e+06	480197	4.50764e+06	4.67118e+06	824269	408432	520689	1.4675e+06	536225	454083	876608	392356
A0A060XCC5	293192	381982	551122	573867	7990.94	37512.4	588270	102372	549202	362783																			1.22489e+06	1.62789e+06	1.01908e+06	1.31055e+06	1.3822e+06	1.43432e+06	1.08214e+06	1.23306e+06	1.40795e+06	1.42403e+06
A0A060Z0E7	3.28448e+06	3.5623e+06	3.34022e+06	3.63328e+06	2.80343e+06	1.64635e+06	4.01972e+06	1.64534e+06	4.39602e+06	3.32198e+06
A0A060XBI9	445707	942114	536059	786631	860275	305697	1.21142e+06	450243	584686	843013
A0A060XW42	522687	580947	482089	811670	557416	141331	498212	484540	375440	376816
A0A060YMW1	2.45913e+06	2.22818e+06	2.33483e+06	3.49587e+06	1.71375e+06	958260	4.91991e+06	1.5901e+06	2.1e+06	2.06135e+06																			2.09919e+06	1.38807e+06	3.49315e+06	4.6996e+06	1.33054e+06	1.76715e+06	1.67412e+06	2.58064e+06	4.59296e+06	6.43161e+06
A0A060W1R5	3.26106e+06	3.96472e+06	5.20523e+06	3.99574e+06	4.1621e+06	1.51717e+06	3.76153e+06	2.56536e+06	4.85099e+06	3.50228e+06
A0A060XXE3	2.41104e+06	2.61596e+06	5.37739e+06	3.98483e+06	3.90225e+06	957788	3.46847e+06	1.29055e+06	4.42188e+06	1.98588e+06
A0A060YAK9	984064	620930	810989	1.23757e+06	1.18229e+06	560880	899314	771234	800733	807896
A0A060XHY2	648204	1.23613e+06	1.47347e+06	1.08468e+06	1.16594e+06	472660	1.136e+06	1.32689e+06	1.36882e+06	443583
A0A060X622	863775	1.78752e+06	2.03537e+06	897678	2.24223e+06	589644	1.28724e+06	815722	3.21103e+06	1.89155e+06
A0A060WAW8	8.8076e+06	3.68518e+06	3.10824e+06	4.19424e+06	3.64113e+06	1.73303e+06	4.04849e+06	2.59786e+06	2.44419e+06	3.11859e+06	1.41404e+06	600042	1.32777e+06	1.26469e+06	946071	521940	2.01004e+06	897701	2.67118e+06	2.53585e+06	2.33306e+06	2.99682e+06	2.87458e+06	1.53348e+06	1.82473e+06	2.92866e+06	2.29553e+06	3.94197e+06
A0A060Z6L6	849444	1.09919e+06	1.1988e+06	1.63653e+06	1.18315e+06	102036	1.21754e+06	540239	844018	1.12243e+06
A0A060WV25	6.62519e+06	6.00877e+06	7.38035e+06	8.50083e+06	5.92543e+06	1.94105e+06	8.51435e+06	3.43574e+06	6.21606e+06	5.9564e+06																			7.9668e+06	7.67262e+06	9.26661e+06	9.34861e+06	6.62569e+06	6.11996e+06	9.84199e+06	6.47023e+06	1.18934e+07	1.24976e+07
A0A060X956	1.52076e+06	2.64766e+06	4.35264e+06	3.94149e+06	1.99821e+06	396467	4.73157e+06	653375	3.86421e+06	1.4025e+06	815973	780038	1.05865e+06	1.15698e+06	838056	537149	1.04666e+06	657434
A0A060XIN8	477644	2.01232e+06	2.83228e+06	1.13908e+06	2.39559e+06	311250	1.05289e+06	753342	2.56176e+06	2.59473e+06
A0A060ZGE5	1.64777e+06	1.15988e+06	1.10713e+06	1.63878e+06	1.46742e+06	520953	1.68277e+06	1.47182e+06	1.2389e+06	1.01562e+06
A0A060VNY4	3.37474e+06	3.79105e+06	4.7636e+06	3.88981e+06	4.35679e+06	1.81106e+06	4.22558e+06	2.6844e+06	5.03868e+06	4.16583e+06	2.71733e+06	2.2904e+06	2.1785e+06	2.52755e+06	2.71117e+06	2.18084e+06	2.00577e+06	1.25101e+06	4.75568e+06	5.20342e+06	4.93716e+06	6.51489e+06	4.88552e+06	5.29143e+06	5.5967e+06	2.31518e+06	5.64058e+06	5.07104e+06	4.73101e+06	5.23153e+06	4.65033e+06	4.71224e+06	6.40793e+06	7.05943e+06	5.62121e+06	6.09779e+06	4.08182e+06	4.65852e+06
A0A060Y475	1.45748e+06	2.85389e+06	2.56676e+06	871611	1.94619e+06	1.42168e+06	2.31782e+06	1.45651e+06	1.66661e+06	2.00079e+06	1.26459e+06	1.24227e+06	999579	1.12082e+06	1.70124e+06	1.15029e+06	782820	1.15951e+06											1.76969e+06	2.33476e+06	1.72271e+06	2.00911e+06	1.74251e+06	1.2293e+06	1.79398e+06	1.7678e+06	1.43151e+06	3.08475e+06
A0A060YP20	4.40696e+06	4.18919e+06	5.58681e+06	4.43397e+06	3.68768e+06	1.31771e+06	6.93524e+06	1.7452e+06	3.9243e+06	4.27418e+06
A0A060W6K9	1.90699e+06	1.71364e+06	2.21504e+06	1.96893e+06	1.7151e+06	1.07342e+06	2.19446e+06	731995	1.20066e+06	1.52394e+06																			1.84816e+06	2.90851e+06	2.44617e+06	2.52806e+06	1.47442e+06	1.98118e+06	3.39932e+06	3.34356e+06	3.96647e+06	4.19817e+06
A0A060WI86	2.3066e+06	2.60992e+06	4.01613e+06	2.72519e+06	2.51352e+06	376775	3.91833e+06	1.16227e+06	2.86247e+06	2.37968e+06	601617	1.02522e+06	694401	923458	543498	344105	1.33534e+06	601262											1.01829e+07	1.14677e+07	1.28871e+07	1.24532e+07	7.53814e+06	5.9276e+06	9.53718e+06	1.09986e+07	2.03389e+07	1.81804e+07
A0A060WNK3	42934.1	516990	1.20204e+06	796180	1.52652e+06	101840	640735	199779	770721	1.2117e+06									1.19726e+06	1.10219e+06	1.33511e+06	1.29744e+06	584108	1.37321e+06	449430	717266	1.37976e+06	1.5082e+06
A0A060X015	833537	728968	1.23888e+06	496367	1.2064e+06	315846	1.70009e+06	710471	1.17239e+06	269002
A0A060WLN8	7.11915e+06	6.26832e+06	9.88151e+06	1.08685e+07	6.56189e+06	3.14175e+06	1.14476e+07	3.69067e+06	7.72716e+06	6.80103e+06
A0A060VZK5	4833.61	3528.31	4835.73	3511.71	5663.4	1802.71	17302.7	1026.78	721434	191328
A0A060YBR6	1.72151e+06	1.92844e+06	2.75148e+06	3.193e+06	2.15854e+06	506881	3.4178e+06	803026	2.22642e+06	2.02113e+06
A0A060YQE9	202852	586629	1.32091e+06	1.59132e+06	997872	78573	552066	108265	442199	345977
A0A060VSL0	4.42475e+06	3.24719e+06	5.02496e+06	5.72454e+06	3.00352e+06	1.25835e+06	6.69767e+06	2.38036e+06	4.7895e+06	3.5683e+06
A0A060X684	2.6273e+06	2.8314e+06	2.30377e+06	2.81005e+06	1.70996e+06	1.69173e+06	3.55595e+06	1.63135e+06	2.2624e+06	2.46535e+06
A0A060VRF7	850094	814388	894668	701878	995875	846387	721990	492280	808753	947964	632036	614637	686773	640863	706874	485472	593137	505213
A0A060W9V3	1.10569e+06	1.10541e+06	1.01701e+06	1.35085e+06	581303	848062	1.45975e+06	1.08983e+06	741012	1.00553e+06
A0A060YXK5	465974	545642	811107	692412	593125	177880	758260	299824	665102	538214									415525	376397	488892	798009	558553	312218	529588	268144	647362	896123	1.00686e+06	1.30436e+06	925383	1.14106e+06	1.30006e+06	1.32394e+06	1.28759e+06	1.30765e+06	1.50254e+06	1.03033e+06
A0A060WHH1	450730	740920	1.64276e+06	79659.1	61894.9	126673	120101	15389.1	1.06977e+06	888243
A0A060X2A1	2.54814e+06	1.60221e+06	2.14999e+06	1.86619e+06	1.7142e+06	974312	3.04215e+06	1.22075e+06	1.42304e+06	1.57845e+06
A0A060XFB2	866478	2.29313e+06	1.42808e+06	990719	3.03057e+06	453400	2.81902e+06	1.23012e+06	1.61898e+06	1.42588e+06	1.33146e+06	1.08885e+06	1.0643e+06	1.53503e+06	1.12467e+06	814263	1.5206e+06	511781
A0A060VX15	5.95789e+06	4.63569e+06	5.24233e+06	5.52477e+06	3.10211e+06	1.7716e+06	9.91757e+06	1.70252e+06	3.50638e+06	4.74252e+06
A0A060WQP2	904380	834908	1.27441e+06	808438	935051	423532	1.10028e+06	472205	830379	1.36495e+06
A0A060YRC6	637209	1.13137e+06	1.05918e+06	736028	805602	356085	949506	490468	922208	830804
A0A060X2W6	1.91607e+06	1.56818e+06	2.36662e+06	1.1571e+06	1.25166e+06	1.10529e+06	1.51948e+06	898952	766038	1.95466e+06
A0A060X7I7	1.81347e+06	1.36716e+06	1.93435e+06	1.88899e+06	1.00839e+06	728749	2.07548e+06	828842	1.46252e+06	1.08591e+06
A0A060VRY5	2.56806e+06	2.21442e+06	2.80151e+06	2.53904e+06	3.42933e+06	940857	3.2172e+06	2.05021e+06	1.6751e+06	1.57028e+06
A0A060Y5C7	307573	1.06525e+06	1.31095e+06	1.34239e+06	281720	13275.9	1.10848e+06	47629.4	718969	411283
A0A060W0M2	359248	462375	1.98547e+06	662495	570840	298430	1.05928e+06	257960	477800	623475									328999	468059	422926	745265	531386	450423	523173	285630	659222	904259
A0A060WGB8	926276	1.41391e+06	1.58884e+06	1.06791e+06	1.32668e+06	105125	1.46957e+06	511939	1.76225e+06	1.22928e+06
A0A060YKS6	1.34335e+06	1.3239e+06	1.9198e+06	1.50841e+06	1.45368e+06	872339	1.64669e+06	752651	1.15312e+06	1.44897e+06
A0A060Z0E6	3.50618e+06	2.91849e+06	3.07783e+06	3.69269e+06	2.22977e+06	1.83217e+06	3.25195e+06	2.37313e+06	2.89644e+06	3.18106e+06	702548	1.31088e+06	1.04808e+06	764610	418602	463967	685884	867654	1.90545e+06	2.681e+06	1.69803e+06	1.74506e+06	2.52545e+06	1.11484e+06	1.24904e+06	1.77426e+06	2.15668e+06	1.99096e+06	3.14626e+06	2.39313e+06	2.87867e+06	3.2191e+06	2.35608e+06	2.10169e+06	2.43854e+06	2.63385e+06	2.51621e+06	3.31173e+06
A0A060W930	1.98131e+06	1.65375e+06	1.8971e+06	1.63181e+06	1.29098e+06	963396	1.86797e+06	1.41901e+06	2.00531e+06	1.66523e+06									1.98583e+06	2.0536e+06	2.67355e+06	2.3761e+06	1.77131e+06	1.32721e+06	1.67347e+06	2.00649e+06	2.17417e+06	2.60695e+06
A0A060WUT6	6.62519e+06	6.00877e+06	7.38035e+06	8.50083e+06	5.92543e+06	1.94105e+06	8.51435e+06	3.43574e+06	6.21606e+06	5.9564e+06																			7.9668e+06	7.67262e+06	9.26661e+06	9.34861e+06	6.62569e+06	6.11996e+06	9.84199e+06	6.47023e+06	1.18934e+07	1.24976e+07
A0A060Y8U6	5.38342e+06	4.83617e+06	7.11961e+06	6.85599e+06	3.99357e+06	2.51762e+06	7.45497e+06	2.32873e+06	5.08965e+06	4.99527e+06	643212	625619	2.19704e+06	577453	712965	335819	1.31106e+06	1.32905e+06											8.91369e+06	8.41865e+06	7.45119e+06	1.2169e+07	7.94378e+06	5.83797e+06	8.92549e+06	1.0224e+07	1.43634e+07	1.47738e+07
A0A060WC65	189357	2.7392e+06	3.6467e+06	246109	4.00515e+06	361343	663884	1.16375e+06	4.46508e+06	3.35633e+06
A0A060XLW3	2.5574e+06	2.19388e+06	2.40821e+06	2.53949e+06	2.03131e+06	954423	3.80602e+06	1.25441e+06	1.97315e+06	2.52465e+06
A0A060WA52	2.11149e+06	2.17565e+06	4.35232e+06	1.81332e+06	3.09559e+06	596732	3.78582e+06	1.15115e+06	2.77926e+06	2.69045e+06	147784	478652	320987	421222	188571	83630.5	126830	298289
A0A060XXL7	1.23284e+06	1.79205e+06	2.80932e+06	1.81895e+06	1.81544e+06	363972	1.88535e+06	904798	2.35001e+06	1.53859e+06
A0A060WUM6	2.67019e+06	1.87826e+06	2.58735e+06	2.53292e+06	2.81096e+06	194479	4.18474e+06	495425	2.53976e+06	2.34918e+06
A0A060XH35	1.06117e+06	1.32743e+06	3.09861e+06	2.13816e+06	2.58697e+06	881235	1.28339e+06	1.31144e+06	2.67341e+06	2.67879e+06																			2.62504e+06	3.21057e+06	2.38648e+06	2.68631e+06	3.03372e+06	2.92137e+06	2.36923e+06	2.04225e+06	1.5881e+06	3.14238e+06
A0A060VTN3	2.68651e+06	2.91063e+06	3.65432e+06	2.40052e+06	1.934e+06	532281	3.91829e+06	1.25593e+06	4.33449e+06	1.83982e+06																			5.69106e+06	5.53164e+06	7.77659e+06	7.41664e+06	6.07581e+06	6.07577e+06	5.95386e+06	7.2619e+06	1.11902e+07	7.93433e+06
A0A060VU93	2.48395e+06	2.49598e+06	3.59325e+06	3.42091e+06	2.45127e+06	1.24184e+06	2.8854e+06	1.50567e+06	2.50884e+06	2.58208e+06
A0A060WDF2	557991	378239	374688	312148	898851	273392	615131	280596	198511	708684
A0A060Y902	1.58061e+06	1.2466e+06	1.6721e+06	1.60298e+06	1.54783e+06	582891	1.05912e+06	997062	1.39704e+06	1.27561e+06
A0A060W0L5	3.9755e+06	2.29974e+06	3.75177e+06	3.61218e+06	3.55104e+06	1.25101e+06	4.05435e+06	1.77606e+06	4.34218e+06	2.36644e+06	2.16018e+06	1.63488e+06	2.4681e+06	2116028	2.06947e+06	1.70332e+06	2.4595e+06	1.41608e+06
A0A060WDT2	5.38735e+06	4.86095e+06	6.51304e+06	6.61032e+06	4.06233e+06	2.51438e+06	6.93994e+06	3.96282e+06	5.24269e+06	4.2894e+06	1.76275e+06	2.87043e+06	3.2313e+06	3.63537e+06	2.93888e+06	2.02168e+06	3.38845e+06	1.90824e+06	6.61892e+06	5.42668e+06	6.70915e+06	7.65747e+06	7.14502e+06	3.67038e+06	5.84573e+06	4.44862e+06	7.17335e+06	8.84835e+06	7.88265e+06	7.4179e+06	6.87831e+06	8.31994e+06	5.73463e+06	4.55552e+06	7.02625e+06	6.97488e+06	9.78618e+06	9.83385e+06
A0A060YJJ8	1.02459e+06	1.48824e+06	1.40138e+06	649777	955337	355646	3.30659e+06	1.03242e+06	1.31286e+06	1.78467e+06
A0A060VPC1	1.75105e+06	1.23048e+06	2.23774e+06	816670	1.15365e+06	854939	2.02008e+06	1.00407e+06	2.86613e+06	1.38854e+06
A0A060WG15	6.39242e+06	6.91226e+06	1.13688e+07	1.1385e+07	6.90478e+06	2.17005e+06	1.28846e+07	3.00572e+06	7.96112e+06	6.66391e+06	3.85615e+06	4.27608e+06	5.11744e+06	5.14498e+06	2.38391e+06	1.93327e+06	6.59142e+06	3.12478e+06
A0A060W5L4	1.59904e+06	1.53755e+06	2.28417e+06	859632	2.24337e+06	699477	2.31941e+06	1.07962e+06	2.10012e+06	2.32236e+06									1.41049e+06	1.28915e+06	1.86916e+06	1.97671e+06	2.45278e+06	1.4016e+06	2.02253e+06	844861	1.39361e+06	1.61716e+06
A0A060W6W9	2.7875e+06	2.72775e+06	2.58568e+06	2.54217e+06	2.3045e+06	1.08802e+06	3.63014e+06	1.80597e+06	2.43981e+06	2.64244e+06	1.49606e+06	1.53979e+06	1.74214e+06	1.75484e+06	848520	817841	1.97411e+06	1.25046e+06
A0A060YFL6	450730	740920	1.64276e+06	79659.1	61894.9	126673	120101	15389.1	1.06977e+06	888243
A0A060YX36	742596	1.05076e+06	1.63789e+06	1.80655e+06	1.02823e+06	247671	1.74192e+06	246972	1.72421e+06	1.49443e+06
A0A060VNA2	4.10833e+06	2.48022e+06	2.55169e+06	2.13885e+06	1.91561e+06	1.71935e+06	2.97106e+06	1.48448e+06	1.79786e+06	1.66236e+06	710632	1.33486e+06	964806	1.54254e+06	486342	299361	1.37106e+06	565264
A0A060WBA2	1.86465e+06	1.84163e+06	2.42233e+06	2.27087e+06	2.04395e+06	1.11278e+06	2.24009e+06	853489	1.46778e+06	1.80655e+06
A0A060XZS0	5.28302e+06	4.19742e+06	4.94193e+06	5.60678e+06	3.56633e+06	2.81664e+06	6.5361e+06	3.53218e+06	4.63346e+06	5.10077e+06	2.4799e+06	1.53047e+06	3.19389e+06	1.76843e+06	1.05764e+06	875035	1.57044e+06	1.93523e+06	5.18871e+06	5.53142e+06	3.64966e+06	6.13117e+06	6.60011e+06	2.7581e+06	4.0911e+06	3.12067e+06	4.55842e+06	8.55405e+06
A0A060W6T3	1.12533e+06	1.29808e+06	2.12549e+06	1.48091e+06	1.07384e+06	202933	1.59831e+06	274261	1.55951e+06	968115
A0A060WS69	1.85131e+06	1.45519e+06	1.16939e+06	2.04496e+06	949923	1.55156e+06	1.72978e+06	1.87404e+06	1.42814e+06	2.06319e+06
A0A060WG71	942050	616707	1.29926e+06	1.70762e+06	982918	596772	1.54271e+06	768610	1.11141e+06	1.17064e+06
A0A060WL67	669337	831676	1.0719e+06	1.1408e+06	618246	250838	991836	364201	685492	682202
A0A060XKG1	1.83992e+06	2.27419e+06	2.59106e+06	3.00383e+06	2.12543e+06	1.12894e+06	2.79587e+06	1.45091e+06	2.76921e+06	1.87038e+06	1.09215e+06	893929	1.29891e+06	1.23346e+06	1.32235e+06	878098	938137	607810	2.38197e+06	2.67294e+06	2.30375e+06	3.00786e+06	2.46496e+06	2.12117e+06	2.32605e+06	1.50148e+06	2.94476e+06	2.88069e+06
A0A060W8M6	901281	1.07202e+06	1.01337e+06	1.09728e+06	699731	412572	1.01087e+06	869854	914586	961041									812863	1.20505e+06	1.02324e+06	1.21981e+06	1.0407e+06	641124	713616	1.12553e+06	928329	1.17902e+06
A0A060WVP6	794915	920516	1.53721e+06	1.06082e+06	1.00693e+06	262645	831269	487871	1.33177e+06	1.03927e+06	64509.7	18019.6	145957	788246	20978.8	15616.2	418414	16738.4	502822	792567	1.3451e+06	1.16661e+06	947316	463450	1.51798e+06	355715	1.32379e+06	1.35714e+06	918925	1.71582e+06	1.33407e+06	1.33071e+06	1.10814e+06	1.0722e+06	1.08776e+06	1.13163e+06	1.42051e+06	1.25432e+06
A0A060YDR8	2.88572e+06	4.65254e+06	4.566e+06	3.96391e+06	4.82219e+06	1.5611e+06	2.8819e+06	3.04051e+06	5.40345e+06	4.69864e+06
A0A060X798	3.24419e+06	3.055e+06	3.62861e+06	3.59737e+06	2.85778e+06	2.69182e+06	3.73456e+06	1.6782e+06	3.26938e+06	2.82197e+06									2.75106e+06	2.7012e+06	4.28283e+06	3.65476e+06	4.09454e+06	2.01791e+06	3.06788e+06	2.52339e+06	3.54785e+06	5.29228e+06
A0A060XSW0	1.19219e+07	1.55697e+07	1.99373e+07	1.54282e+07	1.76149e+07	5.23176e+06	1.37377e+07	9.89426e+06	2.17266e+07	1.72847e+07	9.66438e+06	1.01329e+07	9.20052e+06	1.50279e+07	1.28399e+07	1.02269e+07	7.94588e+06	4.9859e+06	1.50188e+07	1.58594e+07	1.53869e+07	2.51318e+07	1.7513e+07	2.00152e+07	1.85901e+07	6.83179e+06	2.1356e+07	2.21338e+07	2.67605e+07	2.96913e+07	2.4746e+07	2.49692e+07	4.02097e+07	4.58588e+07	3.69748e+07	3.60973e+07	2.87296e+07	2.11091e+07
A0A060XYM8	1.97231e+06	1.18941e+06	1.9769e+06	2.01901e+06	2.31616e+06	322459	1.11374e+06	459861	1.67971e+06	1.533e+06									730290	1.55726e+06	1.12127e+06	861071	2.54042e+06	331146	1.47719e+06	625676	1.8788e+06	2.47539e+06
A0A060Z829	4.64366e+06	5.85678e+06	7.77963e+06	7.38956e+06	4.57498e+06	2.0602e+06	6.9165e+06	3.43264e+06	5.8348e+06	6.12391e+06	1.65374e+06	2.1865e+06	2.40689e+06	2.09402e+06	1.01185e+06	995125	2.23401e+06	913123	3.71046e+06	4.80164e+06	6.79839e+06	6.88773e+06	7.80279e+06	2.76002e+06	4.73458e+06	4.32664e+06	7.76657e+06	9.3593e+06	5.16434e+06	8.32144e+06	7.1718e+06	7.53108e+06	6.23484e+06	5.23617e+06	5.41116e+06	7.07933e+06	1.28356e+07	1.08104e+07
A0A060WAI8	2.0227e+06	2.66295e+06	2.43987e+06	2.26248e+06	2.64102e+06	1.1068e+06	2.27347e+06	1.4382e+06	1.6525e+06	2.62423e+06
A0A060WJ79	1.10475e+06	1.35191e+06	2.40171e+06	1.76766e+06	1.5081e+06	468897	1.70395e+06	757039	1.71467e+06	1.45016e+06	972811	848078	973455	1.04004e+06	1.18019e+06	439044	777528	306094	1.06409e+06	1.51686e+06	1.47462e+06	2.43512e+06	1.92738e+06	1.39366e+06	2.1043e+06	693564	2.37038e+06	2.1344e+06	1.6281e+06	2.26009e+06	1.92478e+06	2.01192e+06	2.15933e+06	2.3882e+06	1.8954e+06	2.70675e+06	2.87185e+06	2.27209e+06
A0A060YKL7	1.96456e+06	1.52109e+06	2.04442e+06	2.41298e+06	1.69029e+06	1.05512e+06	2.13531e+06	1.13936e+06	1.50821e+06	1.94217e+06
A0A060X9V6	475158	915699	838854	115147	1.04294e+06	422604	640967	171013	2.28824e+06	1.29033e+06
A0A060YG78	361398	2.32521e+06	2.62409e+06	2.98893e+06	1.10784e+06	91620.7	1.44765e+06	1.63906e+06	1.75169e+06	600566	347314	842085	499914	638122	411767	322364	498324	274655
A0A060YRL9	1.13318e+06	608614	1.37285e+06	935588	1.08759e+06	500550	851422	527787	931587	727447
A0A060XYK8	1.86709e+06	735308	1.79229e+06	3.14263e+06	1.10395e+06	1.38259e+06	1.93716e+06	929427	1.0789e+06	3.10173e+06
A0A060Y5T9	1.96823e+06	2.54419e+06	3.72849e+06	3.82511e+06	10040.4	1.12338e+06	3.10639e+06	1.85966e+06	3.19911e+06	2.93576e+06	3.94351e+06	2.90863e+06	3.56659e+06	4.24771e+06	3.92021e+06	2.85424e+06	3.65017e+06	2.14228e+06	2.96586e+06	2.36971e+06	2.88192e+06	4.29978e+06	3.33716e+06	2.42684e+06	3.29827e+06	1.39225e+06	3.27997e+06	3.79691e+06	4.67639e+06	6.60751e+06	5.19063e+06	6.21966e+06	6.03735e+06	7.95359e+06	7.6623e+06	7.54793e+06	7.2142e+06	5.84194e+06
A0A060VTZ5	7967.84	3646.14	7641.47	606034	51546.6	4097.06	171109	7224	2884.06	8747.47
A0A060XMR8	3.10451e+06	2.88857e+06	3.45427e+06	3.05028e+06	2.9719e+06	1.36827e+06	3.04011e+06	2.22309e+06	3.94791e+06	3.34835e+06	2129610	1.61174e+06	1.64469e+06	2.23373e+06	2.2756e+06	2.08262e+06	1.64453e+06	1.44781e+06	3.24969e+06	3.56445e+06	3.64562e+06	4.25161e+06	3.48506e+06	4.21676e+06	3.85627e+06	2.39414e+06	4.39794e+06	3.91724e+06
A0A060VTT5	772276	535142	1.60052e+06	1.13274e+06	993129	715128	709948	677208	384616	1.80725e+06
A0A060W8N4	4.32302e+06	4.49214e+06	4.94161e+06	6.05246e+06	4.41279e+06	2.62777e+06	4.9367e+06	3.73867e+06	5.22352e+06	5.37883e+06	3.30053e+06	2.65542e+06	3.04015e+06	3.86891e+06	3.67382e+06	3.01603e+06	2.66058e+06	3.2438e+06											6.33487e+06	6.51871e+06	5.64153e+06	5.31527e+06	6.73544e+06	8.64334e+06	7.42907e+06	8.55167e+06	5.4697e+06	6.25605e+06
A0A060XXX9	652073	874661	356660	318889	385368	681682	1.17567e+06	1.08332e+06	923866	1.29381e+06
A0A060XZW1	2.09878e+06	2.5381e+06	3.02331e+06	2.64311e+06	2.09947e+06	1.23866e+06	2.52858e+06	1.73084e+06	3.40071e+06	3.0513e+06
A0A060Y5H3	984266	2.15534e+06	1.87002e+06	1.83235e+06	2.73143e+06	978479	1.91646e+06	1.44629e+06	2.06577e+06	1.12244e+06
A0A060WNF8	790370	694849	630878	1.03523e+06	381156	68500.5	491645	132424	346442	343825
A0A060X0R2	1.23543e+06	1.88746e+06	2.92555e+06	1.26974e+06	814029	489707	1.53868e+06	453672	1.11463e+06	853436																			1.13348e+06	1.44883e+06	1.2157e+06	1.20819e+06	866284	1.11659e+06	1.05283e+06	1.81822e+06	2.15192e+06	2.26331e+06
A0A060YWV7	9.4592e+06	1.13412e+07	1.33396e+07	1.16934e+07	1.17483e+07	4.71757e+06	1.09153e+07	7.87972e+06	1.319e+07	1.28031e+07	6.60651e+06	6.08758e+06	5.86925e+06	6.22127e+06	6.6583e+06	5.28641e+06	5.9952e+06	3.04788e+06	1.23957e+07	1.33808e+07	1.30115e+07	1.53716e+07	1.19196e+07	1.29339e+07	1.39529e+07	6.84486e+06	1.44558e+07	1.64752e+07	1.48201e+07	1.58788e+07	1.4951e+07	1.37961e+07	1.93951e+07	2.12919e+07	1.70996e+07	1.77688e+07	1.36125e+07	1.35462e+07
A0A060VXD4	1.54548e+06	1.04827e+06	1.67436e+06	2.19581e+06	1.07023e+06	636218	2.01183e+06	400420	960845	1.15817e+06
A0A060W5I3	3.35216e+06	3.08253e+06	3.64641e+06	3.77428e+06	2.08058e+06	1.36373e+06	4.67261e+06	1.99603e+06	2.76745e+06	2.7632e+06
A0A060XE22	2.33051e+06	2.05779e+06	2.56149e+06	2.82215e+06	1.21017e+06	574256	3.2516e+06	1.032e+06	1.43611e+06	1.71501e+06	10408.4	8575.86	13928.1	5275	15146.4	3177.8	227573	11203.8
A0A060X1Y1	898617	1.50655e+06	1.8923e+06	1.54703e+06	1.46256e+06	781879	463190	909814	1.28768e+06	1.14216e+06	876400	659399	884096	382793	1.03762e+06	708500	468221	731815	1.78777e+06	2.33814e+06	1.4031e+06	186759	2.16263e+06	2.72231e+06	1.97193e+06	1.43417e+06	2.07992e+06	654557
A0A060YA76	801806	1.13298e+06	906991	937634	1.75111e+06	646945	1.13054e+06	348934	864389	575468
A0A060ZAM6	1.73809e+06	1e+06	1.16584e+06	1.77187e+06	1.8212e+06	637270	1.37682e+06	1.20926e+06	857469	1.34708e+06
A0A060VXP8	2.15095e+06	2.52713e+06	3.86921e+06	3.81082e+06	2.37056e+06	687389	4.35328e+06	1.39837e+06	2.95123e+06	2.37335e+06	1.18075e+06	1.44148e+06	1.5636e+06	1.6015e+06	773106	660593	2.00248e+06	732399	1.92835e+06	2.76372e+06	3.33323e+06	3.65617e+06	4.44589e+06	880266	2.6102e+06	1.50664e+06	3.4764e+06	5.23363e+06	4.83562e+06	5.34278e+06	4.88993e+06	5.2101e+06	3.66412e+06	2.95889e+06	4.80718e+06	4.21818e+06	8.1639e+06	7.26866e+06
A0A060XKQ5	1.16033e+06	1.24186e+06	1.1727e+06	1.13506e+06	1571388	894200	1.72231e+06	859914	1.59228e+06	1.25114e+06
A0A060XQI0	2.80163e+06	1.85311e+06	2.09804e+06	2.70803e+06	1.18336e+06	662858	2.3841e+06	1.65973e+06	1.41329e+06	1.69218e+06																			1.90168e+06	3.68528e+06	1.85446e+06	1.85648e+06	2.28036e+06	3.50995e+06	2.0196e+06	2.77596e+06	2.7089e+06	2.90256e+06
A0A060Y9M1	1.67696e+07	2.27274e+07	3.13231e+07	2.22897e+07	2.47449e+07	7.85896e+06	26590546	9.38889e+06	2.69427e+07	2.32273e+07	7.95155e+06	6.71308e+06	7.65264e+06	7.87167e+06	8.41886e+06	5.77063e+06	7.90524e+06	4.27461e+06	1.25776e+07	1.52123e+07	1.5505e+07	19184691	1.62868e+07	1.21169e+07	1.93341e+07	8.56753e+06	1.80103e+07	1.99646e+07	4.03259e+07	4.34068e+07	3.84688e+07	4.50963e+07	5.45912e+07	5.5589e+07	4.44976e+07	4.71828e+07	4.08613e+07	5.28662e+07
A0A060YTP6	877698	439985	860023	1.25624e+06	383475	418727	578326	548871	821636	646029
A0A060ZG49	965520	2.33374e+06	2.43387e+06	1.60622e+06	1.85849e+06	1.3131e+06	2.4011e+06	1.22558e+06	1.26242e+06	2.76052e+06
A0A060X854	1.51599e+06	1.86242e+06	1.90484e+06	1.8035e+06	1.66935e+06	897423	1.67277e+06	1.34198e+06	1.63922e+06	1.7612e+06	1.7397e+06	999805	1.17966e+06	1.50726e+06	1.98748e+06	675394	1.03839e+06	714010	2.05394e+06	1.961e+06	2.41411e+06	3.46649e+06	2.39322e+06	1.52771e+06	3.86232e+06	1.51566e+06	2.71483e+06	2.72355e+06	2.45528e+06	2.02608e+06	2.00592e+06	1.8399e+06	2.2287e+06	1.69353e+06	1.67347e+06	1.63724e+06	1.62802e+06	1.857e+06
A0A060YJR1	3.01453e+06	4.15734e+06	3.66243e+06	3.32e+06	3.1795e+06	1.34908e+06	2.67219e+06	2.14037e+06	3.4581e+06	3.22904e+06	2.31522e+06	2.23021e+06	2.3706e+06	2.22045e+06	2.29632e+06	1.89446e+06	1.8771e+06	749778	2.19412e+06	2.89258e+06	2.71154e+06	2.6295e+06	2.39026e+06	2.48615e+06	3.09648e+06	1.51651e+06	3.30406e+06	2.91456e+06	3.09203e+06	3.73241e+06	3.07182e+06	2.73493e+06	4.23406e+06	3.55477e+06	3.099e+06	3.59008e+06	2.96432e+06	3.52305e+06
A0A060Z0U7	1.92259e+06	2.10769e+06	2.39124e+06	3.45769e+06	2.20095e+06	1.29632e+06	2.25122e+06	1.67211e+06	2.54334e+06	2.79208e+06	529399	1.33083e+06	1.17056e+06	1.29452e+06	1.59704e+06	1.03843e+06	2.13803e+06	725444	2.14294e+06	2.98222e+06	2.65216e+06	2.37239e+06	1.76194e+06	2.61715e+06	2.27079e+06	1.61837e+06	2.17506e+06	2.74943e+06
A0A060ZGY0	2.71319e+06	1.785e+06	2.84411e+06	3.86362e+06	2.07422e+06	900938	4.21702e+06	882823	1.99473e+06	1.89883e+06
A0A060ZD44	993710	782114	1.25498e+06	992424	772461	552839	1.45478e+06	1.05124e+06	817291	1.01504e+06									899887	1.56334e+06	1.98769e+06	1.45565e+06	1.43145e+06	1.28983e+06	1.77314e+06	1.39101e+06	1.75671e+06	2.51374e+06
A0A060W9U8	1.37212e+06	2.26015e+06	2.88686e+06	1.93792e+06	2.12229e+06	847186	1.59792e+06	762291	2.17554e+06	2.03795e+06									2.09653e+06	2.20743e+06	2.66775e+06	4.48644e+06	2.47822e+06	2.94995e+06	2.49518e+06	949175	1.74608e+06	2.31017e+06
A0A060Y8V3	1.32868e+06	1.19378e+06	1.18025e+06	1.19032e+06	777257	513660	1.00125e+06	727836	1.50759e+06	1.56878e+06
A0A060WPG5	2.72154e+06	3.15156e+06	4.10564e+06	3.26184e+06	4.03485e+06	1.3409e+06	3.29393e+06	1.77962e+06	3.87537e+06	3.5456e+06																			6.16044e+06	5.58467e+06	4.79224e+06	4.44381e+06	7.38227e+06	7.32944e+06	6.94919e+06	6.60025e+06	4.88188e+06	4.71729e+06
A0A060YJ64	353287	76220.1	479494	13090.7	9173.91	27196.1	7995.8	6526.94	408408	441623	70434.7	2143.56	138273	470119	13081.4	6530.03	28027.9	3611.19
A0A060X3Z2	2.65374e+06	2.92798e+06	1.0576e+06	3.0372e+06	1.99532e+06	1.4446e+06	4.5242e+06	1.82996e+06	1.98654e+06	2.47544e+06									2.53445e+06	3.10701e+06	3.01912e+06	3.07391e+06	3.79859e+06	1.64892e+06	2.76995e+06	2.32172e+06	3.16922e+06	3.72674e+06
A0A060YQ74	704461	812587	1.39867e+06	964992	816371	190913	893499	19761.4	1.41878e+06	1.1404e+06
A0A060WR63	2.81041e+06	3.76409e+06	6.12646e+06	268628	98886.9	1.43627e+06	3.31949e+06	3.50462e+06	5.15698e+06	5.20411e+06																			4.71837e+06	5.93239e+06	5.17347e+06	5.73016e+06	6.43846e+06	6.05676e+06	5.73937e+06	5.83097e+06	4.81329e+06	5.16846e+06
A0A060XIQ5	1.50922e+06	1.32177e+06	1.62931e+06	1.84587e+06	1.25922e+06	886250	2.00221e+06	962419	1.50191e+06	1.46265e+06
A0A060ZHB5	881501	1.26113e+06	991832	1.27025e+06	911249	534716	944517	659066	1.16829e+06	738382
A0A060X961	1.78878e+06	1.75845e+06	1.41146e+06	1.8576e+06	1.5684e+06	1.49914e+06	2.77899e+06	1.47951e+06	1.61913e+06	2.39608e+06
A0A060WJM0	1.07284e+06	1.40816e+06	1.84511e+06	1.38464e+06	1.55176e+06	556978	1.4193e+06	1.10708e+06	1.60863e+06	1.66723e+06	798829	536727	681841	774438	680138	469066	585784	288940
A0A060YD09	1.37367e+06	839738	1.19802e+06	1.62466e+06	546898	313164	1.5196e+06	443968	967426	1.11072e+06
A0A060Z3X7	1.30928e+06	1.59525e+06	2.95312e+06	2.15679e+06	2.01144e+06	569984	2.09549e+06	705418	2.35945e+06	1.87421e+06
A0A060X3U3	2.5574e+06	2.19388e+06	2.40821e+06	2.53949e+06	2.03131e+06	954423	3.80602e+06	1.25441e+06	1.97315e+06	2.52465e+06
A0A060XL78	348301	448312	601781	172045	366607	63039.4	131637	188273	97748.7	114874																			1.19819e+06	1.41515e+06	1.03067e+06	1.00238e+06	761652	1.2055e+06	1.52124e+06	650154	1.61478e+06	1.271e+06
A0A060XPN2	1.08595e+06	1.30399e+06	2.56161e+06	1.40807e+06	1.36401e+06	1.01755e+06	1.08836e+06	1.23848e+06	2.09131e+06	1.79258e+06
A0A060XQF8	386851	638442	552386	714360	119404	26187.5	566093	34608.5	541014	307262
A0A060YV87	1.78609e+06	1.84791e+06	2.49367e+06	2.02358e+06	2.98236e+06	1.8836e+06	2.1404e+06	1.31433e+06	2.18662e+06	2.61846e+06
A0A060YWQ1	2.36499e+06	1.87629e+06	2.01469e+06	1.79298e+06	1.57248e+06	929984	2.21612e+06	1.16124e+06	2.47335e+06	2.37346e+06
A0A060XMS8	587413	539386	1.13493e+06	1.02317e+06	778828	108016	452285	306668	1.1038e+06	867264																			1.57608e+06	1.1097e+06	1.81289e+06	1.23383e+06	1.45444e+06	2.01641e+06	1.3705e+06	2.13246e+06	2.88388e+06	2.13135e+06
A0A060YPS4	1.76635e+06	1.70928e+06	2.18476e+06	2.18855e+06	1.88878e+06	516538	3.09279e+06	1.04472e+06	1.92582e+06	1.64631e+06
A0A060Z5D9	1.10382e+06	1.27761e+06	1.3837e+06	1.26239e+06	2.71396e+06	481904	2.38675e+06	213791	947281	2.97941e+06
A0A060VYV0	5.95214e+06	6.83052e+06	1.05004e+07	1.07242e+07	6.4113e+06	1.82317e+06	1.26692e+07	2.68699e+06	7.31882e+06	6.2703e+06	2.5704e+06	3.43385e+06	3.69192e+06	3.73916e+06	1.65888e+06	1.28684e+06	5.1536e+06	2.26718e+06
A0A060W542	4.03371e+06	3.1e+06	4.00871e+06	4.3679e+06	2.67038e+06	1.14171e+06	4.08607e+06	2.44329e+06	3.34271e+06	2.88726e+06	1.67086e+06	1.33777e+06	1.27218e+06	1.14408e+06	653980	794671	1.53874e+06	1.07247e+06											3.04424e+06	2.69562e+06	3.48073e+06	3.07619e+06	2.59299e+06	2.06787e+06	2.95102e+06	3.45006e+06	5.5864e+06	4.37935e+06
A0A060Z0V0	3.13986e+06	1.81072e+06	2.66108e+06	3.5796e+06	2.04963e+06	876129	4.71435e+06	901325	2.08296e+06	1.99826e+06	484760	595176	741868	551811	187327	284920	1.18029e+06	1.01252e+06
A0A060XM20	469035	1.35107e+06	2.88019e+06	488281	888844	477066	826508	270581	261943	801022
A0A060Y387	2.34908e+06	2.41509e+06	3.51859e+06	3.16235e+06	2.53678e+06	946903	3.63646e+06	1.32785e+06	3.02159e+06	2.84989e+06																			4.48435e+06	6.02339e+06	4.81059e+06	4.90162e+06	4.61923e+06	4.11602e+06	5.44854e+06	4.715e+06	6.98178e+06	5.92732e+06
A0A060XJC0	568766	524217	616491	949641	280004	67609.4	622597	245597	633459	435299
A0A060XMT6	1.63504e+06	1.30199e+06	2.07054e+06	1.78409e+06	1.94239e+06	996613	2.03501e+06	1.88061e+06	1.42324e+06	1.51581e+06
A0A060WT58	904380	834908	1.27441e+06	808438	935051	423532	1.10028e+06	472205	830379	1.36495e+06
A0A060VMF6	2.42066e+06	2.604e+06	4.39593e+06	4.4332e+06	2.17324e+06	1.13101e+06	3.19174e+06	1.40398e+06	2.44255e+06	2.81907e+06									2.88828e+06	3.42626e+06	3.55187e+06	3.38645e+06	3.17471e+06	1.25133e+06	2.97257e+06	2.66144e+06	3.66672e+06	5.75065e+06
A0A060XDK9	772285	932458	1.3898e+06	920806	1.33289e+06	795761	1.3537e+06	789322	1.9714e+06	1.01986e+06
A0A060XP96	585355	562663	1.27155e+06	885087	552545	125052	1.13694e+06	395006	772172	629895
A0A060VX99	1.04619e+06	1.56474e+06	2.14053e+06	1.79624e+06	1.96261e+06	720792	2.23857e+06	880503	2.22602e+06	1.5836e+06
A0A060Y6L1	2.34908e+06	2.41509e+06	3.51859e+06	3.16246e+06	2.53678e+06	1.04953e+06	3.83299e+06	1.32785e+06	3.02159e+06	2.8499e+06									2.29508e+06	2.50204e+06	2.87969e+06	3.52311e+06	3.86691e+06	1.49863e+06	3.57022e+06	1.41625e+06	3.4663e+06	4.27066e+06	4.47255e+06	6.02339e+06	4.44739e+06	4.8066e+06	4.60762e+06	4.62218e+06	5.9593e+06	4.73291e+06	6.86364e+06	5.90425e+06
A0A060WF21	8477.92	55750.6	963227	540010	326504	1801.02	26477.9	8624.8	1.1294e+06	151552
A0A060XF38	3.46627e+06	1.01116e+06	2.44358e+06	2.09158e+06	1.72837e+06	974718	1.67258e+06	1.83115e+06	1.31929e+06	2.48188e+06
A0A060VV86	1.4295e+06	1.92202e+06	2.9512e+06	3.20845e+06	1.99608e+06	562660	4.07576e+06	785201	2.65666e+06	1.95583e+06																			3.45297e+06	6.08733e+06	4.18147e+06	6.29402e+06	2.80657e+06	4.61352e+06	3.72505e+06	4.32337e+06	8.95259e+06	8.57755e+06
A0A060YDR5	1.96747e+06	1.69941e+06	1.80803e+06	2.02963e+06	1.5525e+06	819540	2.33244e+06	971420	1.57504e+06	1.9162e+06	380246	535330	439591	410457	304789	320410	530485	507691
A0A060W926	792512	763431	1.29997e+06	862431	1.22635e+06	370410	983755	405865	1.20795e+06	1.08284e+06	295111	162140	171657	288498	612379	298442	197455	128249	1.32016e+06	906705	1.05976e+06	1.26499e+06	1.28613e+06	977042	1.20679e+06	439634	1.28912e+06	1.39737e+06
A0A060WTU3	660297	3.63724e+06	5.13194e+06	1.27946e+06	5.56759e+06	688365	1.11188e+06	2.00019e+06	6.30191e+06	4.58976e+06
A0A060XUR7	567164	1.18464e+06	2.12794e+06	1.40047e+06	2.30144e+06	212473	1.46347e+06	1.00234e+06	2.44564e+06	1.86743e+06	734856	402872	968175	1.18645e+06	789045	1.09367e+06	363836	160679
A0A060YK72	621521	1.21146e+06	854151	1.78057e+06	704741	761699	1.76797e+06	379034	1.0782e+06	1.0211e+06
A0A060WHP4	2.33051e+06	2.05779e+06	2.56149e+06	2.82215e+06	1.21017e+06	574256	3.2516e+06	1.032e+06	1.43611e+06	1.71501e+06	10408.4	8575.86	13928.1	5275	15146.4	3177.8	227573	11203.8
A0A060X866	1.45387e+06	1.28744e+06	2.35892e+06	2.88376e+06	1.03049e+06	487491	3.64289e+06	728674	1.29092e+06	1.2889e+06									913315	959568	1.555e+06	1.45225e+06	2.66523e+06	177714	741501	1.36254e+06	1.57839e+06	2.9925e+06	2.787e+06	3.89735e+06	3.70332e+06	5.21499e+06	1.76851e+06	1.69964e+06	2.91253e+06	3.42442e+06	9.36359e+06	8.75457e+06
A0A060WWY0	1.15919e+06	1.46096e+06	2.76632e+06	1.93666e+06	1.8453e+06	501018	1.96362e+06	684873	2.19836e+06	1.86951e+06	967442	1.02623e+06	919969	1.23292e+06	1.11948e+06	819223	1.09367e+06	597052	1.56555e+06	1.09235e+06	1.50966e+06	2.11151e+06	2.15308e+06	1.267e+06	1.78797e+06	472982	2.05091e+06	2.1391e+06
A0A060X2K3	2.11088e+06	1.9343e+06	2.64261e+06	2.40367e+06	2.4933e+06	1.71036e+06	2.31522e+06	845131	2.29056e+06	2.66035e+06																			3.70232e+06	4.48376e+06	3.01191e+06	3.68682e+06	4.73421e+06	5.77099e+06	4.50211e+06	4.80031e+06	4.3506e+06	4.01238e+06
A0A060XA18	1.08169e+06	1.70623e+06	1.74461e+06	1.37945e+06	1.09171e+06	690527	1.62662e+06	565963	1.00163e+06	1.73842e+06
A0A060YAY6	1.13452e+07	8.89736e+06	1.29915e+07	1.4335e+07	9.21367e+06	4.54985e+06	1.53967e+07	5.47261e+06	9.34563e+06	1.16235e+07																			1.38797e+07	1.33872e+07	1.40542e+07	1.52512e+07	8.31369e+06	8.22352e+06	1.38114e+07	1.32699e+07	1.8302e+07	1.7921e+07
C1BHP1	243718	683468	1.26318e+06	810709	746272	18661.1	1.04062e+06	134225	972128	949478																			1.48122e+06	1.16954e+06	1.59139e+06	2.03212e+06	1.16425e+06	2.04263e+06	1.0298e+06	1.07713e+06	58039.2	1.48189e+06
A0A060WXN3	1.80558e+06	2.22929e+06	2.60481e+06	3.66692e+06	4.26008e+06	1.35666e+06	4.2219e+06	1.32707e+06	3.29674e+06	2.65715e+06	727941	969152	1.70074e+06	1.20084e+06	595815	447045	1.7848e+06	1.09219e+06
A0A060X4C0	2.34908e+06	2.41509e+06	3.51859e+06	3.16246e+06	2.53678e+06	1.04953e+06	3.83299e+06	1.32785e+06	3.02159e+06	2.8499e+06									2.29508e+06	2.50204e+06	2.87969e+06	3.52311e+06	3.86691e+06	1.49863e+06	3.57022e+06	1.41625e+06	3.4663e+06	4.27066e+06	4.47255e+06	6.02339e+06	4.44739e+06	4.8066e+06	4.60762e+06	4.62218e+06	5.9593e+06	4.73291e+06	6.86364e+06	5.90425e+06
A0A060X818	568163	475047	911744	939355	67942.9	234572	1.16399e+06	329294	721305	522214
A0A060XWH1	1.80837e+06	2.18673e+06	2.84606e+06	2.55481e+06	2.66207e+06	317453	2.55349e+06	530293	2.58948e+06	2.26417e+06	1.30103e+06	1.21637e+06	1.17038e+06	1.8412e+06	1.23803e+06	1.26675e+06	1.80109e+06	803313	1.97972e+06	1.72127e+06	1.80942e+06	2.09265e+06	2.61187e+06	966336	2.22002e+06	1.04526e+06	1.78575e+06	2.4115e+06
A0A060X7T8	1.26705e+06	1.29993e+06	1.85241e+06	1.47653e+06	1.07762e+06	200615	1.97124e+06	503431	2.02247e+06	1.58098e+06
A0A060XI06	635157	713358	1.10315e+06	845020	509759	205752	1.18512e+06	87790.8	848454	583990
A0A060Z933	1.63901e+06	1.27578e+06	1.7072e+06	1.70396e+06	1.16331e+06	858267	1.65679e+06	888484	1.21142e+06	1.35088e+06
A0A060Y850	778967	1.55753e+06	1.36947e+06	1.08116e+06	973488	461460	1.5701e+06	985168	1.63536e+06	1.28799e+06
A0A060VV33	955832	443746	942054	890546	1.00022e+06	356236	859122	1.0371e+06	1.21236e+06	652475
A0A060W521	8516.67	9030.32	21086.9	4270.21	6403.88	1913.44	5048.89	1952.72	516972	413194									5556.98	810.299	2185.79	5829.42	2356.4	943564	1750.48	1391.46	4377.99	3467.75
A0A060XZJ6	1.22845e+06	2.21704e+06	2.08499e+06	2.4377e+06	1.76754e+06	792567	2.46407e+06	1.75621e+06	2.01334e+06	1.96593e+06
A0A060WDQ1	6.95539e+06	6.76699e+06	7.99597e+06	8.26504e+06	5.96607e+06	2.42981e+06	1.02278e+07	2.2645e+06	5.41377e+06	6.15275e+06																			9.39882e+06	8.39261e+06	9.14482e+06	1.0233e+07	6.21414e+06	9.02891e+06	8.75295e+06	9.43792e+06	4.0054e+06	7.05498e+06
A0A060XZ29	69390.3	2.9393e+06	2.27718e+06	1.5936e+06	3.71238e+06	705791	1.41139e+06	859132	750276	3.78733e+06
A0A060XBV0	3.42907e+06	3.16424e+06	4.62089e+06	4.76464e+06	3.42811e+06	834338	5.31263e+06	1.51103e+06	3.50622e+06	3.32486e+06
A0A060Z2A9	3.4186e+06	2.28316e+06	3.13977e+06	3.42486e+06	3.16643e+06	1.731e+06	4.54671e+06	1.26064e+06	4.44603e+06	2.65075e+06
A0A060W7K0	1.10475e+06	1.35191e+06	2.40171e+06	1.76766e+06	1.5081e+06	468897	1.70395e+06	757039	1.71467e+06	1.45016e+06	972811	848078	973455	1.04004e+06	1.18019e+06	439044	777528	306094	1.06409e+06	1.51686e+06	1.47462e+06	2.43512e+06	1.92738e+06	1.39366e+06	2.1043e+06	693564	2.37038e+06	2.1344e+06	1.6281e+06	2.26009e+06	1.92478e+06	2.01192e+06	2.15933e+06	2.3882e+06	1.8954e+06	2.70675e+06	2.87185e+06	2.27209e+06
A0A060WKF1	1.81347e+06	1.36716e+06	1.93435e+06	1.88899e+06	1.00839e+06	728749	2.07548e+06	828842	1.46252e+06	1.08591e+06
A0A060Y8E8	663746	1.75022e+06	2.08815e+06	1.59106e+06	1.68226e+06	1.51659e+06	1.48874e+06	1.30548e+06	1.57558e+06	2.24679e+06
A0A060WR73	905423	704797	1.05244e+06	905250	1.11673e+06	372039	860300	611423	1.23304e+06	840843									1.16931e+06	1.10615e+06	1.15281e+06	1.43313e+06	1.32776e+06	1.03375e+06	1.50766e+06	653226	1.12152e+06	1.4366e+06	1.19135e+06	1.211e+06	1.27701e+06	1.11368e+06	1.58941e+06	1.88541e+06	958776	1.30064e+06	1.08905e+06	1.1006e+06
A0A060Y7Q3	1.78326e+06	2.3929e+06	2.09625e+06	2.1795e+06	1.89815e+06	403369	1.63003e+06	940742	2.28699e+06	1.80716e+06
A0A060YZB4	2.41675e+06	2.76888e+06	2.72894e+06	2.0483e+06	2.86724e+06	1.32206e+06	2.51811e+06	2.02432e+06	3.04872e+06	3.61427e+06	2.58035e+06	1.35322e+06	1.77012e+06	1.30903e+06	2.19016e+06	1.17045e+06	2.12833e+06	724907
A0A060WH36	2.71683e+06	2.33584e+06	3.13773e+06	3.50109e+06	1.77597e+06	876664	4.08132e+06	1.57567e+06	1.93835e+06	2.52762e+06	381333	111722	283421	306647	161969	82264	363752	46977.3	2.0186e+06	2.14203e+06	3.53498e+06	710619	1.32723e+06	733760	752613	1.7009e+06	3.19405e+06	843357
A0A060YMT6	1.25626e+06	956555	983530	1.07031e+06	1.01955e+06	253719	1.17999e+06	600778	1.09133e+06	964757
A0A060W471	2.05992e+06	2.08109e+06	1.96305e+06	2.9567e+06	1.70483e+06	1.823e+06	2.54203e+06	1.14475e+06	1.80448e+06	1.73041e+06
A0A060X7Q1	11361.5	12172	34703.5	2546.21	1895.65	2069.26	492120	202103	73623.4	4725.81	102687	1812.86	72646.9	98154.9	70375.9	1875.22	8148.43	5587.68	210334	214955	158660	230685	503779	335560	369828	151149	186397	340031	621339	608520	695692	763151	906871	773410	827074	851811	1.15029e+06	761572
A0A060ZDQ0	5.65648e+06	7.9085e+06	1.46466e+07	1.03582e+07	12340590	2.37893e+06	1.04322e+07	3.71714e+06	1.10018e+07	9.27961e+06	3.86472e+06	3.21627e+06	3.67923e+06	3.67475e+06	4.90675e+06	2.64248e+06	3.75551e+06	1.9073e+06	7.33063e+06	7.40015e+06	8.29317e+06	1.22161e+07	1.19433e+07	6.32327e+06	1.01307e+07	3.52141e+06	1.09728e+07	1.28059e+07	1.69434e+07	1.96523e+07	1.5649e+07	1.8291e+07	2.47044e+07	2.38926e+07	2.36018e+07	2.19539e+07	2.20602e+07	1.72059e+07
A0A060VT99	1.27377e+06	2.0082e+06	3.2452e+06	3.13092e+06	2.51876e+06	359789	2.40644e+06	185833	3.03831e+06	2.50697e+06	434375	744617	524980	668846	295016	317745	854142	72421.4
Q6PUV9	572985	3.08711e+06	3.46563e+06	760353	3.78769e+06	390013	1.09727e+06	805607	4.40552e+06	3.24376e+06
A0A060WJL8	1.53377e+06	1.75985e+06	2.23085e+06	1.82858e+06	1.98454e+06	1.47593e+06	1.39484e+06	1.51991e+06	2.24144e+06	1.7882e+06
A0A060VNB4	8477.92	55750.6	963227	540010	326504	1801.02	26477.9	8624.8	1.1294e+06	151552
A0A060X284	701080	890453	321107	365084	1.41408e+06	86626.9	725343	586421	1.69462e+06	1.25757e+06
A0A060YQE6	1.8289e+06	1.53737e+06	1.81653e+06	2.01295e+06	1.04232e+06	790669	2.65655e+06	1.28995e+06	1.59454e+06	1.33411e+06	741274	871003	793944	588232	489524	623318	1.00696e+06	867110
A0A060XRR2	1.47859e+06	1.1396e+06	1.04304e+06	764588	1.16152e+06	898846	546667	265297	1.68546e+06	1.20179e+06
A0A060YVX8	3.0467e+06	3.21239e+06	3.30755e+06	2.88151e+06	1.97985e+06	1.23939e+06	4.35359e+06	1.79987e+06	2.4786e+06	2.44868e+06	1.54208e+06	1.45993e+06	1.50693e+06	1.24493e+06	1.44654e+06	1.2916e+06	1.57571e+06	1.5743e+06	2.39749e+06	2.8454e+06	3.20672e+06	2.88123e+06	1.90408e+06	1.70527e+06	1.55848e+06	1.69918e+06	3.11926e+06	3.51112e+06
A0A060WXF6	9555.23	38994.2	336308	14954.5	5526.06	2321.37	11684.6	20085	283899	292057
A0A060WRV0	1.24799e+06	1.51352e+06	937294	1.08096e+06	1.52391e+06	819351	2.23759e+06	411955	1.09756e+06	1.03443e+06
A0A060WYR9	2.48796e+06	2.96886e+06	4.27535e+06	2.22303e+06	2.88337e+06	384645	3.78444e+06	706045	3.24792e+06	2.40071e+06																			2.26114e+06	3.84538e+06	2.91105e+06	3.98396e+06	4.49911e+06	4.77311e+06	3.55422e+06	3.03104e+06	5.38163e+06	4.33531e+06
A0A060X2E6	4.37729e+06	3.45145e+06	4.68831e+06	3.26491e+06	4.44419e+06	1.67208e+06	4.27875e+06	2.15282e+06	3.35529e+06	4.63414e+06
A0A060VR65	421634	1.16734e+06	1.14733e+06	472189	1.28528e+06	301755	1.16459e+06	350669	884804	1.12961e+06									591079	893679	783262	744982	800811	845924	595165	634112	728822	993826
A0A060YPP3	1.18417e+06	1.05801e+06	1.24548e+06	2.26414e+06	1.29465e+06	1.07579e+06	1.6288e+06	922013	1.24428e+06	1.02039e+06
A0A060VSA0	3.38485e+06	4.06095e+06	4.13372e+06	5.04466e+06	4.42897e+06	1.09056e+06	4.60386e+06	1.65178e+06	4.66843e+06	3.0498e+06									2.47882e+06	4.77012e+06	3.29767e+06	3.13426e+06	4.08932e+06	1.35321e+06	3.97863e+06	1.64504e+06	4.78265e+06	3.80292e+06
A0A060WVC5	583511	1.68634e+06	1.48754e+06	1.05423e+06	1.50886e+06	308375	791617	711108	1.1737e+06	1.12511e+06
A0A060X833	301514	224405	426494	11207	6253.9	7713.75	5756.24	11909.9	8232.55	41947.8
A0A060VU90	1.25215e+06	1.11932e+06	2.51047e+06	2.92215e+06	1.61538e+06	1.47033e+06	2.76742e+06	1.47474e+06	2.77885e+06	2.16584e+06	853894	1.41407e+06	1.29304e+06	891720	524107	344094	1.47482e+06	759191											1.79485e+06	2.49402e+06	2.8048e+06	4.38706e+06	2.57413e+06	2.70865e+06	2.11444e+06	2.58774e+06	3.59296e+06	3.95161e+06
A0A060VZ52	3.0596e+06	3.3053e+06	3.11474e+06	3.93464e+06	2.78839e+06	1.60464e+06	3.85475e+06	2.70126e+06	2.75862e+06	2.70518e+06	1.00411e+06	1.51611e+06	1.38504e+06	1.2552e+06	813388	832794	1.47664e+06	917143
A0A060VZH2	336288	433070	725984	410420	651647	203575	841507	56433.3	580845	404985									182493	395964	385494	696798	620373	401948	472582	214955	700294	819043	971107	1.79339e+06	1.22911e+06	1.92328e+06	2.26991e+06	1.80087e+06	1.67676e+06	1.19036e+06	2.8942e+06	3.00818e+06
A0A060XSP7	1.15714e+06	1.25687e+06	1.99859e+06	2.3177e+06	1.1285e+06	509333	1.82292e+06	641199	1.37724e+06	1.23032e+06
A0A060Y716	1.34409e+06	2.07118e+06	1.48501e+06	2.14855e+06	1.04636e+06	632454	2.89012e+06	713983	1.51578e+06	1.8202e+06																			1.39083e+06	1.97156e+06	2.5436e+06	1.59089e+06	1.7212e+06	1.07418e+06	2.33786e+06	1.04992e+06	3.25136e+06	2.89743e+06
A0A060X623	3.57759e+06	3.28371e+06	2.96791e+06	2.79186e+06	2.53796e+06	1.62958e+06	3.43166e+06	2.9749e+06	2.95136e+06	2.6772e+06	977825	2.7509e+06	1.73715e+06	778791	747129	1.61676e+06	692795	554050
A0A060Y6P6	2.26305e+06	1.82186e+06	1.95971e+06	3.71669e+06	1.5267e+06	1.2122e+06	2.23445e+06	1.37694e+06	1.97825e+06	1.45556e+06
A0A060YTK6	1.29974e+06	482148	2.04887e+06	1.67891e+06	1.11764e+06	788690	1.70644e+06	870506	964943	940645
A0A060WXK2	2.40351e+06	2.80987e+06	4.07011e+06	2.25824e+06	2.63261e+06	568786	2.67519e+06	1.33419e+06	2.7954e+06	2.36715e+06	1.47675e+06	1.09944e+06	1.69258e+06	1.14081e+06	1.41577e+06	1.05026e+06	2.01781e+06	1.49655e+06	2.56373e+06	2.40353e+06	2.07466e+06	3.35756e+06	3.79523e+06	2.67871e+06	2.89719e+06	1.67969e+06	3.3292e+06	2.80009e+06	4.26099e+06	4.93494e+06	2.98019e+06	3.51805e+06	4.87896e+06	5.89368e+06	4.93922e+06	4.11354e+06	2.58206e+06	3.9596e+06
A0A060Y851	662775	1.17457e+06	2.01084e+06	816868	1.37817e+06	455011	1.67486e+06	1.11297e+06	1.02987e+06	616558
A0A060XEL8	1.36932e+06	1.07528e+06	1.44642e+06	1.42915e+06	686980	834949	1.30769e+06	628870	1.30487e+06	1.23385e+06
A0A060Y4X6	2.33051e+06	2.05779e+06	2.56149e+06	2.82215e+06	1.21017e+06	574256	3.2516e+06	1.032e+06	1.43611e+06	1.71501e+06	10408.4	8575.86	13928.1	5275	15146.4	3177.8	227573	11203.8
A0A060YA34	2.34908e+06	2.41425e+06	3.51838e+06	3.16246e+06	2.53678e+06	1.04953e+06	3.83299e+06	1.71188e+06	3.0222e+06	2.8499e+06
A0A060VVH4	898581	471991	988271	1.43932e+06	2.43698e+06	1.15923e+06	491106	1.16237e+06	1.00903e+06	1.01784e+06									807752	1.00877e+06	1.20108e+06	830436	818358	1.83957e+06	1.33279e+06	361550	874103	1.02814e+06
A0A060W2B7	1.72151e+06	1.9351e+06	3.72045e+06	3.15176e+06	2.1585e+06	505507	3.42509e+06	797887	2.23491e+06	1.87663e+06
A0A060WY09	8.27504e+06	7.30298e+06	6.97204e+06	7.72542e+06	4.53602e+06	2.78029e+06	1.13442e+07	3.22789e+06	6.77086e+06	6.37523e+06	763321	1.72175e+06	620950	704120	875910	834347	603370	831242
A0A060XEX6	2.85889e+06	1.94776e+06	2.04315e+06	3.2003e+06	1.2334e+06	1.00196e+06	3.08444e+06	1.46586e+06	1.98778e+06	1.90589e+06
A0A060Y853	2.2131e+06	2.87403e+06	2.88191e+06	2.85202e+06	2.85618e+06	1.26355e+06	2.9724e+06	2.03959e+06	3.30387e+06	1.47958e+06	1.57144e+06	1.43514e+06	1.26494e+06	1.42835e+06	1.56916e+06	1.48264e+06	233786	920592
A0A060YK70	7.70864e+06	1.02113e+07	1.43227e+07	9.99314e+06	1.01676e+07	3.6311e+06	9.40786e+06	7.05653e+06	1.42865e+07	1.38854e+07	8.65758e+06	7.71327e+06	7.78347e+06	1.18926e+07	8.71974e+06	6.76273e+06	6.50871e+06	4.72968e+06	1.05717e+07	1.29522e+07	1.28615e+07	1.68648e+07	1.04006e+07	1.29134e+07	1.21323e+07	5.14138e+06	1.44872e+07	1.61348e+07	1.6193e+07	1.77437e+07	1.66339e+07	1.67563e+07	2.11961e+07	2.39432e+07	1.84263e+07	2.08775e+07	1.92529e+07	1.56934e+07
A0A060W147	772276	535142	1.60052e+06	1.13274e+06	993129	715128	709948	677208	384616	1.80725e+06
A0A060XC99	1.72534e+06	2.00129e+06	2.76557e+06	2.70821e+06	1.50289e+06	586491	2.41803e+06	1.15268e+06	1.58484e+06	2.02217e+06									1.42791e+06	2.03312e+06	2.57352e+06	2.52202e+06	2.75042e+06	1.18855e+06	1.91107e+06	1.656e+06	2.28745e+06	2.54755e+06	3.29645e+06	3.10113e+06	2.87417e+06	3.26219e+06	1.56106e+06	1.97047e+06	2.77378e+06	2.77399e+06	3.37856e+06	2.38893e+06
A0A060XJB7	863775	1.78752e+06	2.03537e+06	897678	2.24223e+06	589644	1.28724e+06	815722	3.21103e+06	1.89155e+06
A0A060XJV9	2.61895e+06	3.10256e+06	6.30075e+06	3.97278e+06	4.76143e+06	518877	4.5066e+06	737675	2.22955e+06	4.1258e+06	1.53464e+06	1625607	2.00183e+06	2.11655e+06	1.25352e+06	882678	1.73632e+06	821084	2.93833e+06	2.19087e+06	2.8644e+06	2.9006e+06	6.44183e+06	998390	4.76744e+06	830957	4.72652e+06	5.26824e+06	2.78439e+06	9.41112e+06	4.3516e+06	2.92639e+06	7.89475e+06	6.89881e+06	3.32079e+06	4.02187e+06	7.9055e+06	9.17485e+06
A0A060XY18	1.76241e+06	3.39225e+06	3.35701e+06	2.06585e+06	4.13167e+06	558313	2.94217e+06	1.15713e+06	3.37876e+06	3.92926e+06									4.44025e+06	3.58489e+06	3.06119e+06	3.2046e+06	3.05383e+06	3.0451e+06	2.25422e+06	1.6117e+06	3.21269e+06	3.94462e+06	4.14986e+06	3.99e+06	3.78158e+06	4.53163e+06	3.85033e+06	4.55736e+06	4.24732e+06	4.3036e+06	4.21981e+06	4.56341e+06
A0A060X951	895617	1.14279e+06	1.24987e+06	1.28262e+06	1.00983e+06	525628	1.45633e+06	953561	1.11553e+06	1.00035e+06	1.97287e+06	1.90391e+06	2.08368e+06	2.47713e+06	2.14775e+06	1.31708e+06	1.85112e+06	933074	1.12384e+06	1.31744e+06	1.46166e+06	1.62204e+06	1.41552e+06	1.21276e+06	1.44931e+06	822151	1.46284e+06	1.93032e+06	1.21925e+06	1.85709e+06	1.2179e+06	851663	1.3389e+06	1.66311e+06	1.81154e+06	1.16447e+06	1.16804e+06	843922
A0A060XMP5	1.21865e+06	848902	1.13381e+06	1.82432e+06	1.74238e+06	236196	2.70621e+06	1.05517e+06	918149	973021
A0A060XYK1	3.50354e+06	2.28591e+06	2.76818e+06	2.70696e+06	1.99384e+06	1.21892e+06	4.10833e+06	1.69561e+06	2.14517e+06	2.25432e+06
A0A060YIU5	4.43513e+06	5.48932e+06	8.27739e+06	5.17465e+06	6.09327e+06	1.81817e+06	5.30754e+06	2.82081e+06	6.80038e+06	5.70138e+06	3.74204e+06	3553191	3.33267e+06	8.60871e+06	5.35463e+06	3.20552e+06	3.86899e+06	2237940	6.40355e+06	6.4284e+06	6.18607e+06	1.03879e+07	7.10024e+06	5.13215e+06	8.34317e+06	2.78544e+06	9.00383e+06	1.00874e+07	1.07217e+07	1.10609e+07	9.80757e+06	9.63109e+06	1.08321e+07	1.5487e+07	1.12664e+07	1.2295e+07	1.24381e+07	8.6417e+06
A0A060WAB5	4.5861e+06	5.16596e+06	5.97443e+06	213978	4.9376e+06	95993.9	9.44148e+06	213839	4.43404e+06	4.90639e+06
A0A060WMY4	562759	861934	863981	921995	751903	512406	922958	1.33776e+06	1.21703e+06	697103
A0A060WU48	532696	595665	901332	657085	755022	321103	1.13626e+06	356444	560013	481100
A0A060YGP9	2.04313e+06	1.57249e+06	2.39054e+06	2.34258e+06	1.39443e+06	1.40371e+06	2.71072e+06	1.1014e+06	1.92645e+06	2.1264e+06									1.59011e+06	1.49885e+06	2.00225e+06	1.89716e+06	1.9352e+06	786671	1.82813e+06	1.85917e+06	2.13545e+06	3.27652e+06
A0A060WE11	1.38129e+06	1.17566e+06	2.25418e+06	2.08324e+06	1.13457e+06	462874	2.76088e+06	717584	1.05129e+06	850481
A0A060WML1	2.76403e+06	2.75226e+06	2.8637e+06	2.98185e+06	3.04681e+06	575898	3.42304e+06	1.8771e+06	2.17466e+06	2.57178e+06
A0A060YEA1	1.44595e+06	1.48544e+06	1.63314e+06	2.07331e+06	1.61597e+06	806549	1.78223e+06	1.09802e+06	1.85144e+06	1.83092e+06
A0A060WBH9	2.51847e+06	3.12616e+06	4.59055e+06	4.57409e+06	2.71489e+06	1.07313e+06	4.30479e+06	2.06307e+06	3.84103e+06	2.80462e+06	1.38462e+06	1.74309e+06	2.04546e+06	1.8587e+06	998738	805701	1.80271e+06	756969	2.67184e+06	2.47473e+06	3.63804e+06	4.00568e+06	4.63414e+06	1.52095e+06	3.14365e+06	2.09563e+06	4.11295e+06	5.38887e+06	3.04811e+06	3.96882e+06	4.61856e+06	6.21412e+06	4.33309e+06	3.31023e+06	2.97755e+06	5.32754e+06	9.3889e+06	7.0823e+06
A0A060Y3B4	1.14279e+06	1.71559e+06	1.04419e+06	1.94282e+06	2.0622e+06	720671	1.34472e+06	1.247e+06	2.09031e+06	1.30076e+06	267910	1.20132e+06	292699	324548	352290	215155	1.17127e+06	1.28872e+06
A0A060YT70	1.27793e+06	1.21853e+06	2.16471e+06	1.98304e+06	1.31357e+06	530362	2.6861e+06	523591	1.44085e+06	1.10833e+06
A0A060X2I8	660780	496202	633040	739529	399001	417436	57838.5	178096	432050	991434
A0A060YTJ7	704461	812587	1.39867e+06	964992	816371	190913	893499	19761.4	1.41878e+06	1.1404e+06
A0A060XHH2	1.81361e+06	1.79545e+06	829876	1.3008e+06	1.35107e+06	577192	1.39924e+06	858154	1.23158e+06	2.12072e+06
A0A060X9C3	2.80163e+06	1.85311e+06	2.09804e+06	2.70803e+06	1.18336e+06	662858	2.3841e+06	1.65973e+06	1.41329e+06	1.69218e+06																			1.90168e+06	3.68528e+06	1.85446e+06	1.85648e+06	2.28036e+06	3.50995e+06	2.0196e+06	2.77596e+06	2.7089e+06	2.90256e+06
A0A060XMN1	1.40146e+06	1.38389e+06	1.80391e+06	1.68473e+06	1.68036e+06	324075	1.73415e+06	659811	1.98219e+06	1.33556e+06
A0A060YFC6	1.36108e+06	1.34448e+06	394834	1.73452e+06	467631	1.24982e+06	1.34798e+06	785133	415359	502378
A0A060W8W8	1.18293e+06	636237	1.10109e+06	324622	363523	673315	753376	785775	290597	733334
A0A060WIS2	70609.5	259405	316930	398018	64765.5	63077.6	200003	45230	222634	341126																			53300.3	771513	605737	889322	784887	975177	708423	1.11481e+06	1.08936e+06	1.55111e+06
A0A061A7D3	2.68355e+06	1.8431e+06	2.27565e+06	2.77727e+06	1.31942e+06	940193	2.894e+06	1.32385e+06	1.59731e+06	1.60087e+06
A0A060WQH2	754836	591101	562110	657396	596623	356766	264319	477208	197911	1.14753e+06
A0A060XV67	1.12105e+06	644336	806000	997449	1.04841e+06	876830	1.93939e+06	844618	777820	717637
A0A060YTK4	621521	1.21146e+06	854151	1.78057e+06	704741	761699	1.76797e+06	379034	1.0782e+06	1.0211e+06
A0A060WQB6	193397	483564	990187	86332.7	496070	405225	146882	210541	737374	859508
A0A060W1V6	2.85485e+06	3.09431e+06	3.01375e+06	3.03966e+06	3.15084e+06	993059	3.0153e+06	2.25211e+06	2.89722e+06	2.35635e+06																			3.17517e+06	3.81629e+06	3.47043e+06	3.68555e+06	3.87426e+06	3.35413e+06	3.92288e+06	3.95325e+06	3.47756e+06	2.93511e+06
A0A060XI60	1.65352e+06	1.46833e+06	2.59106e+06	2.3376e+06	1.96111e+06	478579	2.85265e+06	691902	1.68708e+06	1.36947e+06									988365	1.46174e+06	1.80547e+06	1.94033e+06	1.9962e+06	512877	1.46063e+06	1.06017e+06	2.02857e+06	2.43703e+06
A0A060WFW3	1.15602e+06	1.59405e+06	2.30015e+06	1.91955e+06	1.92865e+06	695758	1.29884e+06	1.38261e+06	2.60072e+06	2.19499e+06									2.00544e+06	1.82261e+06	1.50107e+06	2.68959e+06	1.81991e+06	1.6891e+06	1.23954e+06	776467	2.20406e+06	1.5445e+06
A0A060Y9M3	1.07282e+06	1.32856e+06	1.18152e+06	1.03799e+06	964429	341690	2.82021e+06	786009	1.54697e+06	1.81446e+06
A0A060YBI9	1.37894e+06	1.06256e+06	1.2352e+06	1.3665e+06	716279	417311	1.02264e+06	402774	933859	1.15307e+06	566902	652093	732599	517173	459244	211068	646723	463857
A0A060WVS2	1.23121e+06	1.85877e+06	2.34705e+06	1.51258e+06	917733	407785	2.52848e+06	771023	1.49244e+06	812390	342335	308131	260027	143679	234258	274061	631730	364292											1.65003e+06	1.41723e+06	2.38044e+06	2.42516e+06	1.95486e+06	1.33313e+06	2.11781e+06	2.60632e+06	2.79147e+06	2.51012e+06
A0A060XJX9	5.4656e+06	5.56875e+06	7.20554e+06	8.34727e+06	4.87359e+06	2.1386e+06	9.22672e+06	3.43323e+06	6.1734e+06	5.4312e+06																			6.60889e+06	9.78085e+06	9.96988e+06	1.0114e+07	6.43811e+06	4.68047e+06	7.76035e+06	7.96937e+06	15603721	1.24254e+07
A0A060VPC6	2.81368e+06	2.23739e+06	2.31939e+06	2.16129e+06	3.10585e+06	880397	2.51072e+06	2.20256e+06	3.08465e+06	2.83831e+06									2.33956e+06	2.11702e+06	2.60535e+06	3.3873e+06	2.71491e+06	2.2161e+06	4.24725e+06	1.71527e+06	3.15141e+06	2.57729e+06
A0A060X395	1.09338e+06	946288	1.57216e+06	1.42117e+06	811467	420507	1.31411e+06	1.02131e+06	1.44121e+06	1.21441e+06
A0A060YKX0	1.01978e+06	1.38601e+06	1.93673e+06	1.22431e+06	1.48095e+06	484658	1.38995e+06	1.08894e+06	1.42866e+06	1.63314e+06	680021	590895	734723	764063	826319	506294	585602	290445
A0A060W473	371462	522067	1.22374e+06	452701	1.14683e+06	513086	271795	311615	514276	1.39481e+06
A0A060WQR1	3.03173e+06	3.59722e+06	5.5325e+06	3.37669e+06	4.08883e+06	1.30381e+06	4.19216e+06	1.96781e+06	4.73602e+06	3.71154e+06																			7.85103e+06	7.68708e+06	6.76493e+06	6.62764e+06	7.28055e+06	9.96617e+06	7.5305e+06	7.87451e+06	7.76058e+06	5.68411e+06
A0A060WS49	1.10369e+06	2.20212e+06	2.86513e+06	1.05007e+06	2.29046e+06	754813	1.48495e+06	988731	2.98178e+06	2.10722e+06
A0A060YPT6	1.85172e+06	1.11866e+06	1.81572e+06	2.19921e+06	1.08587e+06	1.06116e+06	963649	442214	2.13495e+06	1.57033e+06	1.04698e+06	218272	607975	339720	340717	361031	1.17404e+06	287910
A0A060X3P7	655060	562575	603059	575150	424521	398856	674994	440597	656154	955821
A0A060Y107	1.10569e+06	1.10541e+06	1.01701e+06	1.35085e+06	581303	848062	1.45975e+06	1.08983e+06	741012	1.00553e+06
A0A060VN69	1.01417e+06	933120	1.27646e+06	1.06287e+06	917956	198634	1.76488e+06	306444	1.01412e+06	727763
A0A060X8Y5	971098	1.13023e+06	1.21668e+06	970931	1.08911e+06	997914	1.21674e+06	648928	1.48575e+06	1.66723e+06
A0A060XGG0	4.55007e+06	3776461	4.38772e+06	4.97201e+06	4.74708e+06	2.22489e+06	5.33219e+06	2.90894e+06	3.57447e+06	5.12011e+06																			4.30064e+06	4.20385e+06	4.6103e+06	5.1015e+06	4.0034e+06	2.36647e+06	3.82051e+06	4.87748e+06	4.36237e+06	5.80118e+06
A0A060YXE0	2.1341e+06	1.89473e+06	2.63255e+06	2.78435e+06	2.34623e+06	1.59779e+06	3.61636e+06	1.48714e+06	3.04854e+06	2.68182e+06																			3.1985e+06	3.4961e+06	3.48894e+06	2.75557e+06	4.77076e+06	6.23658e+06	5.06729e+06	5.27302e+06	2.51337e+06	2.49646e+06
A0A060XQI5	1.05002e+06	774711	1.59706e+06	489646	1.26354e+06	730850	2.08454e+06	985820	1.31284e+06	1.62874e+06
A0A060Y0H4	923453	1.78135e+06	1.63512e+06	2.83377e+06	1.13607e+06	670077	1.82922e+06	737002	1.44163e+06	1.21154e+06
A0A060Y1L6	141619	454952	887459	797191	190653	2451.17	1.01618e+06	334544	641063	616166																			960322	649461	1.12457e+06	1.41006e+06	763607	40601.6	1.01712e+06	1.0965e+06	2.14114e+06	1.70243e+06
A0A060VM58	2.69603e+06	2.92451e+06	2.22086e+06	2.66564e+06	2.93412e+06	1.34392e+06	2.37144e+06	1.26105e+06	2.93193e+06	2.01091e+06	803289	1.09306e+06	1.41038e+06	484914	461182	472331	776143	1.21066e+06	1.79015e+06	2.15455e+06	1.5747e+06	1.56132e+06	1.11232e+06	1.20644e+06	1.01117e+06	1.19906e+06	2.0056e+06	2.62842e+06	3.85869e+06	3.65765e+06	3.80218e+06	3.62363e+06	2.0892e+06	1.96024e+06	2.41685e+06	2.10319e+06	4.51888e+06	4.04797e+06
A0A060YVW2	372909	679283	773266	779248	1.05018e+06	426823	647160	667266	1.28086e+06	651411
A0A060Z2X2	1.44463e+06	1.45749e+06	1.93052e+06	2.09507e+06	1.73505e+06	556392	2.20006e+06	654088	1.36187e+06	1.3691e+06
A0A060VNF2	1.75105e+06	1.23048e+06	2.23774e+06	816670	1.15365e+06	854939	2.02008e+06	1.00407e+06	2.86613e+06	1.38854e+06
A0A060WBV8	8.8076e+06	3.68518e+06	3.10824e+06	4.19424e+06	3.64113e+06	1.73303e+06	4.04849e+06	2.59786e+06	2.44419e+06	3.11859e+06	1.41404e+06	600042	1.32777e+06	1.26469e+06	946071	521940	2.01004e+06	897701	2.67118e+06	2.53585e+06	2.33306e+06	2.99682e+06	2.87458e+06	1.53348e+06	1.82473e+06	2.92866e+06	2.29553e+06	3.94197e+06
A0A060WUG6	1.7237e+06	1.82855e+06	2.42155e+06	1.78109e+06	1.64473e+06	705194	2.16396e+06	1.26575e+06	2.39322e+06	1.79234e+06
A0A060YGZ1	4841.56	456724	783031	15694.1	64085.1	4591.83	3850.3	50729.1	5999.67	7909.85
A0A060VYX8	1.76466e+06	1.58954e+06	1.45975e+06	2.13459e+06	1.02453e+06	650881	2.51969e+06	875381	1.33215e+06	967547
A0A060WJ17	3.81994e+06	4.28401e+06	6.94411e+06	6.05631e+06	6.01165e+06	1.59429e+06	6.31313e+06	2.12091e+06	6.78897e+06	4.91921e+06									4.42111e+06	4.42908e+06	4.8876e+06	7.05278e+06	6.00877e+06	3.79513e+06	6.01329e+06	2.29432e+06	6.32479e+06	6.84266e+06
A0A060WSP6	2.53974e+06	2.85669e+06	2.68159e+06	3.1764e+06	2.27278e+06	1.72406e+06	3.58819e+06	1.96039e+06	2.7161e+06	2.59836e+06	1.01242e+06	1.06849e+06	1.3379e+06	1.12345e+06	770765	705966	1.38855e+06	840028											2.99384e+06	2.42154e+06	3.33913e+06	3.67565e+06	2.6583e+06	2.32787e+06	2.51758e+06	3.13591e+06	2.99189e+06	3.36258e+06
A0A060XH56	1.30886e+06	1.22509e+06	2.47486e+06	2.5532e+06	1.30774e+06	473860	3.00204e+06	683427	2.04022e+06	1.26545e+06	512.741	7242.82	1097.32	4309.41	1581.99	2245.11	10461.3	3671.93											3.19294e+06	4.54494e+06	4.47844e+06	6.3685e+06	3.04183e+06	2.32668e+06	3.31182e+06	4.3211e+06	8.4954e+06	8.93732e+06
A0A060YB02	778866	1.4035e+06	1.87856e+06	741295	1.59222e+06	218532	844830	695530	2.05679e+06	2.39742e+06																			2.19293e+06	1.32336e+06	1.43602e+06	2.51327e+06	1.44755e+06	2.5658e+06	2.52683e+06	2.69202e+06	433393	880825
A0A060WES4	97922.4	576138	778343	200021	575919	65585.4	891726	182204	742656	1.00335e+06
A0A060VUI9	3.15012e+06	1.57106e+06	1.99483e+06	3.51366e+06	2.5674e+06	973917	3.14873e+06	785301	1.75564e+06	2.03942e+06	1.47094e+06	1.36536e+06	1.04461e+06	927722	926326	1.04367e+06	1.86237e+06	1.44414e+06
A0A060WPV6	1.22383e+06	1.0446e+06	1.18552e+06	803179	1.75414e+06	538183	1.88885e+06	987688	744321	1.18813e+06
A0A060WQE8	1.96217e+06	1.99195e+06	3.15008e+06	2.81104e+06	2.22564e+06	663761	3.7652e+06	964636	2.5755e+06	2.13107e+06	561349	951560	766805	735811	422938	569350	2.15674e+06	844736
A0A060XJS6	1.26134e+06	967889	1.77016e+06	1.58435e+06	1.56732e+06	314671	1.77799e+06	550918	1.60355e+06	1.11316e+06
A0A060Y3G8	1.45886e+06	829879	756060	227829	451869	483920	730959	634668	1.02827e+06	402065
A0A060YY37	3.67569e+06	5.85297e+06	6.74887e+06	8.38831e+06	7.02449e+06	1.41448e+06	6.92683e+06	2.9753e+06	6.94934e+06	5.73318e+06	3.64734e+06	3.48058e+06	3.60235e+06	4.22484e+06	4.24875e+06	1.82656e+06	3.38521e+06	1.41751e+06
A0A060W4G5	1.25362e+07	1.37223e+07	1.97177e+07	1.77461e+07	1.32168e+07	4.75195e+06	2.05727e+07	8.17847e+06	1.39313e+07	1.35261e+07	2.64749e+06	2.195e+06	2.92161e+06	4.03406e+06	2.81814e+06	1.40542e+06	2.52852e+06	1.25504e+06	1.18186e+07	1.17579e+07	1.3995e+07	1.67022e+07	1.55289e+07	6.78819e+06	1.21627e+07	9.78345e+06	1.49214e+07	1.85498e+07	2.60052e+07	2.66863e+07	2.8441e+07	3.41888e+07	2.13645e+07	2.61077e+07	2.39479e+07	2.4838e+07	4.28396e+07	4.2094e+07
A0A060Z3Y9	2.75728e+06	3.13016e+06	3.65043e+06	2.88714e+06	3.13388e+06	999871	4.27052e+06	1.74849e+06	2.57689e+06	2.80305e+06
A0A060YP37	5.38743e+06	6.20566e+06	1.13577e+07	7.66806e+06	8.52178e+06	1.62986e+06	7.38006e+06	2.35578e+06	7.64142e+06	7.32496e+06	1.98244e+06	2.04671e+06	2.49103e+06	4.07661e+06	3.43933e+06	1.79305e+06	3.04385e+06	1.14525e+06	5.90472e+06	4.88048e+06	6.70086e+06	7.69261e+06	9.69961e+06	5.75634e+06	8.96302e+06	2.54051e+06	9.08733e+06	1.07786e+07	7.6077e+06	1.53754e+07	8.75695e+06	8.35015e+06	1.54354e+07	1.43953e+07	8.87355e+06	9.55772e+06	1.50851e+07	1.33911e+07
A0A060VZC9	2.30475e+06	3.43251e+06	4.66235e+06	3.54136e+06	3.80132e+06	1.30789e+06	3.91438e+06	2.19259e+06	4.41215e+06	3.64798e+06									3.1996e+06	3.57212e+06	3.6035e+06	4.4129e+06	3.96681e+06	3.69949e+06	3.723e+06	2.28662e+06	4.21088e+06	3.65155e+06
A0A060W687	804196	1.16395e+06	1.32369e+06	1.4265e+06	1.50161e+06	494580	886833	791830	1.74086e+06	1.16479e+06
A0A060XTJ3	2.21666e+06	2.45327e+06	3.32949e+06	2.08181e+06	3.19675e+06	1.44154e+06	5.15972e+06	1.47637e+06	2.40021e+06	2.27752e+06																			3.28062e+06	3.26323e+06	3.88963e+06	3.82856e+06	3.86476e+06	4.08718e+06	3.59916e+06	4.03736e+06	2.54649e+06	3.21546e+06
A0A060WAU4	3.02757e+06	2.43615e+06	3.12379e+06	3.09532e+06	2.46359e+06	1.31124e+06	3.28788e+06	2.11315e+06	2.19769e+06	2.22843e+06	1.28168e+06	1.16583e+06	1.14477e+06	921415	554244	911727	1.35779e+06	1.35289e+06	2.73062e+06	2783363	3.54562e+06	2.97021e+06	2.95627e+06	1.39068e+06	2.29271e+06	3.18917e+06	2.92526e+06	3.97113e+06	2.89861e+06	2.03306e+06	3.25851e+06	2.8215e+06	1.86876e+06	2.92645e+06	2.23899e+06	2.23335e+06	2.60655e+06	2.68629e+06
A0A060XIS4	799908	587785	1.13433e+06	1.12708e+06	883808	117262	974611	54755.2	1.29399e+06	1.3127e+06																			1.3702e+06	1.20048e+06	1.275e+06	2.08502e+06	2.0694e+06	2.47175e+06	1.30968e+06	1.59797e+06	2.38523e+06	1.95274e+06
A0A060VY24	3.45237e+06	1.28748e+06	4.92144e+06	3.18438e+06	3.05488e+06	459232	4.54107e+06	1.75708e+06	3.07023e+06	1.84089e+06	1.09976e+06	755327	816045	936769	881572	702246	1.26031e+06	688932
A0A060W7K9	1.10004e+06	1.62479e+06	2.73125e+06	1.78251e+06	1.98499e+06	560528	2.15408e+06	728572	2.22768e+06	1.74345e+06	374792	152130	337066	54049.2	639510	172851	217158	101855	1.52487e+06	1.43057e+06	1.77182e+06	2.83386e+06	2.96144e+06	1.44182e+06	2.1365e+06	747657	2.16236e+06	2.7084e+06	3.79427e+06	4.90849e+06	2.95779e+06	3.72411e+06	5.23205e+06	5.16328e+06	4.32679e+06	4.19636e+06	5.55158e+06	3.25987e+06
A0A060WZY5	2.32579e+06	2.87505e+06	3.68264e+06	2.29573e+06	2.74336e+06	1.30237e+06	3.44958e+06	1.36644e+06	2.56435e+06	3.62838e+06
A0A060VWD1	5.0729e+06	4.46676e+06	6.26274e+06	4.89562e+06	6.23852e+06	2.07369e+06	5.40035e+06	2.73732e+06	6.26556e+06	6.10145e+06									5.44679e+06	4.83717e+06	5.75879e+06	6.42095e+06	6.5013e+06	5.49271e+06	6.09039e+06	3.75479e+06	6.74082e+06	6.24133e+06	7.10165e+06	7.53825e+06	6.73547e+06	5.27106e+06	9.35167e+06	9.30562e+06	9.08728e+06	7.55852e+06	7.09936e+06	5.94326e+06
A0A060WQN9	2.8424e+06	2.44097e+06	2.78532e+06	4.14336e+06	2.0579e+06	994181	4.57307e+06	1.60518e+06	2.37319e+06	2.5137e+06									1.89572e+06	2.48163e+06	2.66833e+06	3.39684e+06	3.46057e+06	2.27074e+06	2.78824e+06	3.25125e+06	2.78505e+06	4.1392e+06	2.35716e+06	2.7145e+06	4.25227e+06	5.2203e+06	1.62205e+06	918065	2.17078e+06	3.1069e+06	5.09493e+06	6.05725e+06
A0A060WS70	7696.87	237772	329275	30664.1	18675.8	12597.1	11806.1	141756	318080	104671
A0A060Y8I6	1.42277e+06	2.00014e+06	2.62765e+06	2.14606e+06	1.27144e+06	371546	2.69143e+06	793293	1.90057e+06	1.4945e+06
A0A060X772	2.05992e+06	2.08109e+06	1.96305e+06	2.9567e+06	1.70483e+06	1.823e+06	2.54203e+06	1.14475e+06	1.80448e+06	1.73041e+06
A0A060WDQ7	1.00427e+06	1.23688e+06	1.32637e+06	1.28051e+06	838018	123552	1.35371e+06	761730	1.59039e+06	1.6816e+06
A0A060X0R9	3.36085e+06	3.52958e+06	3.23841e+06	3.03441e+06	1.96432e+06	1.65802e+06	2.63931e+06	2.70346e+06	1.98135e+06	2.59671e+06	2.12825e+06	1.58279e+06	2.02163e+06	2.00062e+06	2.14108e+06	942442	1.87128e+06	1.09599e+06	2.55074e+06	3.76709e+06	3.84631e+06	5.06364e+06	4.08641e+06	2.27646e+06	4.6187e+06	2.86942e+06	4.31565e+06	3.74071e+06	3.10394e+06	2.68635e+06	2.6207e+06	2.96357e+06	3.17304e+06	2.21615e+06	3.10228e+06	2.8867e+06	2.51699e+06	2.76515e+06
A0A060YJX2	1.48622e+06	1.61631e+06	2.15951e+06	1.9316e+06	1.34347e+06	849491	1.58953e+06	1.53266e+06	2.00045e+06	1.3358e+06
A0A060WAY7	445707	942114	536059	786631	860275	305697	1.21142e+06	450243	584686	843013
A0A060X0L4	179057	10818.9	521159	13615.7	7102.07	8088.89	10821.9	2347.96	439398	476389																			990075	11960.6	755964	792033	708204	948410	507810	678309	19905.4	403729
A0A060XA71	710874	779563	1.11418e+06	716155	923867	469402	1.47182e+06	752955	1.0859e+06	1.03366e+06
A0A060YHU2	1.17505e+07	1.29161e+07	1.87159e+07	1.79373e+07	1.22579e+07	3.61144e+06	1.67989e+07	7.49797e+06	1.14053e+07	9.52126e+06	7.38102e+06	6.2032e+06	6.54156e+06	7.13168e+06	5.7919e+06	3.73489e+06	8.53437e+06	4.77986e+06											1.42336e+07	2.35498e+07	1.58887e+07	1.66189e+07	1.13674e+07	1.80328e+07	1.50361e+07	1.47293e+07	3.29333e+07	2.50084e+07
A0A060ZFM6	38587.9	451710	860280	892939	35967.8	51817.5	1.1198e+06	302705	596358	516513									394580	20257.6	457781	611671	813807	88493.3	467775	323283	569732	880614
A0A060YPL5	1.10905e+06	1.35286e+06	1.90927e+06	1.83723e+06	1.14293e+06	1.39053e+06	1.92153e+06	806259	1.44065e+06	1.40955e+06
A0A060WHC2	1.26966e+06	1.82296e+06	2.22612e+06	2.15306e+06	1.97291e+06	438652	1.66244e+06	986066	1.93954e+06	1.68307e+06
A0A060WS59	4.11336e+06	3.97204e+06	5.66729e+06	5.49422e+06	4.10477e+06	1.59353e+06	5.91089e+06	2.35353e+06	4.57833e+06	3.47278e+06									4.12076e+06	4.24204e+06	5.27616e+06	6.73136e+06	7.5403e+06	2.47242e+06	5.09625e+06	3.43894e+06	5.37285e+06	8.10421e+06
A0A060X2V3	877326	1.60817e+06	1.68846e+06	995266	2.47365e+06	699286	1.13626e+06	1.14906e+06	2.63253e+06	1.68848e+06
A0A060XAA5	4881.04	538650	613520	492834	356300	6914.5	3364.24	546071	824477	659814
A0A060WI00	1.26614e+06	700972	1.88671e+06	1.0902e+06	1.00957e+06	406922	1.67471e+06	346285	1.72679e+06	1.37752e+06
A0A060Y9T7	3.22938e+06	3.53168e+06	3.49333e+06	4.36214e+06	3139149	1.53776e+06	3.94166e+06	2.85131e+06	3.5256e+06	3.04955e+06
A0A060WEB7	1.44345e+06	1.79184e+06	1.76753e+06	1.69182e+06	1.4189e+06	741312	2.6431e+06	1.24575e+06	944152	1.46299e+06
A0A060WIE9	124969	790494	1.73402e+06	880225	870033	47176.6	1.68592e+06	321113	1.22263e+06	961634																			2.32711e+06	1.679e+06	2.19067e+06	3.45607e+06	2.67331e+06	2.41976e+06	1.16097e+06	1.29859e+06	256610	2.13114e+06
A0A060YTV0	578471	433383	578252	386394	1.04068e+06	103462	628051	305515	850607	485031
A0A060XEE7	1.01442e+06	1.6838e+06	2.62934e+06	1.80967e+06	1.10303e+06	624897	2.04761e+06	1.02515e+06	1.96453e+06	1.82817e+06																			2.38554e+06	3.07445e+06	2.46423e+06	3.6148e+06	3.17607e+06	2.54845e+06	2.97573e+06	3.18265e+06	4.23348e+06	3.80701e+06
A0A060X1K0	720493	1.80583e+06	2.03226e+06	1.29072e+06	840156	444238	2.74718e+06	803291	895740	902823
A0A060WGD2	1.22422e+06	1.14288e+06	1.84819e+06	1.20757e+06	996929	591033	2.55899e+06	502484	2.26162e+06	1.3622e+06
A0A060XH05	821632	821808	1.2771e+06	648383	1.19046e+06	256151	1.49214e+06	361108	1.30942e+06	963090
A0A060ZI27	398737	534253	785558	139695	527535	163022	100559	16718.6	582665	424783									122870	415619	544214	653268	717143	34308.7	538667	167855	666320	888930
A0A060Y4I4	757118	1.0713e+06	1.09578e+06	858859	1.4616e+06	219279	1.74393e+06	404920	1.17052e+06	1.04376e+06									925248	731860	977721	1.34137e+06	1.00081e+06	699403	1.20246e+06	318464	840309	1.20764e+06	2.10769e+06	2.83234e+06	2.12501e+06	3.07044e+06	3.01476e+06	2.7654e+06	2.57252e+06	2.20439e+06	3.29491e+06	2.93619e+06
A0A060YAC9	1.8426e+06	1.13717e+06	1.32243e+06	1.43125e+06	1.43991e+06	995839	1.55724e+06	1.23393e+06	1.97561e+06	1.40472e+06
A0A060Z8M5	34569.8	318838	484397	477268	7517.56	99060.6	490843	160522	389834	109042																			556964	46282	759261	1.17546e+06	185034	258685	555694	51434.6	1.57342e+06	1.32433e+06
A0A060W0S7	2.88306e+06	2.43081e+06	2.23096e+06	2.22753e+06	2.46021e+06	1.74994e+06	2871492	1.4587e+06	1.62003e+06	3.41256e+06
A0A060W9R8	3.67396e+06	4.46398e+06	5.86892e+06	4.16966e+06	4.02884e+06	1.33731e+06	5.67843e+06	2.50501e+06	4.52721e+06	4.75835e+06	741449	976969	674537	3.966e+06	4.41369e+06	761776	3.50933e+06	766448
A0A060WWW9	42934.1	516990	1.20204e+06	796180	1.52652e+06	101840	640735	199779	770721	1.2117e+06									1.19726e+06	1.10219e+06	1.33511e+06	1.29744e+06	584108	1.37321e+06	449430	717266	1.37976e+06	1.5082e+06
A0A060W9B9	1.88901e+06	4.5686e+06	5.70222e+06	2.90733e+06	6.60759e+06	1.39256e+06	1.56516e+06	3.01171e+06	7.16973e+06	6.40012e+06	2.169e+06	1.62673e+06	1.68546e+06	2.39273e+06	930144	3.77432e+06	593677	693550	6.18691e+06	7.1642e+06	4.62579e+06	6.703e+06	2.55061e+06	1.39044e+07	4.11117e+06	1.10271e+06	6.73512e+06	5.56231e+06
A0A060XRV6	6.33869e+06	6.66081e+06	9.70188e+06	8.98638e+06	7.44473e+06	2.31978e+06	9.53628e+06	4.66334e+06	9.20723e+06	7.85887e+06	4.74222e+06	4.19984e+06	4.65127e+06	5.4038e+06	5.55669e+06	3.25013e+06	4.26578e+06	2.27683e+06	6.62209e+06	7.64842e+06	8.25602e+06	1.11586e+07	1.01407e+07	5.97587e+06	7.05019e+06	5.28139e+06	1.03529e+07	1.06626e+07	9.73919e+06	1.17067e+07	1.08133e+07	1.11732e+07	1.10422e+07	1.29341e+07	1.10588e+07	1.53425e+07	1.42131e+07	1.1682e+07
A0A060XSV9	817724	888423	952267	1.12755e+06	557848	315067	907908	604584	801317	518137
A0A060XHJ8	348539	447859	341534	347579	783025	280653	542224	418766	388226	864381
A0A060XJ85	738807	1.24792e+06	497868	349689	279563	267594	487073	411234	307424	491622
A0A060YGR7	660780	496202	633040	739529	399001	417436	57838.5	178096	432050	991434
A0A060VME0	1.72151e+06	1.9351e+06	3.72045e+06	3.15176e+06	2.1585e+06	505507	3.42509e+06	797887	2.23491e+06	1.87663e+06
A0A060W3G3	5.78882e+06	4.9696e+06	5.17184e+06	7.11205e+06	2.30653e+06	1.30147e+06	8.89307e+06	3.2683e+06	4.07855e+06	2.79267e+06
A0A060X2T3	1.36364e+06	1.23975e+06	1.99386e+06	2.0013e+06	1.4811e+06	549561	2.82348e+06	556538	1.53689e+06	1.50623e+06									1.25972e+06	1.00635e+06	1.60589e+06	1.70585e+06	2.34012e+06	364760	901850	924489	2.04628e+06	2.72842e+06	4.24496e+06	3.37331e+06	2.91667e+06	4.57366e+06	2.44796e+06	1.96015e+06	3.22764e+06	2.39587e+06	5.22416e+06	4.6149e+06
A0A060Z4Y8	4.43513e+06	5.48932e+06	8.27739e+06	5.17465e+06	6.09327e+06	1.81817e+06	5.30754e+06	2.82081e+06	6.80038e+06	5.70138e+06	3.74204e+06	3553191	3.33267e+06	8.60871e+06	5.35463e+06	3.20552e+06	3.86899e+06	2237940	6.40355e+06	6.4284e+06	6.18607e+06	1.03879e+07	7.10024e+06	5.13215e+06	8.34317e+06	2.78544e+06	9.00383e+06	1.00874e+07	1.07217e+07	1.10609e+07	9.80757e+06	9.63109e+06	1.08321e+07	1.5487e+07	1.12664e+07	1.2295e+07	1.24381e+07	8.6417e+06
A0A060YJ08	325686	859166	331884	136115	666279	80847	312996	269252	780688	742761
A0A060WR23	592117	593400	703676	664387	779267	393038	747988	296788	635462	771845
A0A060X750	1.65606e+06	1.58511e+06	1.43434e+06	2.44317e+06	1.49904e+06	1.10274e+06	1.8734e+06	750521	1.4138e+06	1.31661e+06
A0A060XPN5	111387	436017	617382	402699	760727	149880	520894	284510	896433	559681
A0A060VZV8	990774	579285	1.1734e+06	2.59447e+06	859304	1.03728e+06	3.25472e+06	458510	500685	293751
A0A060WFD9	1.55844e+06	1.54836e+06	2.99039e+06	2.93987e+06	2.09191e+06	392862	3.52214e+06	1.09239e+06	1.80251e+06	2.19228e+06
A0A060WL10	1.30886e+06	1.22509e+06	2.47486e+06	2.5532e+06	1.30774e+06	473860	3.00204e+06	683427	2.04022e+06	1.26545e+06	512.741	7242.82	1097.32	4309.41	1581.99	2245.11	10461.3	3671.93											3.19294e+06	4.54494e+06	4.47844e+06	6.3685e+06	3.04183e+06	2.32668e+06	3.31182e+06	4.3211e+06	8.4954e+06	8.93732e+06
A0A060WTW3	76435.5	617309	792226	769516	11019.7	179922	1.26676e+06	189703	550251	653850																			1.58589e+06	37389.2	2.16879e+06	3.02422e+06	1.41283e+06	1.23896e+06	1.47815e+06	2.06556e+06	2.34603e+06	3.69896e+06
A0A060XJP2	573591	726522	1.09304e+06	613486	737175	221195	995509	269277	632092	717240
A0A060W3J6	5.26693e+06	4.04412e+06	6.72801e+06	6.47466e+06	3.7598e+06	1.67478e+06	7.07313e+06	2.82203e+06	4.46943e+06	4.20353e+06	1.21136e+06	2.8167e+06	2.15918e+06	1.98253e+06	1.59161e+06	1.0281e+06	2.09502e+06	1.50604e+06
A0A060XLE4	3.44783e+06	3.6891e+06	4.49093e+06	5.22679e+06	2.61784e+06	1.53693e+06	4.75664e+06	2.78366e+06	4.16276e+06	3.52852e+06
A0A060XMM6	2.81368e+06	2.23739e+06	2.31939e+06	2.16129e+06	3.10585e+06	880397	2.51072e+06	2.20256e+06	3.08465e+06	2.83831e+06									2.33956e+06	2.11702e+06	2.60535e+06	3.3873e+06	2.71491e+06	2.2161e+06	4.24725e+06	1.71527e+06	3.15141e+06	2.57729e+06
Q7ZZW1	3.38805e+06	4.38939e+06	7.05018e+06	7.00847e+06	7.34752e+06	854212	6.68289e+06	970577	5.27367e+06	5.2198e+06	2.01257e+06	883073	1.31696e+06	1.0254e+06	878856	640876	1.09053e+06	473834	2.75204e+06	2.9654e+06	3.75673e+06	4.67648e+06	4.49236e+06	3.42012e+06	3.31289e+06	1.26372e+06	4.60546e+06	5.81374e+06	7.94417e+06	9.03437e+06	8.42838e+06	6.59918e+06	1.07263e+07	1.29309e+07	1.02812e+07	1.13721e+07	9.24073e+06	9.33515e+06
A0A060Z2V5	1.59515e+06	1.83558e+06	2.1272e+06	2.28263e+06	1.62561e+06	1.01205e+06	2.0863e+06	1.78581e+06	1.94547e+06	2.28447e+06	767445	1.48467e+06	749080	903711	1.18214e+06	1.21725e+06	842349	667410
A0A060WUN0	69390.3	2.9393e+06	2.27718e+06	1.5936e+06	3.71238e+06	705791	1.41139e+06	859132	750276	3.78733e+06
A0A060WSV6	1.74602e+06	1.79607e+06	2.49455e+06	1.90825e+06	1.66305e+06	1.18708e+06	2.16541e+06	1.35738e+06	2.26069e+06	1.5025e+06
A0A060WZV4	616496	901363	812174	1.12107e+06	761970	358605	1.12986e+06	304288	722173	799238
A0A060Y1G8	1.02015e+06	1.51568e+06	2.01032e+06	1.73549e+06	1.09806e+06	233268	2.25278e+06	512639	1.60396e+06	1.1028e+06									1.21044e+06	1.24242e+06	1.46474e+06	2.17719e+06	2.02325e+06	471713	1.68415e+06	402387	2.39492e+06	2.87466e+06
A0A060YAP2	946341	1.97086e+06	1.82122e+06	1.02545e+06	1.34542e+06	734212	1.26829e+06	831314	2.82423e+06	2.0242e+06
A0A060VRR1	716126	1.11547e+06	710806	1.30051e+06	943050	550845	1.06392e+06	643260	854404	1.03611e+06
A0A060XJE9	1.1043e+06	1.30701e+06	2.68962e+06	1.41998e+06	1.97836e+06	407670	2.0106e+06	553940	2.16489e+06	2.42451e+06	479800	210670	1.27201e+06	593173	282437	122959	456513	285441
A0A060WJY5	1.49089e+06	1.86034e+06	2.41243e+06	2.34077e+06	1.60278e+06	697532	2.18516e+06	1.24945e+06	2.52506e+06	2.20248e+06	1.05907e+06	782141	959128	1.01041e+06	984020	679190	839915	322513	1.71833e+06	2.13449e+06	2.60368e+06	2.86195e+06	2.23002e+06	1.92786e+06	2.1593e+06	1.18328e+06	2.82398e+06	2.51589e+06	1.75458e+06	2.48228e+06	2.21774e+06	2.63302e+06	3.14187e+06	2.53672e+06	2.49867e+06	3.45567e+06	2.57031e+06	2.56284e+06
A0A060X2F8	1.02255e+06	1.20097e+06	1.59145e+06	2.03453e+06	2.39032e+06	272066	2.17495e+06	605666	1.93653e+06	996526									1.40719e+06	1.39555e+06	1.81945e+06	2.31363e+06	2.21948e+06	706320	1.74441e+06	748541	2.37358e+06	1.70838e+06
A0A060W4J1	1.14279e+06	1.71559e+06	1.04419e+06	1.94282e+06	2.0622e+06	720671	1.34472e+06	1.247e+06	2.09031e+06	1.30076e+06	267910	1.20132e+06	292699	324548	352290	215155	1.17127e+06	1.28872e+06
A0A060W796	347887	31017.6	381365	40621.8	415083	8874.56	741126	10630.2	79683.1	307332
A0A060ZAD1	1.5048e+06	1.65032e+06	1.14966e+06	1.85694e+06	1.31013e+06	837934	2.01562e+06	1.07583e+06	2.20045e+06	1.25502e+06
A0A060YTA8	850222	804327	1.22508e+06	1.75588e+06	1.25034e+06	526233	957486	1.09058e+06	1.37622e+06	937310
A0A060VMC6	1.06798e+06	1.17017e+06	1.53252e+06	1.22679e+06	963909	369044	1.89015e+06	419012	1.16707e+06	988816																			1.47912e+06	1.16418e+06	1.96046e+06	2.07054e+06	1.0381e+06	979732	1.1342e+06	1.34512e+06	190113	1.84965e+06
A0A060VZ90	859782	832776	1.08527e+06	1.08442e+06	715472	113978	1.93639e+06	363044	821679	1.64402e+06
A0A060XXB0	1.02015e+06	1.51568e+06	2.01032e+06	1.73549e+06	1.09806e+06	233268	2.25278e+06	512639	1.60396e+06	1.1028e+06									1.21044e+06	1.24242e+06	1.46474e+06	2.17719e+06	2.02325e+06	471713	1.68415e+06	402387	2.39492e+06	2.87466e+06
A0A060XEG1	4.67708e+06	4.49994e+06	7.75495e+06	6.71956e+06	3.99448e+06	2.88231e+06	6.67827e+06	2.88452e+06	8.91875e+06	7.54017e+06	3.34145e+06	3.7472e+06	3.90389e+06	4.6345e+06	3.68807e+06	2.61718e+06	3.78547e+06	3.12622e+06	6.86367e+06	6.20849e+06	8.05741e+06	8.40746e+06	4.32342e+06	8.35669e+06	7.27064e+06	3.96056e+06	3.69195e+06	8.01398e+06	8.95996e+06	8.25631e+06	8.41464e+06	1.01183e+07	1.08704e+07	1.12272e+07	1.02863e+07	1.05367e+07	8.9235e+06	9.44192e+06
A0A060XLX9	643215	578100	667970	722282	472778	104062	1.25077e+06	302648	697201	947635
A0A060YAF5	1.75503e+06	2.95498e+06	1.53814e+06	2.25438e+06	2.21648e+06	528421	3.11099e+06	706655	1.34973e+06	1.42366e+06									1.43003e+06	1.21701e+06	3.71297e+06	2.27559e+06	2.86807e+06	933989	1.21467e+06	1.91707e+06	1.67627e+06	2.64534e+06
A0A060WFW0	3.76335e+06	3.02292e+06	3.69001e+06	4293601	2.86467e+06	1.28408e+06	4.67111e+06	2.06154e+06	3.17419e+06	3.54186e+06
A0A060WTZ2	4.80609e+06	5.57735e+06	1.56918e+06	6.68469e+06	1.26911e+06	2.00051e+06	1.44156e+06	745430	1.78914e+06	1.56143e+06																			2.65761e+06	2.20311e+06	1.74448e+06	2.27354e+06	2.30907e+06	2.00339e+06	2.28925e+06	2.32156e+06	1.47842e+06	1.83061e+06
A0A060WJM9	9.33229e+06	1.17782e+07	1.43681e+07	1.44804e+07	8.21845e+06	4.82631e+06	1.64908e+07	5.98007e+06	1.04706e+07	1.12455e+07	4.35819e+06	3.10225e+06	3.98395e+06	3.30805e+06	2.64483e+06	1.96074e+06	4.0692e+06	2.41333e+06	8.60081e+06	8.15688e+06	8.96782e+06	1.14092e+07	1.49606e+07	6.80159e+06	7.6309e+06	4.35059e+06	1.04059e+07	1.30102e+07	1.38611e+07	1.53742e+07	1.12034e+07	1.81859e+07	1.26609e+07	1.18522e+07	1.57356e+07	1.67047e+07	2.34485e+07	1.65213e+07
A0A060XKA2	4841.56	456724	783031	15694.1	64085.1	4591.83	3850.3	50729.1	5999.67	7909.85
A0A060Y8P3	2.33051e+06	2.05779e+06	2.56149e+06	2.82215e+06	1.21017e+06	574256	3.2516e+06	1.032e+06	1.43611e+06	1.71501e+06	10408.4	8575.86	13928.1	5275	15146.4	3177.8	227573	11203.8
A0A060XUT0	2.43331e+06	3.97733e+06	3.82029e+06	4.1456e+06	4.01177e+06	1.75238e+06	2.90191e+06	2.20608e+06	3.85825e+06	2.4647e+06	2.04413e+06	1.61883e+06	1.5003e+06	1.56302e+06	544478	2.0801e+06	1.47274e+06	963007	4.21896e+06	3.86065e+06	3.68393e+06	4.68272e+06	3.09223e+06	6.81862e+06	2.41449e+06	1.76876e+06	4.18051e+06	2.78313e+06
A0A060X4T5	69390.3	2.9393e+06	2.27718e+06	1.5936e+06	3.71238e+06	705791	1.41139e+06	859132	750276	3.78733e+06
A0A060XA92	62437.7	416186	800294	701088	409931	66888.5	915577	8221.04	544575	539170									298124	288236	484685	489794	579930	26540	365206	320977	437144	724654	878530	627276	1.03267e+06	1.25426e+06	678832	451538	920989	7296.83	1.89841e+06	41383.3
A0A061AD81	1.08987e+06	1.48164e+06	1.87493e+06	1.30373e+06	1.41054e+06	567712	1.42717e+06	1.10712e+06	1.5638e+06	1.37756e+06									1.33557e+06	1.53576e+06	1.58878e+06	1.74009e+06	1.79568e+06	1.93397e+06	1.56302e+06	849463	1.62611e+06	2.07676e+06
A0A060XP44	415148	607947	872995	1.37335e+06	2.74943e+06	883232	1.13931e+06	688701	1.00278e+06	1.24589e+06
A0A060YC06	10781.6	520060	884314	22851.5	38249.6	216583	84641.6	236686	616250	693584
A0A060Z7S3	6.69364e+06	7.41132e+06	1.24155e+07	1.00833e+07	9.07588e+06	2.54195e+06	1.03798e+07	4.07176e+06	1.07611e+07	8.94353e+06	3.91768e+06	3.68698e+06	3.652e+06	4.74248e+06	4.14748e+06	3.00737e+06	4.53444e+06	1.87626e+06	7.26831e+06	7.67635e+06	8.36414e+06	1.22066e+07	1.15777e+07	6.17982e+06	8.25026e+06	5.35988e+06	1.12068e+07	1.25763e+07	1.30711e+07	1.44822e+07	1.48258e+07	1.25446e+07	1.53511e+07	1.68039e+07	1.63879e+07	2.01755e+07	17757978	1.4101e+07
A0A060X0K8	13221.6	7317.58	37032.4	15107.6	729454	740439	63388.7	33201.3	11583.4	5680.11
A0A060XCV0	125193	1.8207e+06	806096	63581	695080	23649.3	225893	38340	476746	934521
A0A060Z490	1.20658e+06	1.2882e+06	1.3293e+06	1.47691e+06	1.16975e+06	772438	2.49621e+06	1.84978e+06	1.83839e+06	686203
A0A060VMC5	602405	619206	769865	709058	793573	486738	1.07859e+06	1.14385e+06	677159	935195
A0A060X8Z1	1.62825e+06	1.72767e+06	3.05769e+06	2.65199e+06	2.04047e+06	476217	2.3808e+06	910993	2.07001e+06	1.39243e+06
A0A060WVR1	3.17172e+06	2.34993e+06	3.14097e+06	3.04534e+06	3.55709e+06	3.12445e+06	3.55919e+06	1.93685e+06	3.40324e+06	2.96494e+06
A0A060Y7W3	1.7738e+06	1.77181e+06	1.47928e+06	1.41312e+06	1.83269e+06	132961	1.32685e+06	307392	2.52277e+06	1.66573e+06
A0A060YEH7	359248	462375	1.98547e+06	662495	570840	298430	1.05928e+06	257960	477800	623475									328999	468059	422926	745265	531386	450423	523173	285630	659222	904259
A0A060YI44	2.41675e+06	2.76888e+06	2.72894e+06	2.0483e+06	2.86724e+06	1.32206e+06	2.51811e+06	2.02432e+06	3.04872e+06	3.61427e+06	2.58035e+06	1.35322e+06	1.77012e+06	1.30903e+06	2.19016e+06	1.17045e+06	2.12833e+06	724907
A0A060XBJ5	1.68375e+06	1.49363e+06	1.78276e+06	1.30336e+06	1.11137e+06	674070	1.77328e+06	137692	992024	1.36015e+06
A0A060XJK0	917121	436062	340280	999112	944137	293165	1.343e+06	218881	597707	679675
A0A060ZND2	28367.6	318431	43204.5	24027.5	13742.9	111533	15160.2	2785.67	264994	292459
A0A060XUC8	1.4376e+06	935265	1.66144e+06	1.76335e+06	1.59691e+06	55642.3	2.56939e+06	504120	1.80497e+06	1.88855e+06
A0A060VWA0	1.82724e+06	1.66961e+06	2.43039e+06	2.12888e+06	820768	423805	2.06983e+06	1.01229e+06	1.73174e+06	1.51196e+06	1.17414e+06	793047	513807	527137	413264	370981	1.16497e+06	660242
A0A060W2C2	1.71336e+06	1.93534e+06	3.7126e+06	2.42095e+06	2.1585e+06	523500	3.42388e+06	813777	2.22189e+06	1.87659e+06																			3.04244e+06	5.04597e+06	3.54822e+06	4.21431e+06	4.42547e+06	3.55176e+06	3.34562e+06	3.92963e+06	7.19056e+06	5.89575e+06
A0A060Y4P1	2.33051e+06	2.05779e+06	2.56149e+06	2.82215e+06	1.21017e+06	574256	3.2516e+06	1.032e+06	1.43611e+06	1.71501e+06	10408.4	8575.86	13928.1	5275	15146.4	3177.8	227573	11203.8
A0A060ZA53	515982	1.00761e+06	785461	1.65048e+06	645000	252719	706229	461951	852863	575963									790242	973193	1.14281e+06	749957	1.09225e+06	617753	1.00102e+06	779727	1.70155e+06	778112	837167	1.36542e+06	680272	1.67e+06	569460	1.08108e+06	1.03868e+06	1.47507e+06	950717	873532
A0A060W305	1.73204e+06	2.02448e+06	2.40336e+06	2.43886e+06	2.45767e+06	696901	2.12599e+06	1.37438e+06	2.55558e+06	2.1024e+06
A0A060WMS2	2.5812e+06	2.69021e+06	3.50412e+06	2.26861e+06	3.11727e+06	971899	4.22532e+06	1.80923e+06	3.64218e+06	3.2632e+06	890678	942032	1.09017e+06	687783	1.15796e+06	687165	362621	346782	2.16008e+06	3.40849e+06	3.14468e+06	2.87225e+06	2.37918e+06	2.513e+06	2.71886e+06	1.38962e+06	3.29118e+06	2.7557e+06	3.3622e+06	2.84238e+06	4.25822e+06	4.14942e+06	4.60093e+06	3.46602e+06	2.50538e+06	3.71473e+06	3.37875e+06	4.19753e+06
A0A060W6K1	2.01793e+06	1.92468e+06	1.8256e+06	1.12162e+06	1.06272e+06	1.38134e+06	1.50441e+06	1.5869e+06	1.09093e+06	936494	582609	814224	1.03366e+06	529674	608464	875705	555091	589478
A0A060X7J2	359389	755675	885104	644628	263887	40217.4	833655	128092	944927	383998
A0A060Y4Q0	865087	890927	813742	941430	497808	542066	1.14861e+06	733814	619871	890223
A0A060VX53	31668	3492.42	215759	61004.1	22708.4	2849.37	107361	5366.44	225564	3062.53
A0A060W8G8	556980	2.68054e+06	3.46879e+06	147830	3.84711e+06	623205	1.29132e+06	1.38306e+06	4.35906e+06	3.63651e+06
A0A060Y1F7	58050.9	14078.5	289459	63950.4	593974	63503.4	71110.2	10427.5	26795.2	3874.44
A0A060X8X3	3.09854e+06	2.64678e+06	2.62797e+06	3.10399e+06	4.61184e+06	1.60693e+06	3.09029e+06	1.48158e+06	3.0383e+06	2.40894e+06	1.20092e+06	2.75023e+06	970598	791340	1.08316e+06	1.20408e+06	2.80737e+06	881487											3.33154e+06	3.12303e+06	3.10497e+06	5.50504e+06	2.29173e+06	3.73219e+06	4.90696e+06	3.91328e+06	3.4308e+06	3.90595e+06
A0A060XSJ5	4.88035e+06	6.89347e+06	9.87065e+06	6.69804e+06	6.799e+06	2.38015e+06	8.19568e+06	6.24422e+06	7.76523e+06	6.89383e+06	4.42286e+06	3.61518e+06	4.16676e+06	4.98799e+06	4.13638e+06	2.80851e+06	3.38456e+06	1.95021e+06	6.84399e+06	8.7245e+06	1.04634e+07	1.03706e+07	8.76438e+06	5.71792e+06	1.04264e+07	4.07391e+06	1.0851e+07	9.1059e+06	9.10598e+06	1.1194e+07	9.06545e+06	8.99365e+06	1.0756e+07	1.0423e+07	8.76916e+06	1.02727e+07	1.22183e+07	8.92657e+06
A0A060Y2Q5	522687	580947	482089	811670	557416	141331	498212	484540	375440	376816
A0A060YPE5	1.24476e+06	1.53671e+06	1.79032e+06	1.47795e+06	1.47128e+06	613695	2.05937e+06	1.07399e+06	1.4375e+06	1.83574e+06
A0A060ZU54	993710	782114	1.25498e+06	992424	772461	552839	1.45478e+06	1.05124e+06	817291	1.01504e+06									899887	1.56334e+06	1.98769e+06	1.45565e+06	1.43145e+06	1.28983e+06	1.77314e+06	1.39101e+06	1.75671e+06	2.51374e+06
A0A060VNI6	260558	266445	24494.1	397896	277593	1294.09	18122.3	9412.84	498330	378663
A0A060WHD3	1.21928e+06	968934	1.09117e+06	1.29985e+06	865546	430696	1.72172e+06	613234	1.07588e+06	842507
A0A060X691	961082	1.1471e+06	1.13839e+06	1.08525e+06	735173	461253	2.95453e+06	1.45187e+06	889431	940689
A0A060WEK7	6.06657e+06	8.48903e+06	1.20798e+07	1.01671e+07	9.78389e+06	3.34108e+06	1.37283e+07	3.87838e+06	1.07732e+07	8.27516e+06	3.75059e+06	4.19993e+06	4.45635e+06	5.62283e+06	4.13949e+06	3.00078e+06	3.47114e+06	3.21222e+06											1.73955e+07	1.57711e+07	1.54943e+07	2.033e+07	1.98141e+07	2.09426e+07	1.77155e+07	1.7559e+07	2.16486e+07	2.16257e+07
A0A060X807	1.42217e+06	592190	725297	1.26108e+06	370857	198964	234355	530141	181867	703396
A0A060YAH9	5.22024e+06	4.49789e+06	5.56414e+06	4.8173e+06	4.42736e+06	1.24073e+06	4.42544e+06	2.40941e+06	4.92312e+06	4.30365e+06	2.55221e+06	1.47647e+06	2.03745e+06	1.73779e+06	617767	1.09205e+06	1.37913e+06	662299											6.58653e+06	6.25389e+06	4.52947e+06	6.37501e+06	9.5391e+06	5.70138e+06	8.60768e+06	8.59427e+06	5.78014e+06	5.11543e+06
A0A060Z2D0	1.87821e+06	1.83163e+06	1.62807e+06	2.39124e+06	1.53104e+06	898989	2.29715e+06	1.77984e+06	1.57369e+06	2.06753e+06
A0A060Z4B6	2.85889e+06	1.94776e+06	2.04315e+06	3.2003e+06	1.2334e+06	1.00196e+06	3.08444e+06	1.46586e+06	1.98778e+06	1.90589e+06
A0A060Z5R0	927840	1.18122e+06	1.18138e+06	1.66924e+06	730306	315582	1.41162e+06	742221	903995	834072
A0A060WLJ0	1.66559e+06	1.97935e+06	2.24395e+06	3.57111e+06	1.51101e+06	409721	2.43258e+06	881853	1.8981e+06	1.71882e+06
A0A060WQS5	210314	341381	587181	141382	374874	41900.7	646926	38140	390466	239897
A0A060X8E6	2.11101e+06	2.23362e+06	2.85758e+06	2.7857e+06	2.82441e+06	1.33828e+06	1.90211e+06	1.59444e+06	3.8256e+06	2.32358e+06									1.68822e+06	2.29879e+06	2.65793e+06	3.20105e+06	2.80551e+06	2.34581e+06	2.11798e+06	2.14469e+06	3.10246e+06	3.10544e+06	3.7337e+06	3.46143e+06	4.43641e+06	4.2371e+06	4.25575e+06	3.14244e+06	4.28628e+06	4.16688e+06	4.04264e+06	4.24003e+06
A0A060WG59	2.09277e+06	2.23882e+06	2.62563e+06	1.88768e+06	2.53303e+06	947412	3.58543e+06	1.25566e+06	2.45619e+06	2.38317e+06
A0A060WLY0	485465	888974	1.08754e+06	752996	765775	167182	1.40832e+06	273648	814970	900590
A0A060WW58	851397	1.99982e+06	1.97828e+06	1.75947e+06	1.89331e+06	356327	1.35419e+06	787252	1.931e+06	1.34745e+06
A0A060VVZ7	2.62383e+06	2.76561e+06	3.22101e+06	3.72864e+06	1.60973e+06	1.17572e+06	5.07111e+06	1.41111e+06	2.08195e+06	2.10281e+06
A0A060WJB1	1.40588e+06	1.44579e+06	2.2612e+06	1.79637e+06	2.0177e+06	673948	1.62733e+06	663081	2.03614e+06	2.35759e+06	1.00209e+06	356022	1.1296e+06	547714	542858	471501	77785.4	297630	1.75417e+06	1.2702e+06	1.72213e+06	2.12928e+06	1.89395e+06	1.21671e+06	1.57191e+06	658638	1.85184e+06	2.52911e+06	3.24843e+06	4.64817e+06	4.21476e+06	4.08778e+06	4.61758e+06	6.01769e+06	5.92635e+06	4.68522e+06	4.16596e+06	3.87332e+06
A0A060WA58	1.10569e+06	1.10541e+06	1.01701e+06	1.35085e+06	581303	848062	1.45975e+06	1.08983e+06	741012	1.00553e+06
A0A060X6V3	473021	1640.08	546.681	425237	1042.95	5774.76	1193.54	275958	565256	430030									533.663	253351	484535	480018	545843	8869.78	302855	407323	492983	646565
A0A060VME4	5.95789e+06	4.63569e+06	5.24233e+06	5.52477e+06	3.10211e+06	1.7716e+06	9.91757e+06	1.70252e+06	3.50638e+06	4.74252e+06
A0A060WWX5	2.27703e+06	3.15034e+06	4.63376e+06	4.69605e+06	2.2773e+06	566115	4.94241e+06	1.30689e+06	3.01033e+06	2.64196e+06	1.30575e+06	1.79538e+06	2.0217e+06	1.68613e+06	289146	407618	2.22584e+06	756589	1.33807e+06	1.96986e+06	3.35839e+06	3.54697e+06	4.60207e+06	739739	2.95206e+06	1.60643e+06	4.08035e+06	5.26728e+06	4.7127e+06	7.62541e+06	6.78778e+06	9.34914e+06	5.64727e+06	3.38153e+06	3.76523e+06	7.71959e+06	13117266	1.18064e+07
A0A060XL59	1.14279e+06	1.71559e+06	1.04419e+06	1.94282e+06	2.0622e+06	720671	1.34472e+06	1.247e+06	2.09031e+06	1.30076e+06	267910	1.20132e+06	292699	324548	352290	215155	1.17127e+06	1.28872e+06
A0A060XVR2	2.72778e+06	2.34552e+06	2.87319e+06	2.36785e+06	1.67661e+06	650090	3.36347e+06	1.53004e+06	2.16858e+06	2.20081e+06
A0A060W937	1.50458e+06	1.31664e+06	1.63618e+06	1.22974e+06	857202	702296	1.98065e+06	1.00182e+06	1.30457e+06	1.25507e+06
A0A060XJ77	114008	561089	634609	589393	37073.4	26357.4	840042	124160	128553	351471
A0A060W0M3	976994	1.51546e+06	1.13579e+06	1.05692e+06	1.24692e+06	825774	920305	725990	782957	787971
A0A060WPL8	2.26762e+06	2.11829e+06	2.31271e+06	2.39068e+06	1.89476e+06	613888	1.77988e+06	930624	2.39458e+06	1.8679e+06	1.51653e+06	1.28061e+06	1.57049e+06	1.93213e+06	1.73142e+06	1.02126e+06	1.51003e+06	919630											2.42178e+06	3.3244e+06	3.70925e+06	2.58223e+06	3.59781e+06	3.71228e+06	3.40744e+06	3.94679e+06	3.96435e+06	2.69796e+06
A0A060WRG0	572051	1.25185e+06	1.08474e+06	1.31855e+06	1.52982e+06	230698	1.13095e+06	674567	526020	790650
A0A060WWH7	1.14279e+06	1.71559e+06	1.04419e+06	1.94282e+06	2.0622e+06	720671	1.34472e+06	1.247e+06	2.09031e+06	1.30076e+06	267910	1.20132e+06	292699	324548	352290	215155	1.17127e+06	1.28872e+06
A0A060XAZ2	1.8207e+06	1.44985e+06	2.56642e+06	2.59669e+06	1.605e+06	281992	3.23638e+06	783446	1.78365e+06	1.65345e+06
A0A060YE05	319180	1.61516e+06	2.31303e+06	1.43111e+06	1.08455e+06	269934	2.32944e+06	925519	1.4057e+06	1.10586e+06	429315	234735	181838	237178	223676	329154	395983	595069
A0A060VQ95	2.48502e+06	1.79542e+06	2.47181e+06	2.73053e+06	2.21966e+06	987540	4.00214e+06	1.25084e+06	2.5655e+06	2.49042e+06	599923	669553	643611	752731	363884	583482	991905	1.14589e+06
A0A060X652	2.15734e+06	1.0021e+07	1.54292e+07	6.32063e+06	1.61724e+07	2.31878e+06	5.87056e+06	6.25231e+06	1.99641e+07	1.14421e+07									1.69194e+07	1.93625e+07	1.18005e+07	2.12599e+07	7.15449e+06	4.34743e+07	1.02598e+07	1.31245e+06	1.99245e+07	1.17676e+07	1.96946e+07	2.38322e+07	1.58069e+07	1.64616e+07	3.91738e+07	3.84846e+07	2.6442e+07	2.79411e+07	1.22579e+07	7.4852e+06
A0A060XXP8	1.18451e+06	1.30242e+06	1.00014e+06	1.14747e+06	746887	1.07422e+06	886224	855296	994377	1.55921e+06
A0A060XZX2	658560	1.09407e+06	1.57117e+06	1.47734e+06	1.12057e+06	317522	1.1788e+06	562196	1.1973e+06	1.24732e+06	760019	579163	922880	960460	772738	297346	444301	204547
A0A060YP00	643215	578100	667970	722282	472778	104062	1.25077e+06	302648	697201	947635
A0A060WU21	683750	1.06149e+06	1.50753e+06	798490	1.02326e+06	208251	511295	349794	2.3341e+06	999365
A0A060XSE5	1.40146e+06	1.38389e+06	1.80391e+06	1.68473e+06	1.68036e+06	324075	1.73415e+06	659811	1.98219e+06	1.33556e+06
A0A060W6V5	1.71511e+06	992591	1.45308e+06	1.00723e+06	1.25819e+06	649158	1.45328e+06	800034	1.11168e+06	1.93141e+06
A0A060X162	1.76341e+06	2.01193e+06	2.62257e+06	1.84925e+06	1.93179e+06	640725	1.71345e+06	918012	2.41336e+06	1.90856e+06
A0A060W4E3	1.11247e+06	1.70045e+06	782519	1.19425e+06	2.18353e+06	638320	781957	730398	1.75948e+06	1.43265e+06
A0A060VR23	1.13646e+06	540274	1.52895e+06	457485	751255	780270	1.25428e+06	627897	698713	1.17071e+06	454298	245171	622732	417757	591494	184796	326271	234477
A0A060XH93	1.28904e+06	1.54237e+06	1.4847e+06	1.88315e+06	1.52445e+06	382092	1.5832e+06	804098	1.50053e+06	953243									769808	663803	1.92491e+06	1.61656e+06	1.69313e+06	410249	1.1087e+06	692380	1.10454e+06	1.98519e+06	2.17065e+06	2.06404e+06	2.25512e+06	2.73815e+06	1.71609e+06	1.5004e+06	1.3713e+06	2.28531e+06	3.02038e+06	3.19464e+06
A0A060YSL2	816584	992286	1.26797e+06	1.20674e+06	633791	201058	1.4188e+06	251328	1.12677e+06	527652
A0A060XA93	1.68191e+06	2.22824e+06	2.87399e+06	1.79453e+06	1.60486e+06	565945	3.17373e+06	1.05416e+06	1.77613e+06	1.72588e+06
A0A060YG98	400595	2.64732e+06	4.50184e+06	4.35708e+06	1.98516e+06	837835	5.46323e+06	1.40322e+06	2.22167e+06	2.90839e+06									2.10713e+06	2.27088e+06	4.1645e+06	4.25826e+06	4.84377e+06	309956	4.49758e+06	2.01459e+06	3.84949e+06	5.36155e+06
A0A060VP99	1.45886e+06	829879	756060	227829	451869	483920	730959	634668	1.02827e+06	402065
A0A060Y171	1.34124e+06	1.81678e+06	2.40029e+06	2.52544e+06	2.22412e+06	500885	2.26953e+06	1.05798e+06	2.36543e+06	1.6206e+06									1.34456e+06	1.66522e+06	2.08831e+06	2.77798e+06	2.48753e+06	1.87971e+06	2.50696e+06	990895	2.84506e+06	2.25837e+06	2.28193e+06	2.71047e+06	3.40458e+06	2.05992e+06	2.98803e+06	3.14305e+06	2.42796e+06	2.35526e+06	2.7972e+06	2.59668e+06
A0A060XHM4	1.76241e+06	3.39225e+06	3.35701e+06	2.06585e+06	4.13167e+06	558313	2.94217e+06	1.15713e+06	3.37876e+06	3.92926e+06									4.44025e+06	3.58489e+06	3.06119e+06	3.2046e+06	3.05383e+06	3.0451e+06	2.25422e+06	1.6117e+06	3.21269e+06	3.94462e+06	4.14986e+06	3.99e+06	3.78158e+06	4.53163e+06	3.85033e+06	4.55736e+06	4.24732e+06	4.3036e+06	4.21981e+06	4.56341e+06
A0A060Y5L9	743910	550883	981404	773487	857512	109314	841569	87954.6	883271	548276
A0A060YLH4	3.53263e+06	4.05142e+06	4.10019e+06	1.87785e+06	3.42964e+06	1.40237e+06	2.29038e+06	628080	2.40347e+06	1.98006e+06
A0A060Z1W5	1.20658e+06	1.2882e+06	1.3293e+06	1.47691e+06	1.16975e+06	772438	2.49621e+06	1.84978e+06	1.83839e+06	686203
A0A060WFJ7	359248	462375	1.98547e+06	662495	570840	298430	1.05928e+06	257960	477800	623475									328999	468059	422926	745265	531386	450423	523173	285630	659222	904259
A0A060XJK1	1.0056e+06	1.12774e+06	1.3322e+06	987146	1.44436e+06	1.06174e+06	170649	700690	1.58454e+06	1.42335e+06																			1.44369e+06	1.58434e+06	1.8008e+06	1.37865e+06	1.7166e+06	1.1026e+06	1.59369e+06	1.21957e+06	1.30627e+06	1.27156e+06
A0A060XSW8	5.10293e+06	7.37118e+06	1.37693e+07	9.60315e+06	1.13807e+07	2.14848e+06	9.33022e+06	3.57753e+06	1.00638e+07	8.57172e+06	3.31519e+06	2.72955e+06	3.22865e+06	3.31634e+06	4.51195e+06	2.3861e+06	3.23211e+06	1.67517e+06	7.00788e+06	6.85751e+06	7.61268e+06	1.12556e+07	1.1128e+07	5.88529e+06	9.28594e+06	3.26464e+06	9.90724e+06	1.17311e+07	1.56265e+07	1.74042e+07	1.42259e+07	1.59696e+07	2.22327e+07	2.19043e+07	2.17063e+07	2.05956e+07	1.89751e+07	1.39273e+07
A0A060YE84	75562.9	810056	1.05381e+06	395577	1.39142e+06	45119.6	213501	244451	765354	294397
A0A060XZH2	774842	975560	1.86963e+06	1.23883e+06	868975	134301	2.42333e+06	188605	1.52793e+06	843786	988042	657255	793885	1.40834e+06	996268	449820	802259	378285											3.50076e+06	1.86902e+06	2.15433e+06	2.30231e+06	2.37782e+06	797249	2.86975e+06	2.12439e+06	2.85191e+06	3.06919e+06
A0A060YPJ0	1.61532e+06	2.02671e+06	2.61088e+06	2.11581e+06	1.81235e+06	235132	2.88878e+06	446142	2.40726e+06	1.95687e+06																			3.05e+06	1.89598e+06	3.1909e+06	3.68503e+06	3.56255e+06	3.49795e+06	1.97427e+06	2.66631e+06	2.42476e+06	2.60988e+06
A0A060ZHD5	359248	462375	1.98547e+06	662495	570840	298430	1.05928e+06	257960	477800	623475									328999	468059	422926	745265	531386	450423	523173	285630	659222	904259
A0A060WCR7	372143	1.36929e+06	1.09471e+06	1.09235e+06	892683	350329	1.30163e+06	720664	1.31853e+06	736283
A0A060WXP0	2.42773e+06	2.06307e+06	1.70021e+06	2.50235e+06	2.21401e+06	378987	2.57072e+06	1.67596e+06	1.30184e+06	1.52408e+06	600325	878176	844699	657226	231297	616812	665633	1.30141e+06	2.99669e+06	2.68392e+06	3.05735e+06	2.44971e+06	2.31144e+06	1.37441e+06	2.14882e+06	2.35817e+06	2.39033e+06	3.05486e+06
A0A060YXP5	2.67806e+06	3.55415e+06	4.69929e+06	3.53172e+06	3.79309e+06	1.12631e+06	3.22898e+06	2.31014e+06	4.49012e+06	3.21839e+06
A0A060XBB3	1.32395e+06	1.25858e+06	1.60956e+06	846378	1.70575e+06	1.89232e+06	860627	422897	888724	1.27695e+06
A0A060WL79	635157	713358	1.10315e+06	845020	509759	205752	1.18512e+06	87790.8	848454	583990
A0A060XLB1	6.62519e+06	6.00877e+06	7.38035e+06	8.50083e+06	5.92543e+06	1.94105e+06	8.51435e+06	3.43574e+06	6.21606e+06	5.9564e+06																			7.9668e+06	7.67262e+06	9.26661e+06	9.34861e+06	6.62569e+06	6.11996e+06	9.84199e+06	6.47023e+06	1.18934e+07	1.24976e+07
A0A060VWB3	1.15126e+06	1.40029e+06	1.48826e+06	2.09134e+06	936987	330214	2.37977e+06	775364	1.52279e+06	1.99268e+06																			1.7812e+06	2.73511e+06	2.86774e+06	2.93699e+06	1.80849e+06	1.86887e+06	2.48905e+06	2.00318e+06	4.58471e+06	4.02447e+06
A0A060XMQ7	3.01137e+06	3.97032e+06	4.97868e+06	4.17112e+06	4.05476e+06	1.35208e+06	3.70494e+06	2.64e+06	4.68669e+06	3.38191e+06
A0A060W7N9	670918	1.15931e+06	733501	1.15123e+06	762409	379268	815134	675486	637143	588026
A0A060WY72	4.11336e+06	3.97204e+06	5.66729e+06	5.49422e+06	4.10477e+06	1.59353e+06	5.91089e+06	2.35353e+06	4.57833e+06	3.47278e+06									4.12076e+06	4.24204e+06	5.27616e+06	6.73136e+06	7.5403e+06	2.47242e+06	5.09625e+06	3.43894e+06	5.37285e+06	8.10421e+06
A0A060XII9	8.99442e+06	8.8952e+06	1.27474e+07	1.37442e+07	8.22439e+06	3.01989e+06	1.48171e+07	5.12335e+06	9.81744e+06	8.93002e+06									7.95972e+06	8.38272e+06	1.06454e+07	1.25126e+07	1.48808e+07	3.88106e+06	9.56943e+06	6.85109e+06	1.33358e+07	1.54269e+07	1.31228e+07	1.71419e+07	1.70447e+07	1.83697e+07	1.14811e+07	8.70703e+06	1.48421e+07	1.37723e+07	2.64765e+07	2.28488e+07
A0A060XLK4	856846	796066	1.27135e+06	736195	748298	947057	1.33168e+06	451166	1.27907e+06	1.77191e+06
A0A060XT51	1.17162e+07	1.10304e+07	1.5725e+07	1.67942e+07	1.04921e+07	4.80597e+06	1.9016e+07	7.30581e+06	1.26741e+07	1.17153e+07	4.01074e+06	3.29781e+06	5.37058e+06	5.41385e+06	2.70923e+06	1.98046e+06	7.28513e+06	3.90415e+06	1.05613e+07	1.13291e+07	1.4038e+07	1.64925e+07	2.00956e+07	5.2438e+06	1.13973e+07	8.79947e+06	1.55626e+07	1.82566e+07	1.59593e+07	1.84603e+07	1.9946e+07	1.9815e+07	1.22147e+07	1.03962e+07	1.75253e+07	1.78137e+07	2.84766e+07	2.42863e+07
A0A060XBQ6	2.00509e+06	1.33044e+06	2.03736e+06	3.3384e+06	1.98194e+06	73985.5	2.17232e+06	969363	2.13267e+06	1.99982e+06
A0A060Y1A1	1.42217e+06	592190	725297	1.26108e+06	370857	198964	234355	530141	181867	703396
A0A060YPV9	1.61254e+06	1.227e+06	1.54252e+06	921447	938478	388494	2.03417e+06	960610	849062	720336
A0A060YQ48	1.69345e+06	2.06277e+06	2.70516e+06	2.33213e+06	2.91935e+06	1.47684e+06	2.19234e+06	569134	2.44184e+06	2.11902e+06									1.53085e+06	1.38878e+06	1.8655e+06	1.32023e+06	1.67681e+06	530039	2.26317e+06	689056	1.92964e+06	2.79641e+06	3.47715e+06	4.65988e+06	3.08376e+06	3.86055e+06	4.14688e+06	4.81251e+06	3.5973e+06	4.21456e+06	4.84472e+06	2.88062e+06
A0A060WUT4	1.17048e+06	1.11034e+06	1.6095e+06	1.53082e+06	1.08893e+06	567459	1.41739e+06	1.23349e+06	1.22603e+06	1.07626e+06
A0A060XWE6	2.08142e+06	1.60195e+06	1.93916e+06	1.82879e+06	1.49028e+06	850304	2.05373e+06	804187	1.45811e+06	1.48098e+06
A0A061A7V2	966849	917299	1.52046e+06	2.73859e+06	943447	397861	1.92374e+06	450692	1.07857e+06	954195									693654	624227	1.08664e+06	1.27267e+06	1.63709e+06	342000	848933	596064	1.14406e+06	2.23739e+06
A0A060WSW9	703574	1.02973e+06	1.21487e+06	666900	680655	897211	1.06835e+06	535021	1.72355e+06	1.42609e+06
A0A060WQ64	898739	1.26485e+06	2.30097e+06	1.83193e+06	1.04994e+06	282207	2.31404e+06	508186	1.58697e+06	1.21256e+06									527732	801134	991999	1.35606e+06	1.81532e+06	284564	1.05642e+06	558794	1.36102e+06	1.85135e+06	2.50206e+06	3.94638e+06	3.314e+06	5.36669e+06	2.33059e+06	1.76529e+06	2.77667e+06	3.87053e+06	8.26195e+06	6.76959e+06
A0A060VPB9	23177.6	2.2696e+06	3.62986e+06	86173.8	14816.3	6036.68	612029	29282.1	318575	142712									9850.09	233814	2.30493e+06	601424	3.38412e+06	46572.3	2.03278e+06	1.50222e+06	2.71949e+06	3.80431e+06	4.23053e+06	1.51442e+06	5.98771e+06	8.33218e+06	626138	742009	4.92816e+06	6.03674e+06	1.29545e+07	1.17419e+07
A0A060W9M6	927840	1.18122e+06	1.18138e+06	1.66924e+06	730306	315582	1.41162e+06	742221	903995	834072
A0A060WYI8	822803	604910	886972	819247	827751	298423	547868	424583	780779	914286									585598	642629	676490	845884	709776	256167	1.18663e+06	638754	978106	1.29389e+06
A0A060X737	1.98303e+06	1.62847e+06	1.93994e+06	1.7649e+06	1.26953e+06	1.18179e+06	2.17411e+06	1.15799e+06	1.71627e+06	1.50329e+06	1.14023e+06	906211	1.01338e+06	877352	665131	420115	33042.7	1.03614e+06
A0A060VWL5	2.69603e+06	2.92451e+06	2.22086e+06	2.66564e+06	2.93412e+06	1.34392e+06	2.37144e+06	1.26105e+06	2.93193e+06	2.01091e+06	803289	1.09306e+06	1.41038e+06	484914	461182	472331	776143	1.21066e+06	1.79015e+06	2.15455e+06	1.5747e+06	1.56132e+06	1.11232e+06	1.20644e+06	1.01117e+06	1.19906e+06	2.0056e+06	2.62842e+06	3.85869e+06	3.65765e+06	3.80218e+06	3.62363e+06	2.0892e+06	1.96024e+06	2.41685e+06	2.10319e+06	4.51888e+06	4.04797e+06
A0A060W3E2	3.87876e+06	4.85948e+06	6.19004e+06	4.18839e+06	3.6536e+06	1.85113e+06	3.42236e+06	2.12288e+06	4.29341e+06	3.10547e+06	1.19799e+06	835859	1.08843e+06	1.21784e+06	1.31451e+06	862667	673518	745514											5.85574e+06	4.81597e+06	3.29312e+06	5.55909e+06	5.33527e+06	6.32167e+06	6.58921e+06	7.04581e+06	7.62041e+06	7.64295e+06
A0A060WXA5	1.04069e+06	1.07667e+06	1.15277e+06	1.07783e+06	788150	617618	1.36969e+06	710098	1.28916e+06	940637
A0A060Z3Q4	2.54349e+06	3.17479e+06	4.40321e+06	3.77744e+06	3.34984e+06	780392	4.08107e+06	1.92014e+06	4.38216e+06	3.39369e+06									3.18582e+06	3.72218e+06	3.93253e+06	6.00431e+06	4.38838e+06	2.52298e+06	4.55959e+06	1.37351e+06	4.29669e+06	4.7756e+06
A0A060VZI7	1.23579e+06	2.05753e+06	1.69554e+06	1.72386e+06	820526	567999	1.95879e+06	1.0287e+06	1.52963e+06	1.72199e+06
A0A060WVG6	2.2131e+06	2.87403e+06	2.88191e+06	2.85202e+06	2.85618e+06	1.26355e+06	2.9724e+06	2.03959e+06	3.30387e+06	1.47958e+06	1.57144e+06	1.43514e+06	1.26494e+06	1.42835e+06	1.56916e+06	1.48264e+06	233786	920592
A0A060VRT8	1.72096e+06	858818	2.87268e+06	1.41952e+06	1.5053e+06	464878	3.95177e+06	465518	1.7739e+06	1.81706e+06									1.11616e+06	981648	1.42837e+06	2.01579e+06	2.4905e+06	378911	1.21512e+06	802229	1.78296e+06	3.31167e+06
A0A060XJF1	1.0425e+06	2.12757e+06	2.19686e+06	834577	2.08503e+06	720080	289976	928117	3.88748e+06	1.95047e+06
A0A060XMA6	3.007e+06	2.21993e+06	4.25963e+06	262225	7918.65	788940	106410	53902.2	2.8865e+06	2.42859e+06
A0A060W2D5	960823	1.14822e+06	1.70379e+06	1.23086e+06	1.31917e+06	344413	1.45772e+06	516108	1.68482e+06	1.23926e+06	679304	698842	644924	745266	804279	585521	704163	408834
A0A060X4L5	2.33142e+06	478093	2.84562e+06	2.91015e+06	955866	660138	3.46071e+06	1.1468e+06	1.85323e+06	1.96957e+06
A0A060XRL8	857821	1.31292e+06	512392	666947	405313	680231	1.25915e+06	827904	502635	410173
A0A060W5Y1	1.00742e+06	1.81253e+06	2.40016e+06	1.45731e+06	1.18755e+06	571848	1.37783e+06	1.00347e+06	1.194e+06	1.07117e+06	1.85255e+06	1.88903e+06	1.80483e+06	2.29056e+06	1.77597e+06	1.25757e+06	1.64589e+06	720473											1.14089e+06	1.41817e+06	1.22131e+06	1.12222e+06	1.45369e+06	2.14663e+06	1.40717e+06	1.22492e+06	2.43307e+06	1.0101e+06
A0A060ZGP7	785733	954382	1.12182e+06	1.30943e+06	128730	337657	700262	92770	408259	846034	305004	758686	472960	468194	79446.3	199626	699563	339780
A0A060W3X8	227400	37879.1	1.00175e+06	847020	491772	42952	1.48681e+06	11011	610177	936096
A0A060XIL1	1.62324e+06	2.88522e+06	3.58656e+06	2.47483e+06	3.90853e+06	739794	1.98219e+06	1.19528e+06	4.60788e+06	3.02102e+06									3.11459e+06	2.68959e+06	3.18704e+06	4.05015e+06	3.89731e+06	3.87158e+06	3.75378e+06	1.0456e+06	3.5969e+06	6.28633e+06
A0A060VV99	1.30767e+06	1.5535e+06	1.13749e+06	674808	1.43321e+06	589474	1.20011e+06	623323	1.33263e+06	510019
A0A060WBY3	2.14198e+06	1.41016e+06	1.7514e+06	1.83944e+06	1.95448e+06	2.16794e+06	2.19549e+06	1.79275e+06	1.93888e+06	1968031									1.67667e+06	1.41281e+06	1.96529e+06	1.30344e+06	1.29553e+06	734389	1.21998e+06	2.36445e+06	1.28847e+06	1.97203e+06
A0A060WDV9	9.35002e+06	8.95461e+06	8.6657e+06	1.3967e+07	6.30326e+06	5.45329e+06	1.19154e+07	4.91212e+06	6.48408e+06	7.00045e+06	1.39425e+06	2.8128e+06	3.24683e+06	2.24701e+06	672097	1.02379e+06	2.79395e+06	1.83834e+06	6.81294e+06	6.17137e+06	9.8789e+06	7.93075e+06	1.04591e+07	3.78899e+06	5.99398e+06	9.60052e+06	9.4808e+06	1.30623e+07	6.24018e+06	6.42168e+06	9.61341e+06	9.61817e+06	4.81492e+06	2.2155e+06	5.44714e+06	8.23517e+06	1.36823e+07	1.45438e+07
A0A060XRR9	2.05992e+06	2.08109e+06	1.96305e+06	2.9567e+06	1.70483e+06	1.823e+06	2.54203e+06	1.14475e+06	1.80448e+06	1.73041e+06
A0A060XU12	1.37563e+06	1.61336e+06	2.25528e+06	2.31039e+06	1.60984e+06	261023	2.72276e+06	638426	1.55724e+06	1.57046e+06									1.09385e+06	1.14145e+06	1.64974e+06	2.17527e+06	2.2776e+06	479621	1.46042e+06	997580	2.12504e+06	3.02847e+06
A0A060XFX3	1.85131e+06	1.45519e+06	1.16939e+06	2.04496e+06	949923	1.55156e+06	1.72978e+06	1.87404e+06	1.42814e+06	2.06319e+06
A0A061A6F9	770216	1.65787e+06	1.32141e+06	995726	1.00554e+06	184993	1.06907e+06	407184	1.11086e+06	1.02486e+06
A0A060YHW8	568236	604057	1.33344e+06	929140	491392	209048	1.68769e+06	335885	787375	841378
A0A060VWG6	532696	595665	901332	657085	755022	321103	1.13626e+06	356444	560013	481100
A0A060W662	2.05992e+06	2.08109e+06	1.96305e+06	2.9567e+06	1.70483e+06	1.823e+06	2.54203e+06	1.14475e+06	1.80448e+06	1.73041e+06
A0A060X4I2	2.01576e+06	2.16427e+06	3.83112e+06	1.91431e+06	2.53486e+06	311358	3.14517e+06	381203	2.27644e+06	2.12442e+06									759319	951930	1.64393e+06	2.23392e+06	1.81879e+06	779884	1.3619e+06	342045	2.00972e+06	2.38195e+06
A0A060YCG7	39319.7	165559	294303	240234	316760	23250.8	439764	40395.7	305787	218944																			760115	1.08243e+06	615320	1.84798e+06	1.13659e+06	913785	1.14384e+06	902619	1.77029e+06	1.60785e+06
A0A060WSL8	544246	788826	470678	996590	2.0771e+06	369524	934902	409014	959865	950769
A0A060YE60	2.73407e+06	3.17283e+06	4.11451e+06	5.01583e+06	2.37299e+06	770139	4.45638e+06	1.69002e+06	2.73908e+06	2.49027e+06	1.59824e+06	1.63806e+06	1.58191e+06	1.70781e+06	770764	467865	1.77995e+06	735035											4.402e+06	6.02889e+06	5.02643e+06	812115	3.87897e+06	745721	4.15607e+06	4.96181e+06	8.3617e+06	8.31364e+06
A0A060WMP1	4.38119e+06	3.59283e+06	3.88231e+06	4.60335e+06	4.12898e+06	2.25071e+06	4.86287e+06	5.30474e+06	7.02645e+06	3.99594e+06	2.27561e+06	2.07017e+06	2.45199e+06	2.02103e+06	1.80258e+06	1.81771e+06	1.44669e+06	2.45461e+06
A0A060XS53	1.66337e+06	1.16516e+06	2.39847e+06	1.55069e+06	1.94912e+06	356281	1.65728e+06	1.13661e+06	2.04726e+06	1.69821e+06																			2.51489e+06	2.64071e+06	2.30595e+06	2.74044e+06	2.49596e+06	2.49637e+06	2.68327e+06	2.97575e+06	2.15759e+06	1.79956e+06
A0A060XRC3	960076	1.65874e+06	1.39311e+06	1.45194e+06	1.1849e+06	396582	1.25188e+06	692501	1.73e+06	1.19679e+06
A0A060YNP5	3.55069e+06	4.91871e+06	5.65746e+06	4.40472e+06	4.59388e+06	1.69019e+06	4.39451e+06	4.37574e+06	5.3405e+06	4.77838e+06	2.78625e+06	2.15856e+06	2.3103e+06	3.01459e+06	2.55139e+06	2.06549e+06	1.83834e+06	1.13737e+06	3.70854e+06	5.40427e+06	6.54949e+06	6.15289e+06	4.04134e+06	3.66651e+06	6.12378e+06	2.68343e+06	6.67695e+06	4.90481e+06	5.75195e+06	6.46976e+06	5.33941e+06	4.68816e+06	4.96595e+06	5.17909e+06	3.98613e+06	4.97427e+06	4.99279e+06	4.17592e+06
A0A060WIP0	1.41681e+06	1.08848e+06	1.97363e+06	1.71182e+06	1.51547e+06	809371	2.53419e+06	775516	1.253e+06	1.90517e+06
A0A060WYW1	782114	1.12439e+06	858585	642622	879656	549374	763761	473739	994991	638869
A0A060XE65	1.69949e+06	1.05343e+06	1.22119e+06	789457	768632	471147	776663	1.03821e+06	1.25701e+06	717944
A0A060XRX8	4.43513e+06	5.48932e+06	8.27739e+06	5.17465e+06	6.09327e+06	1.81817e+06	5.30754e+06	2.82081e+06	6.80038e+06	5.70138e+06	3.74204e+06	3553191	3.33267e+06	8.60871e+06	5.35463e+06	3.20552e+06	3.86899e+06	2237940	6.40355e+06	6.4284e+06	6.18607e+06	1.03879e+07	7.10024e+06	5.13215e+06	8.34317e+06	2.78544e+06	9.00383e+06	1.00874e+07	1.07217e+07	1.10609e+07	9.80757e+06	9.63109e+06	1.08321e+07	1.5487e+07	1.12664e+07	1.2295e+07	1.24381e+07	8.6417e+06
A0A060X4M8	3.18384e+06	2.58085e+06	4.16186e+06	4.86907e+06	2.79626e+06	1.53749e+06	3.61908e+06	2.07447e+06	2.01109e+06	2.85905e+06																			2.83913e+06	3.8321e+06	3.66595e+06	4.61257e+06	2.52567e+06	3.0145e+06	5.43313e+06	4.76153e+06	5.49187e+06	5.64166e+06
A0A060YIP1	981004	1.52745e+06	2.11288e+06	1.78377e+06	2.70742e+06	1.0647e+06	2.32589e+06	1.19133e+06	2.00949e+06	1.70553e+06
A0A060WQM2	1.02255e+06	1.20097e+06	1.59145e+06	2.03453e+06	2.39032e+06	272066	2.17495e+06	605666	1.93653e+06	996526									1.40719e+06	1.39555e+06	1.81945e+06	2.31363e+06	2.21948e+06	706320	1.74441e+06	748541	2.37358e+06	1.70838e+06
A0A060WYS7	986845	1.42024e+06	1.36893e+06	1.27842e+06	1.51784e+06	729333	3.52858e+06	319584	4.22338e+06	3.5023e+06
A0A060XX32	1.00742e+06	1.81253e+06	2.40016e+06	1.45731e+06	1.18755e+06	571848	1.37783e+06	1.00347e+06	1.194e+06	1.07117e+06	1.85255e+06	1.88903e+06	1.80483e+06	2.29056e+06	1.77597e+06	1.25757e+06	1.64589e+06	720473											1.14089e+06	1.41817e+06	1.22131e+06	1.12222e+06	1.45369e+06	2.14663e+06	1.40717e+06	1.22492e+06	2.43307e+06	1.0101e+06
A0A060YF34	690191	769798	1.05831e+06	29371.3	567438	344065	757299	715527	1.2285e+06	1.1276e+06
A0A060X1L9	5.46275e+06	3.30836e+06	5.27715e+06	7.8793e+06	3.63081e+06	1.07977e+06	8410701	2.90954e+06	5195138	4.09427e+06	872019	1.10276e+06	2.54054e+06	1.06316e+06	531564	531568	2.2851e+06	1.99753e+06
A0A060XCM3	578471	433383	578252	386394	1.04068e+06	103462	628051	305515	850607	485031
A0A060WEQ3	699923	3.56743e+06	4.94293e+06	1.16854e+06	5.54913e+06	639750	1.07842e+06	1.77226e+06	6.14896e+06	4.60668e+06									5.45415e+06	6.1378e+06	3.99639e+06	6.52714e+06	2.18758e+06	1.35083e+07	3.02091e+06	300552	6.17703e+06	3.85461e+06
A0A060XQM9	1.63993e+06	778995	3.26874e+06	1.44109e+06	1.07667e+06	370637	3.03027e+06	275596	1.18676e+06	688990
A0A060YHP9	980146	760922	2.2519e+06	1.20048e+06	1.14281e+06	414152	2.26119e+06	663040	1.61428e+06	1.60004e+06
A0A060WYT0	42164.5	181143	646418	23477.8	283395	6830.5	307814	18028.5	226737	172205
A0A060XC20	1.01409e+06	1.64993e+06	2.43015e+06	2.88412e+06	2.4263e+06	1.15174e+06	3.30234e+06	1.15946e+06	2.09593e+06	2.05547e+06	811462	791648	617608	1.4378e+06	496992	621986	1.51023e+06	1.16178e+06											5.36776e+06	3.89223e+06	3.49716e+06	5.90385e+06	4.64356e+06	2.6602e+06	4.32165e+06	3.41764e+06	6.3023e+06	5.34912e+06
A0A060W374	1.12533e+06	1.29808e+06	2.12549e+06	1.48091e+06	1.07384e+06	202933	1.59831e+06	274261	1.55951e+06	968115
A0A060X2Q5	362175	690396	1.23719e+06	916567	591331	440217	1.66346e+06	1.37895e+06	2.57272e+06	795549
A0A060XT19	7.17007e+06	6.29313e+06	6.8573e+06	9.25996e+06	4.29534e+06	2.30388e+06	1.01737e+07	3.44742e+06	4.83483e+06	5.46637e+06									4.81551e+06	4.578e+06	6.26151e+06	5.94218e+06	9.12542e+06	4.0998e+06	3.14513e+06	7.5437e+06	6.10548e+06	10379431
A0A060XZY5	3.50354e+06	2.28591e+06	2.76818e+06	2.70696e+06	1.99384e+06	1.21892e+06	4.10833e+06	1.69561e+06	2.14517e+06	2.25432e+06
A0A060Y0Q6	975114	1.12682e+06	2.66241e+06	1.44597e+06	1.54376e+06	376740	1.60784e+06	419568	1.53455e+06	1.44713e+06
A0A060WPE1	616031	668236	1.12473e+06	640570	951372	222924	835053	397527	1.01487e+06	799378
A0A060WWR0	4.78137e+06	4.23226e+06	4.89295e+06	4.97039e+06	3.73894e+06	2.33737e+06	6.45619e+06	2.98671e+06	6.32157e+06	4.8848e+06	1.92647e+06	1.20075e+06	1.842e+06	2.10804e+06	892065	1.10798e+06	2.02009e+06	2.79537e+06
A0A060X268	1.89772e+06	1.5374e+06	1.58725e+06	1.46621e+06	1.93938e+06	1.6884e+06	1.60834e+06	752297	1.75314e+06	2.40195e+06
A0A060YWC6	2.20603e+06	2.22553e+06	2.51989e+06	2.23249e+06	1.70067e+06	1.31643e+06	2.74809e+06	1.92199e+06	1.96756e+06	2.60325e+06	1.24909e+06	1.7796e+06	836977	299443	1.09827e+06	1.20249e+06	1.19145e+06	524312	2.05297e+06	2.49433e+06	1.75183e+06	854641	2.04615e+06	1.83375e+06	1.59815e+06	1.28054e+06	2.15489e+06	950647
A0A060VTL0	2.9724e+06	3.0067e+06	4.94164e+06	4.39281e+06	3.02837e+06	854897	7.72634e+06	1.13977e+06	3.45154e+06	3.26833e+06
A0A060XP35	699327	867602	1.50733e+06	588103	1.06651e+06	1.27128e+06	926557	575675	859753	611309
A0A060YU45	494006	525719	409364	695025	278653	173662	888461	282342	568898	501958
A0A060XUM5	1.80836e+06	2.11484e+06	2.85982e+06	1.46091e+06	2.84413e+06	1.07758e+06	2.65445e+06	790482	3.70695e+06	2.58055e+06	2.15385e+06	2.13088e+06	2.17411e+06	1.88448e+06	1.51876e+06	1.41555e+06	1.47722e+06	1.50935e+06											2.98071e+06	3.05677e+06	3.1523e+06	3.17384e+06	3.81249e+06	2.2958e+06	2.86089e+06	3.54033e+06	2.77923e+06	3.28081e+06
A0A060Y4R1	5.14154e+06	3.77877e+06	4.23963e+06	6.20286e+06	3.37765e+06	962251	7.45551e+06	3.46111e+06	3.14562e+06	2.83676e+06
A0A060W4M8	902191	704797	1.43977e+06	904424	1.11678e+06	421347	860300	611423	1.23304e+06	839711									1.16931e+06	1.1105e+06	1.15286e+06	1.43313e+06	1.32776e+06	1.34293e+06	1.44714e+06	653226	1.11685e+06	1.49454e+06
A0A060VSK4	4.17064e+06	3.48955e+06	3.96015e+06	4.37845e+06	3.03772e+06	1.14174e+06	4.50484e+06	1.91362e+06	6.05953e+06	3.68793e+06	1.11192e+06	1.0166e+06	1.20168e+06	1.38281e+06	1.14915e+06	797530	1.61039e+06	1.08403e+06	3.27774e+06	3.49331e+06	4.99451e+06	4.72843e+06	4.56406e+06	2.15331e+06	4.13558e+06	3.05882e+06	4.96382e+06	5.29458e+06	4.20442e+06	4.25484e+06	3.44029e+06	4.37795e+06	2.98298e+06	4.1651e+06	3.75378e+06	5.48295e+06	6.65528e+06	4.69385e+06
A0A060WS64	944538	1.23986e+06	1.63135e+06	1.14153e+06	2.39124e+06	844175	1131013	1.04627e+06	1.47917e+06	1.48095e+06
A0A060X7V3	1.89942e+06	836901	774381	2.18104e+06	880081	90091.8	537472	765692	823887	591322
A0A060WAM4	456215	1.23993e+06	1.9967e+06	1.96328e+06	1.47306e+06	585961	2.41896e+06	580479	1.54873e+06	1.20438e+06																			4.31863e+06	3.47222e+06	3.01832e+06	4.5832e+06	2.56553e+06	1.97148e+06	3.25866e+06	2.40835e+06	5.00282e+06	4.54683e+06
A0A060XAN2	547816	774517	1.04794e+06	959183	391855	91992.7	773594	130461	995289	476699
A0A060XRL5	6.23761e+06	6.56868e+06	6.40657e+06	7.69837e+06	4.78398e+06	2.78663e+06	7.96995e+06	5.50427e+06	6.95876e+06	6.82217e+06	2.97206e+06	2.50313e+06	2.69837e+06	2.27093e+06	1.57695e+06	1.71377e+06	2.61489e+06	3.22683e+06	5.81692e+06	6.57353e+06	7.7841e+06	7.33625e+06	7.1472e+06	3.75929e+06	4.53374e+06	6.57889e+06	7.2468e+06	9.73271e+06	7.13751e+06	5.41218e+06	6.29844e+06	7.42038e+06	5.3484e+06	4.22418e+06	6.78808e+06	6.1648e+06	6.90039e+06	8.25255e+06
A0A060VPW7	863638	1.04161e+06	1.6272e+06	1.1506e+06	832979	302272	1.4682e+06	451982	927666	1.08999e+06
A0A060VUP7	1.30327e+06	1.34433e+06	2.38848e+06	1.95975e+06	1.51048e+06	344384	2.87575e+06	548631	1.42384e+06	1.65977e+06
A0A060WRD5	1.38214e+06	1.53898e+06	1.7713e+06	1.54059e+06	1.58136e+06	846475	1.46802e+06	945079	1.61158e+06	1.84394e+06	1.09664e+06	895290	1.04577e+06	948416	1.0763e+06	864274	1.16387e+06	801389	1.53837e+06	2.09501e+06	1.58345e+06	2.02729e+06	2.58147e+06	1.54093e+06	1.65858e+06	981502	1.7351e+06	1.65131e+06
A0A060ZDI0	2.07623e+06	1.97086e+06	2.22155e+06	2.14363e+06	3.78126e+06	1.30663e+06	1.14998e+06	1.25175e+06	2.77344e+06	2.63576e+06									3.64746e+06	3.08322e+06	2.52294e+06	4.32166e+06	3.83331e+06	2.41075e+06	3.06838e+06	1.20914e+06	3.89907e+06	3.37472e+06
A0A060Y9C5	573591	726522	1.09304e+06	613486	737175	221195	995509	269277	632092	717240
A0A060YH22	1.73204e+06	2.02448e+06	2.40336e+06	2.43886e+06	2.45767e+06	696901	2.12599e+06	1.37438e+06	2.55558e+06	2.1024e+06
A0A060VQ75	1.18787e+07	1.33628e+07	1.84267e+07	2.23067e+07	1.25048e+07	3.40906e+06	2.00128e+07	5.45626e+06	1.46877e+07	1.19474e+07	3.79918e+06	4.80339e+06	5.89601e+06	5.02442e+06	2.34819e+06	1.78602e+06	7.27878e+06	3.06615e+06
A0A060XGU3	1.33133e+06	1.58341e+06	1.79121e+06	1.9786e+06	1.55187e+06	479208	1.60687e+06	1.0419e+06	1.82092e+06	1.36166e+06																			1.89401e+06	2.21071e+06	2.12644e+06	1.90988e+06	2.69251e+06	2.74168e+06	2.65183e+06	2.74709e+06	3.0462e+06	2.22276e+06
A0A060Y757	9.47365e+06	1.15936e+07	1.68136e+07	1.46753e+07	1.22715e+07	3.28515e+06	1.45517e+07	7.04217e+06	1.61926e+07	1.31501e+07	8.2633e+06	7.00843e+06	8.13338e+06	9.23538e+06	9.56283e+06	6.0752e+06	8.47188e+06	4.06742e+06	1.14093e+07	1.28208e+07	1.42452e+07	2.00164e+07	1.75039e+07	1.08828e+07	1.42112e+07	7.78408e+06	1.72281e+07	1.86232e+07	1.74731e+07	2.30537e+07	1.7005e+07	1.92931e+07	23361464	2.71258e+07	2.20802e+07	2.66014e+07	2.47462e+07	2.03127e+07
A0A060YM42	2.9724e+06	3.0067e+06	4.94164e+06	4.39281e+06	3.02837e+06	854897	7.72634e+06	1.13977e+06	3.45154e+06	3.26833e+06
A0A060WS35	1.80528e+06	1.47957e+06	1.78888e+06	1.67626e+06	1.47486e+06	711398	1.95609e+06	996074	1.49715e+06	1.37058e+06
A0A060XB23	1.17048e+06	1.11034e+06	1.6095e+06	1.53082e+06	1.08893e+06	567459	1.41739e+06	1.23349e+06	1.22603e+06	1.07626e+06
A0A060Y1U9	1.48268e+06	1.62157e+06	1.83807e+06	928863	1.8249e+06	118971	1.85085e+06	259021	2.14276e+06	1.58437e+06
A0A060WHF1	1.21031e+06	1.91724e+06	1.40361e+06	2.20724e+06	1.94288e+06	464834	2.01107e+06	758038	941196	684385																			674306	685270	1.5628e+06	457421	719799	603919	869987	1.54748e+06	646972	1.75045e+06
A0A060XQT0	1.86403e+06	1.94047e+06	2.83663e+06	2.79026e+06	1.72095e+06	1.03219e+06	3.41654e+06	1.59924e+06	2.79578e+06	2.34808e+06	1146961	1.19539e+06	1.49256e+06	1.28596e+06	478592	821999	1.08349e+06	1.50772e+06											3.29009e+06	3.07219e+06	3.12389e+06	3.87369e+06	2.48329e+06	2.13777e+06	3.58065e+06	3.26618e+06	3.70365e+06	4.12897e+06
A0A060WQU9	1.12533e+06	1.29808e+06	2.12549e+06	1.48091e+06	1.07384e+06	202933	1.59831e+06	274261	1.55951e+06	968115
A0A060WYP1	578471	433383	578252	386394	1.04068e+06	103462	628051	305515	850607	485031
A0A060X1X6	3.79814e+06	3.98858e+06	3.96584e+06	3.43898e+06	2.91815e+06	1.75628e+06	3.99011e+06	2.76503e+06	3.67217e+06	3.49728e+06
A0A060Y8R1	2.36499e+06	1.87629e+06	2.01469e+06	1.79298e+06	1.57248e+06	929984	2.21612e+06	1.16124e+06	2.47335e+06	2.37346e+06
A0A060WDK3	1.52884e+06	2.56091e+06	4.26838e+06	4.08612e+06	2.44761e+06	384211	4.02423e+06	589533	1.67655e+06	2.25467e+06									959353	2.16797e+06	2.28205e+06	2.96673e+06	3.6842e+06	889733	2.0722e+06	587460	2.12742e+06	4.41556e+06
A0A060VVQ0	572985	3.08711e+06	3.46563e+06	760353	3.78769e+06	390013	1.09727e+06	805607	4.40552e+06	3.24376e+06
A0A060XPA0	1.92259e+06	2.10769e+06	2.39124e+06	3.45769e+06	2.20095e+06	1.29632e+06	2.25122e+06	1.67211e+06	2.54334e+06	2.79208e+06	529399	1.33083e+06	1.17056e+06	1.29452e+06	1.59704e+06	1.03843e+06	2.13803e+06	725444	2.14294e+06	2.98222e+06	2.65216e+06	2.37239e+06	1.76194e+06	2.61715e+06	2.27079e+06	1.61837e+06	2.17506e+06	2.74943e+06
A0A060YNG0	544858	967756	1.28073e+06	1.03204e+06	1.27298e+06	268359	407834	818047	831910	1.13422e+06	740052	862524	384010	195431	624932	282421	923009	660336
A0A060W9N1	372143	1.36929e+06	1.09471e+06	1.09235e+06	892683	350329	1.30163e+06	720664	1.31853e+06	736283
A0A060WIS5	3.90927e+06	2.54047e+06	3.13334e+06	3.02755e+06	1.92656e+06	1.40241e+06	4.54468e+06	2.06551e+06	2.462e+06	1.7842e+06
A0A060XX27	721052	1.51703e+06	2.58281e+06	1.56007e+06	1.81261e+06	337739	2.25341e+06	616010	2.24227e+06	1.5833e+06	1.00202e+06	910117	651707	537190	1.22682e+06	827876	1.16745e+06	449735	615557	1.62892e+06	1.95981e+06	2.30113e+06	3.23998e+06	1.16753e+06	1.91443e+06	530190	1.69421e+06	1.45504e+06	1.9693e+06	3.16986e+06	1.87544e+06	2.38539e+06	3.78146e+06	2.70237e+06	2.28041e+06	2.85715e+06	2.97126e+06	2.76377e+06
A0A060WXE4	803131	973861	1.36062e+06	1.5383e+06	1.24065e+06	317904	1.83739e+06	287299	897540	977576									540681	512272	902769	951225	1.08123e+06	34794.5	421918	507964	1.00517e+06	1.37722e+06
A0A060WGW4	679121	2.53634e+06	3.0583e+06	1.31322e+06	3.09049e+06	366118	595558	1.11452e+06	3.39652e+06	2.11495e+06
A0A060XNX1	2.51847e+06	3.12616e+06	4.59055e+06	4.57409e+06	2.71489e+06	1.07313e+06	4.30479e+06	2.06307e+06	3.84103e+06	2.80462e+06	1.38462e+06	1.74309e+06	2.04546e+06	1.8587e+06	998738	805701	1.80271e+06	756969	2.67184e+06	2.47473e+06	3.63804e+06	4.00568e+06	4.63414e+06	1.52095e+06	3.14365e+06	2.09563e+06	4.11295e+06	5.38887e+06	3.04811e+06	3.96882e+06	4.61856e+06	6.21412e+06	4.33309e+06	3.31023e+06	2.97755e+06	5.32754e+06	9.3889e+06	7.0823e+06
A0A060W667	1.53116e+06	1.88286e+06	2.37123e+06	2.05754e+06	1.60546e+06	594631	1.75812e+06	1.00436e+06	2.16228e+06	1706341
A0A060XRY1	4.43513e+06	5.48932e+06	8.27739e+06	5.17465e+06	6.09327e+06	1.81817e+06	5.30754e+06	2.82081e+06	6.80038e+06	5.70138e+06	3.74204e+06	3553191	3.33267e+06	8.60871e+06	5.35463e+06	3.20552e+06	3.86899e+06	2237940	6.40355e+06	6.4284e+06	6.18607e+06	1.03879e+07	7.10024e+06	5.13215e+06	8.34317e+06	2.78544e+06	9.00383e+06	1.00874e+07	1.07217e+07	1.10609e+07	9.80757e+06	9.63109e+06	1.08321e+07	1.5487e+07	1.12664e+07	1.2295e+07	1.24381e+07	8.6417e+06
A0A060Z8E1	1.20658e+06	1.2882e+06	1.3293e+06	1.47691e+06	1.16975e+06	772438	2.49621e+06	1.84978e+06	1.83839e+06	686203
Q9YGF5	4.43513e+06	5.48932e+06	8.27739e+06	5.17465e+06	6.09327e+06	1.81817e+06	5.30754e+06	2.82081e+06	6.80038e+06	5.70138e+06	3.74204e+06	3553191	3.33267e+06	8.60871e+06	5.35463e+06	3.20552e+06	3.86899e+06	2237940	6.40355e+06	6.4284e+06	6.18607e+06	1.03879e+07	7.10024e+06	5.13215e+06	8.34317e+06	2.78544e+06	9.00383e+06	1.00874e+07	1.07217e+07	1.10609e+07	9.80757e+06	9.63109e+06	1.08321e+07	1.5487e+07	1.12664e+07	1.2295e+07	1.24381e+07	8.6417e+06
A0A060VXU3	2.83964e+06	3.17011e+06	2.74878e+06	2.92408e+06	2.27263e+06	1.50642e+06	3.38948e+06	1.9211e+06	2.75251e+06	2.6897e+06
A0A060XBL5	861526	1.17987e+06	2.14722e+06	1.74035e+06	985019	252483	2.21137e+06	474318	1.49422e+06	1.1909e+06									486503	754325	926997	1.28292e+06	1.65521e+06	63351.8	993480	530036	1.26575e+06	1.78127e+06	2.37626e+06	3.80578e+06	3.71862e+06	4.86081e+06	2.44554e+06	1.70795e+06	2.61777e+06	3.39507e+06	7.00065e+06	6.61614e+06
A0A060W3Y6	8.03572e+06	7.86927e+06	9.47431e+06	9.67919e+06	6.76167e+06	2.68438e+06	1.16176e+07	2.9351e+06	6.72117e+06	7.14006e+06																			1.04447e+07	1.02153e+07	1.03817e+07	1.17988e+07	7.19398e+06	9.89109e+06	9.68028e+06	1.07829e+07	6.12494e+06	8.69957e+06
A0A060W7C9	597361	488082	834864	746991	556655	36196.7	476328	224496	621200	655319	61128.3	22681.8	50755.7	312924	36441.6	17665.5	48567.1	41388.6	341277	573389	479965	638814	860238	277107	451733	125394	453859	990642
A0A060WG34	76435.5	617309	792226	769516	11019.7	179922	1.26676e+06	189703	550251	653850																			1.58589e+06	37389.2	2.16879e+06	3.02422e+06	1.41283e+06	1.23896e+06	1.47815e+06	2.06556e+06	2.34603e+06	3.69896e+06
A0A060XKX2	9.06961e+06	1.10738e+07	1.60144e+07	1.42955e+07	1.18034e+07	3.23522e+06	1.40192e+07	6.924e+06	1.53057e+07	1.26222e+07	7.68708e+06	6.7248e+06	7.46922e+06	8.57649e+06	8.86488e+06	5.80962e+06	8.10758e+06	3.83039e+06	1.10914e+07	1.2359e+07	1.36154e+07	1.92581e+07	1.69096e+07	1.07528e+07	1.38268e+07	7.55221e+06	1.66311e+07	1.80118e+07	1.66416e+07	2.20583e+07	1.62901e+07	1.81399e+07	2.27126e+07	2.62421e+07	2.09838e+07	2.55069e+07	2.36742e+07	1.94734e+07
A0A060X4S7	1.25401e+06	1.66002e+06	2.13218e+06	2.28079e+06	1.60337e+06	294511	2.52074e+06	619439	1.65725e+06	1.45513e+06																			2.81103e+06	3.80832e+06	2.83758e+06	3.90876e+06	2.22726e+06	1.8334e+06	2.85688e+06	3.37687e+06	5.40921e+06	5.19253e+06
A0A060X2H8	1.07233e+06	1.32856e+06	1.18152e+06	578876	2.09433e+06	347906	2.82036e+06	777766	1.54697e+06	1.81497e+06
A0A060YRW0	1.08169e+06	1.70623e+06	1.74461e+06	1.37945e+06	1.09171e+06	690527	1.62662e+06	565963	1.00163e+06	1.73842e+06
A0A060YE33											763294	733794	660415	933306	990006	666308	901362	378092											2.76021e+06	2.23323e+06	1.80417e+06	2.5446e+06	2.9878e+06	2.90222e+06	2.18286e+06	2.19122e+06	2.37449e+06	1.73261e+06
A0A060W165											357422	92476.2	935985	396861	160241	296782	519501	161307
A0A060XDE5											260999	388256	96282.4	380867	388758	378527	448970	340493
A0A060XVA1											192712	375895	340189	157706	227746	215104	252369	258362
A0A060VXB3											274766	257943	319100	312032	246837	263312	428029	291458
A0A060WL30											956649	776602	586040	994698	1.35433e+06	1.44801e+06	859442	519566
A0A060WTZ3											992754	1.11492e+06	878723	1.62665e+06	963831	568903	1.17542e+06	882590
A0A060WU42											217259	109546	245614	208919	197253	152233	127631	248716
A0A060XZQ3											968602	1.0421e+06	1.10087e+06	1.19993e+06	619976	608947	1.31787e+06	844560
A0A060Y7E8											619952	635996	822528	635584	462014	340366	1.00916e+06	639754
A0A060Z034											889499	773361	1.24425e+06	984598	548702	137272	1.1036e+06	539100
A0A060VVR1											2.15254e+06	2.12186e+06	2.2606e+06	2.65217e+06	2.10192e+06	1.74771e+06	2.38788e+06	1.41457e+06	2.36437e+06	1.62486e+06	2.54715e+06	3.42707e+06	3.01702e+06	2.02113e+06	2.41431e+06	885104	3.0297e+06	3.05283e+06	5.69095e+06	6.54992e+06	5.27695e+06	5.88264e+06	7.7423e+06	9.60697e+06	8.00423e+06	7.62081e+06	6.78797e+06	5.48382e+06
A0A060XMA5											436279	259547	428341	629123	428598	394219	545447	243358											3.61256e+06	3.30877e+06	2.83803e+06	3.46398e+06	4.57797e+06	4.48887e+06	3.88473e+06	4.26865e+06	4.0904e+06	3.20568e+06
A0A060YRF1											345628	603213	233590	579087	388732	677085	547222	653718
A0A060XKX4											1.3025e+06	1.5726e+06	1.2647e+06	1.37591e+06	1.51962e+06	797094	1.92852e+06	434797
A0A060XPE8											593187	404435	521999	401223	198022	328074	656294	278200
A0A060ZGT4											1.16789e+06	1.10748e+06	1.28979e+06	1.24325e+06	596540	520096	1.43977e+06	610055
A0A060VWQ6											501932	411619	499376	530194	585965	390972	485509	258947
A0A060X1U5											1.26536e+06	870602	1.31356e+06	1.16125e+06	1.13072e+06	1.21113e+06	812189	584531
A0A060YXU5											679695	951278	639120	84482.1	660509	709610	867479	743618
A0A060X2M5											708179	982430	1.09889e+06	989905	530527	527440	1.10607e+06	841980
A0A060YHZ7											614309	531748	724196	750282	753301	242721	529263	144322
A0A060WN17											20662	1708.17	14798.6	5708.05	11303.1	2804.94	4671.23	3585.09
A0A060YT51											1749.43	4094.78	12862.8	10878.9	5536.35	2659.27	7890.71	6189.79
A0A060XHA7											1.1634e+06	1.48398e+06	1.62275e+06	1.46132e+06	711714	789506	1.69395e+06	1.18997e+06
A0A060YJ55											741818	581139	894112	867397	511813	301002	930884	136227
A0A060VSP0											725983	567816	523842	715025	728005	517406	620481	422533
A0A060X7B5											1.203e+06	1.34828e+06	1.30353e+06	1.54751e+06	1.50108e+06	913175	1.4849e+06	641276
A0A060YST1											878659	492614	785201	633374	573674	760596	761248	862701
A0A060XTI9											351185	470858	733369	761561	652880	385837	596371	269479
A0A060XZV9											1.76023e+06	1.54823e+06	1.37564e+06	1.58302e+06	1.78949e+06	977714	1.27485e+06	645461	2.08798e+06	3.10956e+06	2.94737e+06	3.26087e+06	2.39562e+06	2.02097e+06	3.08407e+06	1.36323e+06	3.01862e+06	2.41622e+06
A0A060WM21											1.87757e+06	1.22042e+06	1.35465e+06	1.45922e+06	2.03477e+06	755829	1.27615e+06	607913
A0A060XKH8											227563	707366	170284	148365	137444	430067	178177	623906
A0A060WCW2											941218	336477	942414	914575	942527	167866	186525	958877
A0A060X2Y5											491622	446543	616444	460102	649724	382004	196486	239533	1.52835e+06	1.46049e+06	2.07718e+06	2.26548e+06	2.16412e+06	311599	1.90279e+06	1.06312e+06	548279	1.06491e+06
A0A060X888											583396	796219	730256	1.44293e+06	740981	1.02512e+06	296671	293198
A0A060WD44											114728	756008	584348	672895	597722	586846	451738	396515
A0A060WL23											1112.41	11658.1	37541.9	3359.47	4040.29	13529.9	44133.7	1880.56
A0A060XKZ0											2.42263e+06	2.73439e+06	3.2553e+06	1.7736e+06	4.79171e+06	1.6581e+06	2.67215e+06	1.57447e+06
A0A060Y1U7											432723	319153	432720	391412	448835	117618	509817	505268
A0A060YAR2											201479	78328.1	132187	259916	308566	79772.5	137344	153382
A0A060YCJ8											1.0756e+06	504374	852198	573095	536178	179351	687936	220950
A0A060WLN6											496752	708429	517310	663897	802513	229636	998025	540962
A0A060XZ18											663004	759146	837699	748573	463318	381843	929159	496943
A0A060XR19											572341	144583	178051	112717	272218	200076	102658	32841.3
A0A060YI74											3.24576e+06	3.67876e+06	3.90003e+06	3.75498e+06	1.83346e+06	2.65486e+06	5.23236e+06	5.01951e+06											3.10958e+06	1.76844e+07	1.82465e+07	4.0424e+06	1.15074e+07	1.10605e+07	1.81621e+07	1.70509e+07	2.71617e+07	2.32976e+07
A0A060ZH31											78424.9	18334.9	24617.9	27237.8	7724.68	13572.6	29112.5	11785.5
A0A060WIH6											541349	487535	353110	818520	450817	158251	336701	834041
A0A060Y6A2											859521	24524.1	676848	809767	45719.1	460377	43920	42252.3
A0A060Z974											258676	282590	324393	254790	234809	298790	74237.4	282659
A0A060XGN7											230751	158670	532616	426753	713622	710102	174887	182208
A0A060YG67											219990	332744	165007	124180	136250	266233	118079	164973
A0A060YF06											1.52536e+06	1.46988e+06	1.55754e+06	1.91005e+06	1.73597e+06	1.31402e+06	1738558	759307
A0A061A594											194298	280924	464137	406638	453102	386397	410628	382724
A0A060X722											82052.9	432000	577911	669842	596960	360920	355389	483328
A0A060XKY1											972221	461098	619414	663474	673728	384797	201288	45103.3
A0A060XUQ5											628906	592427	693513	316009	108418	211302	446507	489208	1.84516e+06	1.76813e+06	1.80677e+06	1.71686e+06	1.62351e+06	793172	2.22356e+06	1.10103e+06	2.90178e+06	1.86043e+06
A0A060YC26											322181	941908	298642	1.18778e+06	193899	465327	1.15656e+06	121498
A0A060WCH3											4.52287e+06	3.18187e+06	3.29155e+06	3740802	5314957	1.65836e+06	3.22928e+06	1.57726e+06
A0A060W410											284024	491142	483191	754477	518013	244151	476382	220436
A0A060WDX6											917237	902216	910928	924452	650072	468183	1.04398e+06	649309
A0A060YK96											859521	24524.1	676848	809767	45719.1	460377	43920	42252.3
A0A060W5K0											956649	776602	586040	994698	1.35433e+06	1.44801e+06	859442	519566
A0A060X2I9											463421	810047	315102	383388	395035	209429	904612	349344											1.9709e+06	2.34635e+06	1.45503e+06	1.58141e+06	2.58602e+06	1.77501e+06	1.67185e+06	2.43489e+06	1.89866e+06	2.68657e+06
A0A060VTF4											252716	234681	232018	67655.1	183249	100246	276254	78638.6
A0A060WGE5											989533	936769	1.03974e+06	1.93707e+06	1.41164e+06	829720	779127	565474
A0A060XYE2											1.00986e+06	833546	940558	988797	987976	534456	920370	357394
A0A060Z9Y3											708463	863843	841970	561573	477115	455643	1.12649e+06	629990
A0A060Z518											3465	130376	8454.94	785.806	315596	18176.2	43466.6	14180.4
A0A060W9X9											1.43063e+06	1.19155e+06	1.63485e+06	1.02601e+06	1.31567e+06	962032	1.0437e+06	458662
A0A060YFU7											230751	158670	532616	426753	713622	710102	174887	182208
A0A060VQS6											300485	242709	173446	333232	304399	244892	227206	152650
A0A060XL46											170492	111706	262564	259471	660792	51382.4	69685.2	64128.3											3.82274e+06	3.97304e+06	2.61218e+06	4.35476e+06	3.78379e+06	5.40237e+06	4.78562e+06	3.75985e+06	4.75202e+06	3.05816e+06
A0A060W3P7											955563	634132	744545	891311	759179	246159	714138	375998
A0A060WIK4											231817	242887	270592	332190	315071	115300	162274	63221.7
A0A060WT17											1.54713e+06	1.80961e+06	1.85712e+06	2.09877e+06	1.22961e+06	1.37174e+06	2.52638e+06	2.35552e+06											7.82677e+06	7.47148e+06	8.79755e+06	8.52317e+06	6.38736e+06	6.18458e+06	9.14535e+06	8.52268e+06	1.03397e+07	9.61952e+06
A0A060WUC1											159608	503326	830231	565599	463401	188229	705512	569957
A0A060XE46											70051.3	212703	111756	98510.9	96422.9	178003	114424	64926.8
A0A060XM01											388606	277489	265378	274679	309685	237863	336382	221784
A0A060XUB9											3.0072e+06	3.95197e+06	4.31063e+06	4.15696e+06	1.99743e+06	1.81718e+06	5.80253e+06	2.64984e+06	5.12084e+06	6.1312e+06	1.09473e+07	1.06706e+07	9.75576e+06	3.02807e+06	7.1369e+06	5.05354e+06	1.03517e+07	1.12095e+07	2.4106e+06	2.19835e+07	2.11272e+07	2.56706e+07	1.24135e+07	1.01847e+07	1.62252e+07	1.92384e+07	2.9839e+06	2.85381e+07
A0A060YCD0											1.19492e+06	887410	1.22635e+06	1.23512e+06	854916	760320	870658	563412
A0A060X2N2											1.11062e+06	910144	1.18517e+06	1335742	1.11171e+06	759023	1.32156e+06	681552
A0A060Z5H9											1.17178e+06	946364	1.0297e+06	1.39159e+06	1.40588e+06	970823	1.08297e+06	753667											2.24335e+06	3.71993e+06	2.588e+06	2.78106e+06	3.82113e+06	3.2392e+06	2.47909e+06	3.11979e+06	3.69354e+06	2.18566e+06
A0A060WC83											1.06266e+06	839936	1.13719e+06	1.41382e+06	1.01132e+06	491661	2.01948e+06	949859	4.37444e+06	4.29098e+06	4.82214e+06	5.6294e+06	6.61837e+06	1.31194e+06	3.43557e+06	5.78856e+06	4.81886e+06	6.66632e+06	6.24716e+06	6.27568e+06	7.17842e+06	7.41469e+06	3.39661e+06	3.81368e+06	6.48022e+06	4.77387e+06	1.65718e+07	1.51923e+07
A0A060X6G5											11894.6	64733.6	1.1047e+06	81896.8	22613.7	22551.8	533408	181423
A0A060XB53											157933	53866	132196	161509	126280	40074.4	25399.6	24290.5
A0A060WB97											459029	1.28816e+06	479274	693507	373383	496482	1.41493e+06	337191	1.783e+06	1.2379e+06	1.88878e+06	3.50285e+06	1.47561e+06	1.1407e+06	1.52719e+06	1.0844e+06	1.73968e+06	1.96e+06
A0A060WG08											839040	634666	668463	627413	725700	291559	480016	170361
A0A060X7Y2											1.26536e+06	870602	1.31356e+06	1.16125e+06	1.13072e+06	1.21113e+06	812189	584531
A0A060YD24											59995	234389	184019	140762	83750.4	41586.1	330408	145934
A0A060XJ43											838880	167378	684840	731440	820805	499493	877748	288786
A0A060WS06											797457	739453	874510	900687	1.26343e+06	493680	792289	283572
A0A060VW64											1.5849e+06	1.91288e+06	2.05129e+06	1.93036e+06	1.14968e+06	994041	2.20855e+06	1.58563e+06
A0A060W1Y5											485191	1.12933e+06	385013	1.24488e+06	1.17121e+06	523413	1.57477e+06	168993
A0A060WCI7											1.29216e+06	1.00695e+06	1.02563e+06	1.21144e+06	1.2775e+06	680044	828584	407669
A0A060WED1											222837	1.66436e+06	1.52415e+06	1.07101e+06	881150	731343	1.77433e+06	915163
A0A060Y486											708463	863843	841970	561573	477115	455643	1.12649e+06	629990
A0A060YXI8											211724	343631	107220	236135	292725	113186	263824	216789
A0A060XSW2											760856	495847	503947	1.02554e+06	369823	8992.25	435141	531816
A0A060ZEU7											462583	463489	475435	683622	370863	646857	1.15538e+06	703920
A0A060WXP2											166343	94612.4	127720	78846.7	64814.3	51898.2	96782.4	73964
A0A060VRW1											11894.6	64733.6	1.1047e+06	81896.8	22613.7	22551.8	533408	181423
A0A060VTQ6											501932	411619	499376	530194	585965	390972	485509	258947
A0A060WEL4											951976	837630	952676	1.15249e+06	978463	525966	836581	490988
A0A060Y8E9											688380	504021	511088	1.08502e+06	680108	1.42424e+06	225128	345472
A0A060W2W7											1.01226e+06	1231956	1.52415e+06	1.33646e+06	977510	742323	1.85868e+06	1.50926e+06	1.4048e+06	1.12205e+06	1.62846e+06	1.54803e+06	1.77712e+06	458655	1.35315e+06	1.38751e+06	1.72998e+06	1.79711e+06
A0A060Y926											357422	92476.2	935985	396861	160241	296782	519501	161307
A0A060VVM0											799164	503090	874738	1.08169e+06	251482	260186	1.33539e+06	494431
A0A060YV59											842830	1.27864e+06	1.11004e+06	1.15686e+06	1.32554e+06	961598	1.36691e+06	832724
A0A060VR26											1461816	695566	1.25735e+06	872843	1.0182e+06	394484	798736	917622
A0A060WN96											116559	241343	270139	156864	170386	128675	216091	135174
A0A060X4P3											386960	474260	363798	295122	209394	236935	418509	466292
A0A060XBB5											24483.3	11184.8	30105	23619.5	1993.17	1677.67	48607.3	3507.07
A0A060W5N9											849797	610986	700001	857348	1.08385e+06	323607	743972	405696
A0A060XM55											723554	11340.8	18437.8	19240.2	10274.9	28009.4	1.68809e+06	183887
A0A060Y1F5											1.79212e+06	242528	1.25607e+06	2.4545e+06	2.85427e+06	3.92375e+06	824293	662007
A0A060YCL3											968602	1.0421e+06	1.10087e+06	1.19993e+06	619976	608947	1.31787e+06	844560
A0A060WDH3											251574	426786	282218	387974	442967	172549	229871	248568
A0A060Y5Z0											2.18448e+06	2.15776e+06	2.58295e+06	3.119e+06	1.33734e+06	1.93599e+06	1.86407e+06	1.03299e+06											5.09212e+06	9.83543e+06	8.42855e+06	7.74708e+06	6.86324e+06	6.59527e+06	8.67343e+06	8.00328e+06	1.04086e+07	8.24869e+06
A0A060X8Q2											352888	723354	631192	937873	645701	474363	1.13116e+06	390478
A0A060YUI9											84349.2	1.51967e+06	250578	41940.4	2.15916e+06	650976	1.52072e+06	691514
A0A060ZI01											1.3559e+06	1.13951e+06	1.41867e+06	1.25358e+06	1.65722e+06	763454	1.17131e+06	490991
A0A060WPH2											992754	1.11492e+06	878723	1.62665e+06	963831	568903	1.17542e+06	882590
A0A060XM71											579576	333100	584567	458863	492151	417026	478292	262309
A0A060XTY4											1.11807e+06	788378	975780	989196	1.05071e+06	387816	1.05356e+06	523005
A0A060VQW6											740104	764645	756608	392735	481225	442332	842177	345666
A0A060YTW6											440934	51283.8	464716	456622	225894	66650.2	591917	141620
A0A060Z3E4											713413	964686	686230	779644	717036	633312	479382	595384
A0A060W3K3											167361	696.061	179428	156203	69043.8	7269.07	12712.9	5497
A0A060XFS2											327285	135343	552843	539772	483020	357968	619578	148352
A0A060YB47											748578	124945	317493	183021	643013	133318	420713	302061
C1BIA6											758766	515451	879105	676989	728741	456338	492458	351269
A0A060Y822											1.42631e+06	1.93735e+06	1.79572e+06	2.18081e+06	1.62314e+06	1.14089e+06	2.16785e+06	940244											3.90035e+06	6.45183e+06	2.35574e+06	3.75804e+06	5.30057e+06	3.33944e+06	4.8354e+06	6.53937e+06	3.72813e+06	8.2118e+06
A0A060VPK4											1.43063e+06	1.19155e+06	1.63485e+06	1.02601e+06	1.31567e+06	962032	1.0437e+06	458662
A0A060Y9J8											405499	218148	282324	286444	243419	147615	215368	226413
A0A060X7M7											965275	1.36502e+06	1.00395e+06	1.29271e+06	1.1088e+06	2.13496e+06	1.05057e+06	971032	1.61343e+07	2.14718e+07	2.80789e+07	2.84716e+07	2.70803e+07	3.27044e+07	2.66315e+07	2.59522e+07	2.62206e+07	2.03742e+07	3.8169e+06	3.73738e+06	3.17813e+06	3.19702e+06	4.50423e+06	4.24692e+06	4.52654e+06	4.35522e+06	2.49244e+06	2.35223e+06
A0A060XES9											586079	922562	1.20899e+06	979128	870376	594667	1.05619e+06	779675
A0A060XV94											881745	485885	940601	744737	1.05192e+06	397185	662957	554980
A0A060X2M4											243195	243391	221678	259000	262753	205319	194773	150634
A0A060X9B9											1.86321e+06	1.31704e+06	1.66052e+06	1.74245e+06	1.92136e+06	1.01286e+06	1.16768e+06	472120											2.92862e+06	3.86745e+06	3.91333e+06	3.3932e+06	4.92095e+06	3.63914e+06	3.5528e+06	3.86013e+06	3.44058e+06	3.93525e+06
A0A061ADR3											11894.6	64733.6	1.1047e+06	81896.8	22613.7	22551.8	533408	181423
A0A060VTS0											2.49676e+06	2401994	2.67025e+06	2.37143e+06	1.53911e+06	1.71726e+06	2.48996e+06	3.1671e+06
A0A060XF35											3.20977e+06	2.84876e+06	2.82083e+06	3.10794e+06	3.19009e+06	2.74653e+06	2.59837e+06	1.82547e+06
A0A060Z669											11894.6	64733.6	1.1047e+06	81896.8	22613.7	22551.8	533408	181423
A0A060WVG2											85151.4	265072	263035	383583	106125	84716.3	388869	239645
A0A060XEF4											615068	521343	724351	728710	674249	219292	530407	229806
A0A060YIY0											64654.3	256458	345829	195642	71036.8	147528	356749	365633
A0A060ZE35											11894.6	64733.6	1.1047e+06	81896.8	22613.7	22551.8	533408	181423
A0A060ZA55											264218	232410	212834	119381	145449	244621	311335	106342
A0A060X964											517451	411906	395650	673811	624067	313480	352243	193979
A0A060YA10											261160	9529.01	19046.3	517168	211005	33526.9	39184.3	7209.78
A0A060VUR4											842778	403270	295341	242773	459121	586216	901177	434953
A0A060ZAT6											1.39739e+06	1.34503e+06	1.76121e+06	1477534	802379	820810	1.92806e+06	1.20126e+06
A0A060WKB9											440422	474974	460275	113720	478754	869529	911862	397066
A0A060VSJ5											800777	718045	915096	1.05827e+06	613001	501255	721744	421998
A0A060X4W4											1.0885e+06	537947	688484	587751	483825	299334	739035	444963
A0A060X9C5											658802	280949	632757	683266	535105	488573	776079	182528	1.79822e+06	1.81529e+06	1.83453e+06	1.53983e+06	1.45527e+06	1.018e+06	1.9732e+06	1.08034e+06	1.8956e+06	1.54649e+06
A0A060Y0X5											980737	1432772	1.23207e+06	1.30922e+06	1.71433e+06	1.46836e+06	1.22117e+06	890482
A0A060WDF5											1.41067e+06	1.22524e+06	1.01446e+06	1.34458e+06	543034	631711	1.40162e+06	687998
A0A060WW40											181283	975395	187534	831218	215138	506543	1.82845e+06	1.3709e+06
A0A060XAM7											868812	70577.4	244305	231959	387309	387957	524157	148125	2.39554e+06	2.42549e+06	2.58006e+06	3.29297e+06	2.35444e+06	2.13127e+06	1.98372e+06	1.39604e+06	2.27748e+06	2.26051e+06	3.92443e+06	4.75425e+06	1.82311e+06	1.77146e+06	4.87498e+06	5.25464e+06	4.23061e+06	4.39607e+06	3.74419e+06	3.30575e+06
A0A060W3W9											535705	377318	407257	725642	420647	530864	357771	231234
A0A060XPJ2											2.11286e+06	2.48643e+06	2.70637e+06	2.79836e+06	1.38636e+06	1.80804e+06	3.60956e+06	3.17498e+06
A0A060W9W1											689845	685591	759067	696567	762694	633347	402226	119016
A0A060XM09											1.8295e+06	2.33639e+06	1.95998e+06	2.36533e+06	1.27516e+06	1.41192e+06	2.99219e+06	1.54621e+06	5.94476e+06	2.37389e+06	2.2687e+06	7.95248e+06	9.11139e+06	1.55319e+06	6.15668e+06	4.52624e+06	7.45781e+06	9.63095e+06
A0A060XPI8											255147	437240	336272	411484	157466	411318	157995	133351
A0A060WXC8											27367.8	364169	253471	366513	209233	140676	611400	276672
A0A060W3S1											572341	144583	178051	112717	272218	200076	102658	32841.3
A0A060WND5											366701	249956	235305	211665	780421	290857	343660	365613
A0A060XUG5											333561	211101	341612	224719	145055	204723	284505	400421
A0A060VN18											102060	24257.7	132791	9196.81	104815	59015.7	26881.7	6425.75
A0A060VQI4											800777	718045	915096	1.05827e+06	613001	501255	721744	421998
A0A060WHB2											237101	262146	307051	205832	325341	175151	193403	145684
A0A060WK56											1.11531e+06	1.70925e+06	1.68993e+06	902107	755361	440732	1.55807e+06	1.1507e+06											2.77393e+06	3.61568e+06	2.87693e+06	3.2877e+06	3.00397e+06	2.41516e+06	2.68395e+06	3.44389e+06	5.8565e+06	5.42904e+06
A0A060XZJ4											813697	567090	511785	562561	479802	494509	852467	428228
A0A060Z0P7											641640	500846	265086	368763	507335	289540	514295	115862
A0A060WAM7											431875	531457	704380	415470	306942	506578	1.07289e+06	853297
A0A060YHK8											436279	259547	428341	629123	428598	394219	545447	243358											3.61256e+06	3.30877e+06	2.83803e+06	3.46398e+06	4.57797e+06	4.48887e+06	3.88473e+06	4.26865e+06	4.0904e+06	3.20568e+06
A0A060ZWG1											580160	824240	558055	764245	943237	477582	522060	420799
A0A060W511											1.30753e+06	758565	1.31367e+06	1.12384e+06	647086	843316	1.02832e+06	660290	4.39156e+06	4.95258e+06	6.00822e+06	7.3714e+06	7.39187e+06	2.5252e+06	5.74963e+06	3.55813e+06	6.5888e+06	9.17903e+06
A0A060WTA6											11894.6	64733.6	1.1047e+06	81896.8	22613.7	22551.8	533408	181423
A0A060YC10											4.32191e+06	3.91806e+06	3.846e+06	8.77494e+06	5.86466e+06	3.53731e+06	4.72723e+06	2.63635e+06
A0A060YY74											177768	873913	847157	124079	406178	1.25236e+06	1.10672e+06	840262
A0A061A7J3											460136	416777	178677	208987	479690	142012	306731	222444
A0A060XGJ7											265827	241784	224073	397572	530732	547649	197771	101368
A0A060WSR9											305504	1.15391e+06	1.28786e+06	1.1742e+06	1.64789e+06	542199	1.21915e+06	715486
A0A060XSZ2											760856	495847	503947	1.02554e+06	369823	8992.25	435141	531816
A0A060W1T4											3.6165e+06	3.31904e+06	3.47395e+06	8.61334e+06	5.05594e+06	2.11679e+06	2.50199e+06	1.37832e+06	3.30791e+06	3.27213e+06	3.56629e+06	4.66622e+06	5.12322e+06	3.09602e+06	5.58032e+06	1.56351e+06	4.30564e+06	5.51442e+06	9.05791e+06	7.27946e+06	4.96114e+06	8.25261e+06	6.47794e+06	5.38687e+06	5.49256e+06	1.13433e+07	7.42679e+06	5.11537e+06
A0A060X5E0											780420	1.2049e+06	1.18191e+06	1.11014e+06	1.05452e+06	434215	1.10282e+06	691416
A0A060W8T3											360060	472469	410769	482593	266905	300729	872146	568376
A0A060WTA5											1.28159e+06	2.25642e+06	1.82618e+06	1.70969e+06	1.47738e+06	694564	1.51344e+06	1.54432e+06											4.92812e+06	3.70857e+06	4.9989e+06	5.43133e+06	2.53088e+06	2.37977e+06	3.24318e+06	4.54459e+06	6.94709e+06	6.28756e+06
A0A060WZ07											11894.6	64733.6	1.1047e+06	81896.8	22613.7	22551.8	533408	181423
A0A060XDY8											1.0756e+06	504374	852198	573095	536178	179351	687936	220950
A0A060YJA2											2.40297e+06	1.93559e+06	2.74425e+06	2.40671e+06	1.3936e+06	1.41776e+06	1.78255e+06	2.70924e+06
A0A060Z1R6											121974	646622	685563	646864	88968.2	585320	595380	514163
A0A060X325											926882	101568	1.01714e+06	955057	826248	793979	126600	470532
A0A060VTK1											441570	453521	399846	315616	210080	181466	289277	288245
A0A061A7K0											1.75731e+06	1.40156e+06	1.67641e+06	1.91276e+06	1.948e+06	1.1399e+06	1.35178e+06	800661											3.31525e+06	3.82385e+06	1.51011e+06	3.33949e+06	3.86663e+06	4.36102e+06	3.22029e+06	3.30737e+06	3.36741e+06	3.08422e+06
A0A060X5F9											1.3997e+06	2.11895e+06	1.33052e+06	1.45861e+06	1.63398e+06	561727	885175	653756
A0A060WLX5											353999	379072	523265	439227	191312	336136	583578	693595
A0A060VSZ3											477979	274852	577138	1.08854e+06	641418	19421.6	475928	127337
A0A060XQV7											1.3025e+06	1.5726e+06	1.2647e+06	1.37591e+06	1.51962e+06	797094	1.92852e+06	434797
A0A060YXD5											436279	259547	428341	629123	428598	394219	545447	243358											3.61256e+06	3.30877e+06	2.83803e+06	3.46398e+06	4.57797e+06	4.48887e+06	3.88473e+06	4.26865e+06	4.0904e+06	3.20568e+06
A0A060VTR5											392316	339914	518270	439893	291321	340195	342853	316176
A0A060VZQ4											377439	451056	268049	418251	175683	128380	505273	305957
A0A060YA36											524013	304260	692928	619287	475235	461476	298764	268172
A0A060Y4C2											678593	1.07721e+06	715576	697198	500482	483474	743587	581054
A0A060VMP3											124206	783720	903322	740604	71862.3	774439	607046	850868
A0A060ZG10											11894.6	64733.6	1.1047e+06	81896.8	22613.7	22551.8	533408	181423
A0A060WDR2											2.50846e+06	1.89797e+06	2.35333e+06	2.54759e+06	2.74697e+06	2.29723e+06	2.61124e+06	2.75867e+06	5.01241e+06	4.94273e+06	5.87046e+06	6.21225e+06	6.19714e+06	6.41497e+06	5.68407e+06	4.02227e+06	5.34514e+06	5.79695e+06	6.31956e+06	5.40739e+06	5.24798e+06	5.56379e+06	7.54058e+06	7.70083e+06	7.31878e+06	7.34479e+06	5.34331e+06	6.21256e+06
A0A060X4M9											1.54713e+06	1.80961e+06	1.85712e+06	2.09877e+06	1.22961e+06	1.37174e+06	2.52638e+06	2.35552e+06											7.82677e+06	7.47148e+06	8.79755e+06	8.52317e+06	6.38736e+06	6.18458e+06	9.14535e+06	8.52268e+06	1.03397e+07	9.61952e+06
A0A060X4Q1											333322	121788	203636	318084	227451	185299	251308	202514
A0A060ZAC6											24483.3	11184.8	30105	23619.5	1993.17	1677.67	48607.3	3507.07
A0A060XD48											609929	452036	560074	489334	601034	257591	458000	179357
A0A060XXS6											954454	1.1467e+06	1.17456e+06	850034	668296	469346	1.06795e+06	703403
A0A060Y1S1											463771	332716	942842	801808	659446	412304	1186933	770533
A0A060XEV2											11894.6	64733.6	1.1047e+06	81896.8	22613.7	22551.8	533408	181423
A0A060XTB3											214694	320675	169281	234393	135492	102926	167043	155849
A0A060ZD04											130236	735389	103375	285527	185678	808635	725364	905373
A0A060XSK7											1.36393e+06	796399	1.19623e+06	1.0639e+06	1.03138e+06	435361	1.00388e+06	503350
A0A060XX64											3.0117e+06	2.31063e+06	2.57702e+06	3.28564e+06	3.47776e+06	2.57273e+06	2.53983e+06	1.93506e+06											6.63943e+06	5.34367e+06	5.56029e+06	6.67836e+06	6.43515e+06	8.26658e+06	7.99792e+06	7.25935e+06	5.52399e+06	3.68017e+06
A0A060WLP6											71651.5	162850	1.20396e+06	156796	72728.8	42376.3	887843	211328	5.17772e+06	5.76091e+06	8.11025e+06	9.71106e+06	1.06048e+07	2.72849e+06	6.99903e+06	4.45537e+06	8.22089e+06	1.04289e+07
A0A060ZH38											121580	129345	105215	192555	127405	119701	252924	67753.2
A0A060YC67											227285	195771	150488	133079	207776	55066.2	411250	170232
A0A060VV43											139693	261436	137634	191365	109361	212061	307295	224978
A0A060X9Z7											1.24075e+06	323794	1.30497e+06	1.71953e+06	853044	1.00812e+06	1.76138e+06	1.72268e+06
A0A060XCW6											273415	590258	75094.4	278456	124493	159073	119479	206012
A0A060WAW0											803936	1.0243e+06	1.25326e+06	1.01188e+06	656262	280692	1.03653e+06	474042
A0A060YX07											781143	369270	707184	333514	703912	353631	388700	263589
A0A060YYB2											1.10636e+06	826576	748389	546400	499861	188317	919695	198156	955190	1.01879e+06	1.33154e+06	2.15079e+06	2.37675e+06	1.02707e+06	1.78507e+06	655988	2.0619e+06	2.17275e+06	2.7021e+06	4.38127e+06	2.88503e+06	2.62422e+06	4.62079e+06	4.10323e+06	2.54705e+06	4.14355e+06	4.93162e+06	3.42342e+06
A0A060WQP8											1.03178e+06	787160	1.17232e+06	1.33317e+06	889196	887801	1.01685e+06	470564
A0A060YKA6											400194	442627	54443.9	517234	251172	122099	266768	112528
A0A060YT21											105554	960772	1.0803e+06	947966	175843	414579	1.68935e+06	1.07104e+06
A0A060XZM2											886153	856025	1.10375e+06	1.02045e+06	505610	631531	1.41466e+06	1.10319e+06
A0A060WFQ8											22533.1	25833.7	32646.1	290113	3712.6	895.241	871496	18663.3
A0A061A8Q2											318201	301186	519235	496613	205599	73173.7	461058	132886
A0A060WED0											1.38326e+06	1.47253e+06	1.65191e+06	1.2066e+06	1.11596e+06	339867	1.52286e+06	983938
A0A060XJW6											443360	720884	1.21551e+06	687394	469710	240957	1.05026e+06	489467
A0A060VYR4											18232.2	129900	140154	2696.91	185701	1662.6	2874.6	18954.2
A0A060WHZ4											824269	638331	553137	749803	1.003e+06	637649	887064	787548											2.62476e+06	3.53834e+06	3.79591e+06	2.43005e+06	1.76925e+06	4.73875e+06	5.19192e+06	2.90241e+06	3.60361e+06	3.51478e+06
A0A060WUI9											743197	629780	555742	662604	887072	308166	640173	370400
A0A060YHR3											1.23201e+06	891675	784897	255077	1.52673e+06	1.02915e+06	932810	608466
A0A060VY03											11894.6	64733.6	1.1047e+06	81896.8	22613.7	22551.8	533408	181423
A0A060XX71											253206	221751	279158	298479	294652	257054	230326	158673
A0A060XAQ2											854972	469958	600749	510091	270064	563415	1.1192e+06	690037
A0A060YBL3											395182	585244	342575	101535	88422.4	207207	438639	481109
A0A060WHE5											161023	154992	145741	158724	288660	57018.4	337502	206454
A0A060XP12											11894.6	64733.6	1.1047e+06	81896.8	22613.7	22551.8	533408	181423
A0A060W0S2											682365	935788	1.10067e+06	906304	553253	464394	1.02983e+06	423914											2.25432e+06	3.79237e+06	2.94498e+06	4.20101e+06	1.74114e+06	2.21621e+06	3.26219e+06	2.58757e+06	6.19795e+06	4.79468e+06
A0A060YWK7											234266	126395	104099	116463	124879	93052.2	187506	73568.3
A0A060Z2K7											612885	322164	402582	561945	464604	388101	1.08192e+06	557788
A0A060WRH9											619952	635996	822528	635584	462014	340366	1.00916e+06	639754
A0A060YES1											969253	907512	989258	1.24012e+06	1.10727e+06	605477	967724	412241
A0A060WGE4											304095	497071	502532	567613	610375	355651	376903	325136
A0A060X4R4											553673	526251	791325	922966	1.12868e+06	746592	860273	656283	2.02128e+06	1.23159e+06	2.3183e+06	1.33864e+06	1.97262e+06	1.17718e+06	1.95934e+06	1.44886e+06	1.68557e+06	2.25905e+06
A0A060VST0											209071	211851	235210	567202	403568	518619	505846	152572
A0A060X4Y0											27186	6562.38	6044.4	12725.2	15782.8	1240.15	11163.3	6139.68
A0A060X6C1											473839	422651	418937	513123	528401	177088	421905	115329
A0A060XGK5											419940	220016	338913	349973	203409	327978	316740	117146
A0A060XQ87											385411	8445.8	315390	286668	299914	212114	220472	4901.01
A0A060WWD7											11894.6	64733.6	1.1047e+06	81896.8	22613.7	22551.8	533408	181423
A0A060ZB08											2.37961e+06	2.26264e+06	2.98389e+06	2.23295e+06	1.43686e+06	1.3824e+06	2.28089e+06	2.74955e+06
A0A060VNE6											609022	837180	606191	621332	294512	395662	980659	417240
A0A060WL71											220891	227268	102583	198308	446246	268281	339716	267821
A0A060X9F4											780420	1.2049e+06	1.18191e+06	1.11014e+06	1.05452e+06	434215	1.10282e+06	691416
A0A060XQ45											326634	9195.79	662579	451559	42026.2	5494.01	37401.8	635431
A0A060XW69											94798.6	747840	833837	797604	499687	228540	1.17751e+06	667813
A0A060Z8F9											380204	289416	477870	349364	323274	143696	323166	294828
A0A060VVV8											162796	258560	280233	258609	83706.1	143318	369261	99552.7
A0A060XXJ7											2.16006e+06	1.78815e+06	2.19152e+06	2.24731e+06	2.28617e+06	1678928	2.02475e+06	1.32138e+06
A0A060W358											788001	957141	1.27286e+06	975132	975039	458776	1.17785e+06	831782
A0A060XCR2											542101	422506	467584	472358	415550	449758	345732	330609
A0A060Z8R7											786671	444304	481170	35126.4	810083	613205	548584	359307											394160	43513.7	776500	856401	335094	601662	759938	1.03537e+06	95223.5	946988
A0A060VRJ6											270339	278470	393668	440638	105081	115676	329820	183065
A0A060XVG0											671671	772189	880482	1.3712e+06	460425	511216	1.37117e+06	996787
A0A060VVV7											2.03572e+06	1.57879e+06	1.80402e+06	2.19277e+06	2.3257e+06	1.47487e+06	1.60655e+06	978441
A0A060VYW0											313494	516226	277890	331116	181413	398006	310551	137384
A0A060W6V4											342047	154127	561611	605489	484685	404709	836804	166252
A0A060YTW8											354320	553445	761610	341816	848489	650031	927137	451235
A0A060WUC9											859521	24524.1	676848	809767	45719.1	460377	43920	42252.3
A0A060XWJ7											842778	403270	295341	242773	459121	586216	901177	434953
A0A060Z3U9											250036	307733	95109.9	347180	411347	221840	367603	176989
A0A060XP25											227285	195771	150488	133079	207776	55066.2	411250	170232
A0A060VSW5											268760	597450	434438	480314	313273	291537	573212	420069
A0A060X1U0											284024	491142	483191	754477	518013	244151	476382	220436
A0A060WVJ3											1.72402e+06	1.98907e+06	2.02952e+06	2.13294e+06	1.23056e+06	1.45327e+06	3.00403e+06	2.63194e+06
A0A060WZA7											472492	392410	414932	361181	403585	272986	480417	144291
A0A060WWJ0											702180	755878	1.03097e+06	1.07246e+06	631049	838562	1.0216e+06	653587
A0A060X6I1											272750	341381	275448	231037	198003	166153	318029	265964
A0A060VVG5											1.11531e+06	1.70925e+06	1.68993e+06	902107	755361	440732	1.55807e+06	1.1507e+06											2.77393e+06	3.61568e+06	2.87693e+06	3.2877e+06	3.00397e+06	2.41516e+06	2.68395e+06	3.44389e+06	5.8565e+06	5.42904e+06
A0A060W260											270793	112271	84258.1	282282	621232	156256	129000	304616
A0A060VXL1											355232	224437	514950	767075	139413	258529	765493	185823
A0A060VM14											955563	634132	744545	891311	759179	246159	714138	375998
A0A060WU16											1.50196e+06	1.36224e+06	1.69233e+06	1.7733e+06	1.66819e+06	955852	1.47052e+06	796631
A0A060Y8U9											1.31088e+06	378385	846070	372621	1.03941e+06	395173	794940	325049											1.13551e+06	1.16302e+06	1.86754e+06	1.26028e+06	949387	1.3439e+06	1.5695e+06	1.65691e+06	1.39878e+06	868277
A0A060YEC0											391294	351661	230292	464086	893671	879562	274163	303504											1.64358e+06	2.12038e+06	1.04407e+06	2.08944e+06	4.57254e+06	3.69569e+06	2.58176e+06	2.62955e+06	2.56761e+06	1.28637e+06
A0A060X572											274766	257943	319100	312032	246837	263312	428029	291458
A0A060Z934											316201	557070	222948	234121	274179	167821	222035	364349
A0A060W3W4											422724	307811	455294	402976	440696	226926	354324	193229
A0A060W0K1											258436	285178	706652	481678	374340	428393	460303	294307
A0A060XI65											890824	1.29395e+06	826605	1.05535e+06	1.18719e+06	756018	888468	663281
A0A060YSE7											148511	79987.9	155047	174042	153741	51761	159859	56171.9
A0A061A6R5											579922	546591	631424	316093	262295	361936	702630	183376
A0A060WMJ1											506460	348629	386290	434088	523602	279414	331210	208771
A0A060Y9I9											332532	1.00448e+06	1.23039e+06	63782.8	39395.2	78498	1.42497e+06	448610
A0A060W3G6											124206	783720	903322	740604	71862.3	774439	607046	850868
A0A060WI27											2.07131e+06	2.50047e+06	3.34408e+06	1.67518e+06	1.02951e+06	729648	3.49047e+06	2.92755e+06	2.30047e+06	2.33699e+06	3.42684e+06	2.8424e+06	3.71819e+06	1.3563e+06	3.62819e+06	2.63971e+06	2.35748e+06	3.48127e+06	2.82874e+06	1.18935e+06	2.42055e+06	8.56125e+06	1.81183e+06	1.27364e+06	2.67606e+06	1.92158e+06	903493	5.78703e+06
A0A060Y168											191311	77993	448314	8408.81	239050	150593	84349.7	133683	619545	757677	656975	388783	885666	552117	806490	347138	481952	364886
A0A060Z8P0											691428	203926	143051	214187	367330	140346	545386	276630
A0A060VUA2											173583	184389	208865	443175	103184	432381	143905	58404.8
A0A060WBX5											360894	228764	284048	88109.9	308680	345081	318965	330048
A0A060WRI5											642162	267639	485414	1.32013e+06	871155	71675.8	359651	106013
A0A060YL57											1.00195e+06	1.3578e+06	882861	1.01268e+06	953104	639275	857504	305045
A0A060Y9M8											122437	188276	114867	198496	158845	41071.3	127596	182606
C1BH85											195753	6992.54	296974	248963	226174	136232	126482	132759
A0A060VWJ3											1.87249e+06	1.28334e+06	1.85392e+06	1.88791e+06	1.57656e+06	1.49905e+06	1.40867e+06	744177
A0A060X9K4											546898	562642	557605	535998	313186	424322	670510	834308
A0A060XDQ4											128492	252523	243949	241584	49833.5	147287	319758	349781
A0A060YJG4											11894.6	64733.6	1.1047e+06	81896.8	22613.7	22551.8	533408	181423
A0A060YSV4											432253	203111	531750	933065	548055	467917	233406	385493
A0A060W9D9											502332	546578	736128	312150	177475	144282	483444	797631											3.35018e+06	4.01942e+06	2.24155e+06	3.51294e+06	4.9962e+06	4.16512e+06	4.43234e+06	4.24365e+06	3.29704e+06	2.69035e+06
A0A060Y7M7											1203884	946916	1.15785e+06	1.24926e+06	1.44458e+06	848405	181923	526631
A0A060XF65											984874	1.36287e+06	1.0275e+06	1.13518e+06	550806	1.33641e+06	1.40722e+06	1.12412e+06
A0A060WRV3											565047	234969	460023	710535	468609	665827	1.06272e+06	526764
A0A060Y9S8											188044	412734	361264	228242	210610	75255.9	187503	156764
A0A060XNZ5											1.13234e+06	1140762	1.26301e+06	1.48163e+06	1.78774e+06	1.45532e+06	766094	415419											4.12489e+06	5.11394e+06	4.01878e+06	4.20936e+06	7.29354e+06	1.01952e+07	6.43025e+06	6.15419e+06	3.92473e+06	5.06233e+06
A0A060XPP7											666485	694451	310636	208385	207582	402692	149919	264290
A0A060W8K3											580160	824240	558055	764245	943237	477582	522060	420799
A0A060XBD6											586079	922562	1.20899e+06	979128	870376	594667	1.05619e+06	779675
A0A060Z7A9											2.11286e+06	2.48643e+06	2.70637e+06	2.79836e+06	1.38636e+06	1.80804e+06	3.60956e+06	3.17498e+06
A0A060WNX5											608470	504192	709751	605766	449740	337110	692745	472542
A0A060Z2B8											2.11286e+06	2.48643e+06	2.70637e+06	2.79836e+06	1.38636e+06	1.80804e+06	3.60956e+06	3.17498e+06
A0A060Z4N2											240490	635644	385554	1.03166e+06	748907	1.11327e+06	475466	1.2891e+06
A0A060YKR7											1.81676e+06	1.38898e+06	1.89105e+06	1.4225e+06	1.94787e+06	913361	1.6169e+06	629065
A0A060X8S5											524013	304260	692928	619287	475235	461476	298764	268172
A0A060VVL1											161476	230701	170849	159892	150000	219244	427917	14480.4
A0A060WK28											720998	468488	312128	430063	620348	262593	410594	231106
A0A060WME7											268694	369883	250627	90596.1	86113.2	164557	96297	183611
A0A060WYX3											11894.6	64733.6	1.1047e+06	81896.8	22613.7	22551.8	533408	181423
A0A060X426											181283	975395	187534	831218	215138	506543	1.82845e+06	1.3709e+06
A0A060YR89											1.79212e+06	242528	1.25607e+06	2.4545e+06	2.85427e+06	3.92375e+06	824293	662007
A0A060Z6X8											840164	706430	610242	857112	1265757	1.63671e+06	169695	149545
A0A060XFD5											626314	646135	719722	705478	309516	203151	908583	314437
A0A060YT72											11894.6	64733.6	1.1047e+06	81896.8	22613.7	22551.8	533408	181423
A0A060WDV0											682365	935788	1.10067e+06	906304	553253	464394	1.02983e+06	423914											2.25432e+06	3.79237e+06	2.94498e+06	4.20101e+06	1.74114e+06	2.21621e+06	3.26219e+06	2.58757e+06	6.19795e+06	4.79468e+06
A0A060WSR6											2.41311e+06	2.66038e+06	2.88898e+06	2.51949e+06	2.23943e+06	1.3333e+06	2.9639e+06	1.41004e+06	3.83113e+06	3.83796e+06	4.21548e+06	6.03576e+06	5.54923e+06	4.40403e+06	5.94653e+06	2.2821e+06	7.23843e+06	5.24886e+06	5.64124e+06	8.9203e+06	5.43527e+06	7.84829e+06	9.67648e+06	8.60327e+06	6.15777e+06	8.30326e+06	9.72698e+06	7.7802e+06
A0A060X3R0											1.23201e+06	891675	784897	255077	1.52673e+06	1.02915e+06	932810	608466
A0A060YAM5											11894.6	64733.6	1.1047e+06	81896.8	22613.7	22551.8	533408	181423
A0A060Z888											407249	388872	359110	400159	225761	133199	394875	413680
A0A060VS72											1.4249e+06	813893	1.13057e+06	1.20457e+06	1.069e+06	794983	1.05127e+06	482796
A0A060XQP7											105554	960772	1.0803e+06	947966	175843	414579	1.68935e+06	1.07104e+06
A0A060WZT2											627428	189153	480778	786127	780993	1.13355e+06	168840	103007
A0A060XLL7											484527	124615	301011	600308	425598	236074	378633	172926
A0A060YMT9											337682	416435	608436	444941	341810	149585	609899	288249
A0A060X661											305504	1.15391e+06	1.28786e+06	1.1742e+06	1.64789e+06	542199	1.21915e+06	715486
A0A060XUU7											256656	142377	180228	191058	133552	160669	172021	53371.6
C1BIF1											156127	192249	133108	246879	222210	125311	209413	118167
A0A060WVT6											604092	431010	565626	544754	478326	299149	500393	242128	484750	1.26363e+06	949608	1.13679e+06	1.14992e+06	646368	1.59528e+06	327718	1.30825e+06	1.2631e+06
A0A060X7T3											420172	404044	354722	513955	505026	147585	283506	96253.6
A0A060Z5V1											387428	248108	440632	301262	281073	251955	343659	411113
A0A060WHQ2											347314	335649	142779	545443	521334	353074	190853	146766
A0A060VS49											926640	836365	618420	1.17723e+06	933806	633851	1.09309e+06	1.25181e+06
A0A060WTV6											1.06218e+06	1.37922e+06	1.73443e+06	1.25323e+06	1.00224e+06	699394	1.88862e+06	1.28373e+06
A0A060XDJ0											2.21201e+06	1.9264e+06	2.15343e+06	1.09188e+06	1.02479e+06	1.45797e+06	905244	1.81134e+06	2.26879e+06	2.95273e+06	3.67548e+06	3.1183e+06	3.37553e+06	3.24549e+06	3.48086e+06	2.32147e+06	3.59126e+06	3.00441e+06
A0A060VXE3											11894.6	64733.6	1.1047e+06	81896.8	22613.7	22551.8	533408	181423
A0A060WC92											440934	51283.8	464716	456622	225894	66650.2	591917	141620
A0A060WWT0											781887	154839	518254	485727	99220.9	83515.7	65294.9	64883.1	1.49017e+06	901228	1.21866e+06	1.12271e+06	1.79443e+06	758742	1.47693e+06	1.47469e+06	2.3726e+06	1.81734e+06
A0A060XL97											1.81676e+06	1.38898e+06	1.89105e+06	1.4225e+06	1.94787e+06	913361	1.6169e+06	629065
A0A060W3F0											326798	226611	349697	388704	206697	118561	179913	145468
A0A060XWW2											758008	526406	485745	609008	596746	383138	620275	174692
A0A060Z0B6											859800	788319	1.15707e+06	1.14356e+06	1070913	420110	895522	202940											1.87967e+06	2.79737e+06	2.24323e+06	1.95492e+06	3.2096e+06	2.57126e+06	2.59359e+06	2.82264e+06	3.11675e+06	2.73697e+06
A0A060WR97											227285	195771	150488	133079	207776	55066.2	411250	170232
A0A060X7T0											420172	404044	354722	513955	505026	147585	283506	96253.6
A0A060Y2R3											1.28062e+06	906852	1.23089e+06	1.59786e+06	1.45948e+06	665678	1.17476e+06	397219
A0A060YGQ1											939249	600938	660534	618075	831928	254106	657474	294611
A0A060XL55											1203884	946916	1.15785e+06	1.24926e+06	1.44458e+06	848405	181923	526631
A0A060YGY8											1.92643e+06	1.24669e+06	1.90249e+06	2.44456e+06	2.02933e+06	2.11875e+06	2.16965e+06	685786	3.15742e+06	4.17677e+06	2.38054e+06	4.64184e+06	3.50797e+06	2.29997e+06	4.9557e+06	1.96418e+06	3.56184e+06	5.2291e+06
A0A060YXV1											222837	1.66436e+06	1.52415e+06	1.07101e+06	881150	731343	1.77433e+06	915163
A0A060WCC8											338834	234192	212455	230485	221261	144435	721946	280696
A0A060WJM4											840579	547195	873532	588997	743765	554440	595928	551952
A0A061A6X8											728180	556460	1.00499e+06	827155	855427	473474	816815	410770
A0A060W813											1.34606e+06	1.47873e+06	1.79433e+06	1.73842e+06	1.33902e+06	1.26823e+06	2.20333e+06	2.59055e+06											1.81116e+06	2.81906e+06	2.51666e+06	2.14565e+06	2.13287e+06	3.01581e+06	2.14762e+06	2.86353e+06	3.32344e+06	2.43695e+06
A0A060WTY2											489799	259835	410152	706805	666098	252420	758142	606441											1.87059e+06	2.76243e+06	1.9511e+06	1.41329e+06	2.99351e+06	3.26818e+06	2.59754e+06	2.32288e+06	1.62736e+06	1.96115e+06
A0A060WUN3											249613	213714	476583	74229.8	380995	287368	295471	186396	987761	1.24591e+06	1.22894e+06	1.21594e+06	1.354e+06	468230	1.11676e+06	426450	586978	707747
A0A060X8Q1											1360656	1.75782e+06	2.15941e+06	1.8636e+06	1.00744e+06	1.3558e+06	3.38451e+06	3.59455e+06
A0A060XCQ0											510729	512456	283698	182984	291482	205649	376450	218623
A0A060XZY4											1.1634e+06	1.48398e+06	1.62275e+06	1.46132e+06	711714	789506	1.69395e+06	1.18997e+06
A0A060Y316											1.11189e+06	853347	779038	1.77477e+06	1.23662e+06	727507	788634	553537	1.1442e+06	1.08407e+06	1.11714e+06	2.09942e+06	1.4392e+06	1.14106e+06	1.50681e+06	741901	1.1304e+06	1.57598e+06
A0A060WPW8											926882	101568	1.01714e+06	955057	826248	793979	126600	470532
A0A060WST0											688755	1.02198e+06	508954	380362	267544	280889	608565	779791
A0A060X023											268694	369883	250627	90596.1	86113.2	164557	96297	183611
A0A060X9M4											911720	632282	653713	342637	789023	319100	716464	275399	432106	452192	534595	891991	1.21299e+06	200673	844118	73958.7	603448	1.81708e+06
A0A060YP30											220891	227268	102583	198308	446246	268281	339716	267821
A0A060YQI6											12407.6	9004.51	9469.01	3803.95	12866.7	5544.55	11574.7	2518.67
A0A060Z6P2											809565	488792	504327	115528	827645	625948	609692	388697
A0A060X0Y9											2.59664e+06	2.90179e+06	3.64867e+06	3.44329e+06	1588722	1.20079e+06	4.39605e+06	2170530
A0A060XCA2											189064	510486	541983	491222	590939	521169	404604	613484
A0A060XGF0											859521	24524.1	676848	809767	45719.1	460377	43920	42252.3
A0A060WR96											311546	210917	136065	144195	204802	50129.7	84928.8	94905.5
A0A060X4B3											1.44799e+06	1.6929e+06	1.7273e+06	1.83902e+06	908015	1.35056e+06	2187277	2.23995e+06
A0A060Y6M9											292070	521445	430684	606476	636614	342993	578260	184650
A0A060X6W4											743197	629780	555742	662604	887072	308166	640173	370400
A0A060WW59											408201	300248	285719	362287	259829	311359	461456	253365
A0A060W3N2											225409	267338	273013	281913	50447.3	279718	213842	160340
A0A060XFM3											2.29308e+06	2.84347e+06	3.09645e+06	3112618	1.56711e+06	1.77237e+06	5.02333e+06	3.37233e+06
A0A060Y7W5											442573	674134	951815	549509	362473	259471	771692	656447
A0A060XFH1											11894.6	64733.6	1.1047e+06	81896.8	22613.7	22551.8	533408	181423
A0A060Y9A9											723554	11340.8	18437.8	19240.2	10274.9	28009.4	1.68809e+06	183887
A0A060VUP6											797457	739453	874510	900687	1.26343e+06	493680	792289	283572
A0A060XX92											264428	437464	398257	417543	352884	364863	469768	183821
A0A060XT85											211084	316265	130196	243976	64467.8	64081.6	107540	334455
A0A060YD66											111042	160827	27639.6	60536.3	168372	192444	95938.3	84035.9
A0A060WLJ7											219161	106202	260414	242406	252294	71577.2	203114	96793.4
A0A060WLC9											872197	803653	854058	963507	896576	704182	910804	506555
A0A060X2A7											436279	259547	428341	629123	428598	394219	545447	243358											3.61256e+06	3.30877e+06	2.83803e+06	3.46398e+06	4.57797e+06	4.48887e+06	3.88473e+06	4.26865e+06	4.0904e+06	3.20568e+06
A0A060WAY9											573696	564297	730787	516844	442579	413059	576350	714731
A0A060X9L1											443802	442734	465272	446612	480490	377120	387611	181885
A0A060XHZ6											11894.6	64733.6	1.1047e+06	81896.8	22613.7	22551.8	533408	181423
A0A060YXK2											11894.6	64733.6	1.1047e+06	81896.8	22613.7	22551.8	533408	181423
A0A060XV54											420496	877587	853729	844497	519072	354742	876542	712811
A0A060VUG9											774895	457494	612207	530934	637255	264771	737452	346222
A0A060X312											593075	934549	794825	709509	868941	531547	1.00122e+06	943477
A0A060Y8F2											1.3518e+06	1.18896e+06	1.74208e+06	2.10475e+06	1.43757e+06	839493	1.37239e+06	961090	3.66266e+06	4.09802e+06	4.55967e+06	4.99106e+06	5.66662e+06	4.63507e+06	5.92642e+06	2.29413e+06	5.74585e+06	5.68537e+06	7.12754e+06	1.02699e+07	6.11493e+06	7.34502e+06	8.05747e+06	9.77767e+06	1.04335e+07	9.59039e+06	9.81882e+06	7.48728e+06
A0A060YWH7											11894.6	64733.6	1.1047e+06	81896.8	22613.7	22551.8	533408	181423
A0A060WL37											1.94472e+06	1.26793e+06	1.5708e+06	1.58243e+06	1.69817e+06	1.45056e+06	1.12805e+06	726616
A0A060XDL4											386972	749610	220046	742755	479942	541801	495740	525975
A0A060XZ73											731445	569185	759116	757945	350471	287529	757566	386710
A0A060W3C0											525422	559784	611721	844640	658581	227578	517378	257771
A0A060X7J3											635001	607223	651291	200567	609397	374133	571292	307169
A0A060XAC7											546898	562642	557605	535998	313186	424322	670510	834308
A0A060WE70											286636	570154	237739	204002	272160	196878	223372	94923.5
A0A060XJS4											835298	745474	912478	808885	547579	597561	995515	872328
A0A060XGX9											27154.1	15977.7	288673	209573	204382	9495.92	46360	12214.3	681684	623711	898581	1.21759e+06	1.0208e+06	683983	1.11009e+06	102031	1.14088e+06	1.46124e+06
A0A060XHS8											883160	1.13675e+06	1.35855e+06	1.31479e+06	526471	468397	1.13558e+06	615078
A0A060Y234											827933	667673	729942	971316	802124	609066	676340	425770
A0A060WGX9											1.34516e+06	1.6939e+06	1.68922e+06	1.58551e+06	851886	853747	2.07719e+06	1.35776e+06
A0A060XSU6											623956	159278	981135	846263	545094	401575	779518	557365
A0A060YW61											94428.4	549411	754259	215176	198098	54997.4	871693	91925.2
A0A060WX74											11894.6	64733.6	1.1047e+06	81896.8	22613.7	22551.8	533408	181423
A0A060XJZ6											707370	733052	615520	422502	620702	863399	339520	515730
A0A060Z760											326149	319165	303250	242970	468824	212311	323518	205854
A0A060YFQ7											11894.6	64733.6	1.1047e+06	81896.8	22613.7	22551.8	533408	181423
C1BFB6											782138	286128	954251	1.54383e+06	1.18037e+06	725580	738279	458910
A0A060VUQ1											11894.6	64733.6	1.1047e+06	81896.8	22613.7	22551.8	533408	181423
A0A060YUF4											848552	501830	965894	1.0489e+06	274369	564164	501589	377275
A0A060YF02											399964	462627	497081	370164	321122	268581	925532	441476
A0A060XY09											1.06415e+06	921400	902126	1.34464e+06	1.27108e+06	918414	927527	665095
A0A060Z5T3											1.78612e+06	531827	644139	695095	248119	242853	727402	748492
A0A060WKK5											5.66597e+06	4.10538e+06	4.34218e+06	4.93783e+06	4.97024e+06	3.87745e+06	3.52657e+06	2.33091e+06	6.15258e+06	7.80861e+06	7.47931e+06	6.51777e+06	5.01342e+06	8.15672e+06	6.65967e+06	4.42125e+06	6.44967e+06	7.25266e+06	5.25529e+06	5.71063e+06	6.49955e+06	7.12015e+06	6.19777e+06	7.75966e+06	7.79794e+06	6.32551e+06	5.30663e+06	5.91391e+06
A0A060XIK9											11894.6	64733.6	1.1047e+06	81896.8	22613.7	22551.8	533408	181423
A0A060Y1B6											28311.9	1260.71	22042.1	18014.6	5825.21	1543.55	9424.37	1950.78
A0A060ZAN4											11894.6	64733.6	1.1047e+06	81896.8	22613.7	22551.8	533408	181423
A0A060X346											249613	213714	476583	74229.8	380995	287368	295471	186396	987761	1.24591e+06	1.22894e+06	1.21594e+06	1.354e+06	468230	1.11676e+06	426450	586978	707747
A0A060XCR7											183969	102946	152523	150926	79870.2	113842	162500	108533
A0A060WR59											2.93085e+06	2.31427e+06	2.25236e+06	712492	583431	2.04782e+06	3.21071e+06	1.25817e+06
A0A060YKI7											317777	261706	267410	267540	272491	201071	239662	275743
A0A060WP46											546898	562642	557605	535998	313186	424322	670510	834308
A0A060X263											11894.6	64733.6	1.1047e+06	81896.8	22613.7	22551.8	533408	181423
A0A060X227											11894.6	64733.6	1.1047e+06	81896.8	22613.7	22551.8	533408	181423
A0A060YJU3											3.1195e+06	5.508e+06	3.33373e+06	4.07775e+06	6.96239e+06	2.75318e+06	3.55741e+06	2.07507e+06	1.12989e+07	1.52898e+07	2.04803e+07	2.01556e+07	2.01415e+07	2.27816e+07	1.98891e+07	1.85223e+07	1.88558e+07	1.65455e+07
A0A060W3R7											842849	1.12918e+06	1.412e+06	1.0076e+06	1.36706e+06	839006	1.13697e+06	914720
A0A060WHU9											236244	753219	104244	215204	222097	424815	236493	604429
A0A060X7R9											583396	796219	730256	1.44293e+06	740981	1.02512e+06	296671	293198
A0A060XPU7											350916	239702	359395	114584	371756	353966	345912	301025											1.30029e+06	1.23668e+06	1.91198e+06	2.45136e+06	841791	772880	1.63276e+06	1.8812e+06	2.30149e+06	2.04695e+06
A0A060YY67											377439	451056	268049	418251	175683	128380	505273	305957
A0A060XH19											401562	382145	545375	447333	280750	200110	610766	295562
A0A060Y4H7											2.11286e+06	2.48643e+06	2.70637e+06	2.79836e+06	1.38636e+06	1.80804e+06	3.60956e+06	3.17498e+06
A0A060YMB8											318887	506372	379506	680299	316377	358768	501629	555152
A0A060W1K5											416510	420744	507047	622538	289823	354446	222455	60713.6
A0A060WPM9											11894.6	64733.6	1.1047e+06	81896.8	22613.7	22551.8	533408	181423
A0A060WPT3											114728	756008	584348	672895	597722	586846	451738	396515
A0A060WCZ7											32410.7	6423.76	15472.8	63167.4	42295.6	2116.92	6500.21	2480.24
A0A060WB02											2.1954e+06	1.48757e+06	1.97725e+06	1.9548e+06	2.21678e+06	1.21978e+06	1.57561e+06	788666	3.43132e+06	4.83393e+06	4.19853e+06	4.60283e+06	4.71139e+06	4.76575e+06	3.96109e+06	2.62809e+06	4.2264e+06	4.78642e+06
A0A060XBI5											1.27748e+06	1.74985e+06	1.37437e+06	2.30765e+06	1.33987e+06	1.25475e+06	3.10679e+06	1.27502e+06
A0A060YFL9											754801	376138	658468	699127	521145	492647	675625	901296
A0A060VUF1											260298	41250.6	180040	288826	288420	243188	209872	226081
A0A060Y6W0											365311	325973	330434	285547	169895	191388	45717.5	274063
A0A060Z0Q0											751462	476166	458156	786954	935325	312300	492188	271547	965704	1.2476e+06	1.1224e+06	1.25714e+06	1.44207e+06	1.27635e+06	1.62718e+06	758367	1.63679e+06	1.29177e+06
A0A060X3C2											6.67827e+06	4.34133e+06	4.67718e+06	5.19679e+06	7.39508e+06	2.55955e+06	4.60306e+06	2.37121e+06	1.07968e+07	1.03424e+07	1.13941e+07	1.54379e+07	1.19539e+07	5.48884e+06	1.71396e+07	5.17148e+06	1.29449e+07	1.15125e+07
A0A060X5S4											225629	256346	283904	327025	289253	236801	290998	244483
A0A060YDB5											791859	341298	412572	482877	492643	291506	531993	264528
A0A060YPI8											1.50492e+06	1.21191e+06	995485	1.59217e+06	1.37536e+06	1.0266e+06	1.54033e+06	421650											4.0012e+06	4.95455e+06	5.45003e+06	5.80409e+06	4.79589e+06	4.69903e+06	4.71901e+06	7.94826e+06	7.05904e+06	6.12701e+06
A0A060YXZ0											487356	503143	525733	657561	434095	531782	718147	540972
A0A060YZI6											662919	1.12103e+06	792660	667315	448287	468385	1.95276e+06	1.20155e+06
A0A060YUX7											223255	286063	253486	363129	296127	217123	216549	155844
A0A060W4Z2											524013	304260	692928	619287	475235	461476	298764	268172
A0A060WNG5											885357	741426	858082	894883	734043	715226	534098	1.04525e+06											1.57181e+06	1.37303e+06	1.01926e+06	1.91497e+06	1.08399e+06	2.04343e+06	1.45127e+06	1.69587e+06	1.0428e+06	1.61901e+06
A0A060WR34											447350	543869	598984	801507	766093	674596	542732	529996	4.8328e+06	4.08056e+06	4.76959e+06	6.96119e+06	6.31932e+06	2.29308e+06	4.16803e+06	3.48526e+06	5.04808e+06	8.05998e+06
A0A060Y9K1											583008	613958	407736	546208	621429	411338	1.24266e+06	356358											6.01614e+06	5.45538e+06	5.71044e+06	6.1391e+06	2.3064e+06	2.56468e+06	5.8931e+06	4.92046e+06	6.50793e+06	4.70296e+06
A0A060YS06											2.03008e+06	1.71978e+06	2.0427e+06	2.54275e+06	2.19367e+06	1.35568e+06	1.96455e+06	1.09277e+06											1.14993e+06	1.42188e+06	1.25223e+06	876042	1.43767e+06	1.62157e+06	1.44809e+06	986809	1.41818e+06	1.04989e+06
A0A060Z0N6											362466	1.70432e+06	1.82554e+06	1.60168e+06	1.1605e+06	655552	2.36171e+06	936940
A0A060WMX9											436279	259547	428341	629123	428598	394219	545447	243358											3.61256e+06	3.30877e+06	2.83803e+06	3.46398e+06	4.57797e+06	4.48887e+06	3.88473e+06	4.26865e+06	4.0904e+06	3.20568e+06
A0A060XR57											1.56535e+06	1.33672e+06	1.71993e+06	2.02246e+06	1.82982e+06	1.04136e+06	1.63498e+06	1.01446e+06
A0A060XW12											1.0756e+06	504374	852198	573095	536178	179351	687936	220950
A0A060WVK4											22533.1	25833.7	32646.1	290113	3712.6	895.241	871496	18663.3
A0A060YAH4											347314	335649	142779	545443	521334	353074	190853	146766
A0A060WFQ3											1.02791e+06	1.7219e+06	1.37466e+06	2.30093e+06	809147	418609	3.16352e+06	1.30579e+06
A0A060XEJ4											14544.4	11219.5	12887.5	25759.1	9043.74	2704.92	9310.21	6572.03
A0A060XTR2											405629	423884	942535	699663	192649	273359	425176	713115
A0A060Z721											11894.6	64733.6	1.1047e+06	81896.8	22613.7	22551.8	533408	181423
A0A060W6U8											710236	145894	329108	412338	555312	438224	608551	405044
A0A060VNS2											311801	222141	311242	414381	511286	505182	437625	353964
A0A060WTP0											472492	392410	414932	361181	403585	272986	480417	144291
A0A060XYH0											614309	531748	724196	750282	753301	242721	529263	144322
A0A060Z9N9											1.59493e+06	1.30074e+06	1.2537e+06	1.39109e+06	1.64239e+06	1.30796e+06	1.35263e+06	819989
A0A060XZ15											301603	508462	304987	432230	198246	288697	681469	552487
A0A060YJM3											2.61063e+06	1.89966e+06	2.14827e+06	2.31025e+06	2.53278e+06	1954546	1.89904e+06	1.1547e+06
A0A060Y0B1											723519	780993	884483	814044	454311	740199	1.04175e+06	1.17759e+06
A0A060Y4R4											639634	899243	562337	176464	615018	545639	501576	299210
A0A060X2Q9											467432	1.12661e+06	644067	1.54415e+06	450803	203148	2.33639e+06	1.00637e+06
A0A060ZEG9											11894.6	64733.6	1.1047e+06	81896.8	22613.7	22551.8	533408	181423
A0A060WKQ5											590951	224955	345914	316993	699627	759217	347623	172775
A0A060ZAG3											410209	442545	688217	529325	277218	296533	718471	331478
A0A060VTI3											2.11286e+06	2.48643e+06	2.70637e+06	2.79836e+06	1.38636e+06	1.80804e+06	3.60956e+06	3.17498e+06
A0A060VVP3											1.64345e+06	1.03076e+06	1172685	1.29932e+06	1.74659e+06	611506	1.11388e+06	543086
A0A060VQD0											375908	233057	252060	235457	32815.7	24062.2	685107	114306
A0A060WKL1											593075	934549	794825	709509	868941	531547	1.00122e+06	943477
A0A060WM70											1.7987e+06	1.51517e+06	1.36806e+06	1.89766e+06	1.73486e+06	1.17518e+06	2.63923e+06	1.85813e+06											5.43577e+06	4.33079e+06	3.8049e+06	3.9235e+06	5.40976e+06	4.60865e+06	3.48214e+06	5.69642e+06	3.59992e+06	3.28174e+06
A0A060Y7C0											675131	472158	634001	804193	835027	608604	661010	453183
A0A060VWY9											760856	495847	503947	1.02554e+06	369823	8992.25	435141	531816
A0A060WTJ1											403792	520746	589993	544148	511773	439566	620944	491011
A0A060XDH9											325172	222229	397922	374026	447363	147166	314502	127150
A0A060YI87											874844	916443	479770	653293	710451	414680	589153	286081
A0A060YQ46											713413	964686	686230	779644	717036	633312	479382	595384
A0A061A5Z2											3.12276e+06	2.04022e+06	2.21023e+06	2.4877e+06	3.50609e+06	923182	2.21549e+06	968388
A0A060W754											9151.07	20823.2	158572	121860	11453.9	5614.59	25535.1	8279.56
A0A060X3S3											11894.6	64733.6	1.1047e+06	81896.8	22613.7	22551.8	533408	181423
A0A060WVR4											1.14005e+06	1.32972e+06	1.27592e+06	1.15326e+06	1.19226e+06	420875	1.28907e+06	568634
A0A060Y1Z0											436279	259547	428341	629123	428598	394219	545447	243358											3.61256e+06	3.30877e+06	2.83803e+06	3.46398e+06	4.57797e+06	4.48887e+06	3.88473e+06	4.26865e+06	4.0904e+06	3.20568e+06
A0A060WHC7											512520	714070	672598	582658	792325	579548	725749	585592
A0A060X0G5											403792	520746	589993	544148	511773	439566	620944	491011
A0A060X925											401562	382145	545375	447333	280750	200110	610766	295562
A0A060Z7F6											327766	380866	361580	860180	246099	148915	487496	153462
A0A060WTX3											143425	192293	56053.3	162162	99343.3	135891	305536	232740
A0A060X6S3											491622	446543	616444	460102	649724	382004	196486	239533	1.52835e+06	1.46049e+06	2.07718e+06	2.26548e+06	2.16412e+06	311599	1.90279e+06	1.06312e+06	548279	1.06491e+06
A0A060X893											385411	8445.8	315390	286668	299914	212114	220472	4901.01
A0A060VQI6											1.0786e+06	1.30211e+06	1.40235e+06	1.06085e+06	1.11178e+06	744461	1.48024e+06	857183
A0A060XR52											69374	215771	19916.3	155709	74021.6	154200	121162	134253
A0A060XZZ6											11894.6	64733.6	1.1047e+06	81896.8	22613.7	22551.8	533408	181423
A0A060YGG9											359152	97683.2	348702	137242	340162	96757.2	122330	96714.3
A0A060XVT9											64654.3	256458	345829	195642	71036.8	147528	356749	365633
A0A060WY78											669205	445869	460969	647832	508973	791774	414203	455599
A0A060WYT1											436279	259547	428341	629123	428598	394219	545447	243358											3.61256e+06	3.30877e+06	2.83803e+06	3.46398e+06	4.57797e+06	4.48887e+06	3.88473e+06	4.26865e+06	4.0904e+06	3.20568e+06
A0A060YPU3											264428	437464	398257	417543	352884	364863	469768	183821
A0A060Z211											878659	492614	785201	633374	573674	760596	761248	862701
A0A060XYT1											1.23764e+06	1.21045e+06	1.31216e+06	1.30742e+06	1.26485e+06	655052	1.23372e+06	752236
A0A060X8G5											568004	474478	512188	188176	464474	481218	757052	440436											5.40714e+06	5.96396e+06	3.4868e+06	4.04128e+06	3.94893e+06	4.31683e+06	4.21573e+06	4.82412e+06	2.06727e+06	4.59517e+06
A0A060XZ79											579922	546591	631424	316093	262295	361936	702630	183376
A0A060YKE0											1.55514e+06	1.48042e+06	1.72846e+06	1.96164e+06	1.34019e+06	1.2682e+06	2.07586e+06	2.59055e+06
A0A060YL36											2.41929e+06	1.94852e+06	2.32606e+06	2.66855e+06	2.51228e+06	1.65121e+06	1.79663e+06	1.10698e+06
A0A060Z405											473472	1.01327e+06	599144	853030	795392	407974	696838	327999											1.77944e+06	2.33253e+06	1.76944e+06	2.00929e+06	3.13529e+06	2.82909e+06	2.2953e+06	2.11055e+06	2.19804e+06	2.51409e+06
A0A060VX00											573696	564297	730787	516844	442579	413059	576350	714731
A0A060XIF3											11894.6	64733.6	1.1047e+06	81896.8	22613.7	22551.8	533408	181423
A0A060YIY8											760856	495847	503947	1.02554e+06	369823	8992.25	435141	531816
A0A060Z5K3											724084	851498	1.00875e+06	590019	465776	404986	1.04366e+06	750698
A0A023IVG3											151980	345382	344493	267493	279662	316036	206791	173830
A0A060W008											69374	215771	19916.3	155709	74021.6	154200	121162	134253
A0A060XLU8											743827	59349.3	159619	59292.5	211713	362537	144454	120895	1.81098e+06	1.4204e+06	1.77744e+06	2.30106e+06	1.5588e+06	1.51645e+06	1.1806e+06	1.08461e+06	1.47013e+06	1.41238e+06
A0A060YX98											1.04484e+06	301302	891726	879443	796250	281371	237198	216820
A0A060W027											152948	162453	185312	141897	71123.6	107898	8546.95	5396.58
A0A060ZHS7											11894.6	64733.6	1.1047e+06	81896.8	22613.7	22551.8	533408	181423
A0A060Y1N8											82353.9	178816	142731	116673	84641.1	80905.6	166292	53634.8
A0A060X279											11894.6	64733.6	1.1047e+06	81896.8	22613.7	22551.8	533408	181423
A0A060WCI0											253843	236919	18215.9	313677	296115	122947	154839	59015.1
A0A060WXC9											114728	756008	584348	672895	597722	586846	451738	396515
A0A060X334											755105	757581	741349	728053	576480	605541	1.64969e+06	653699
A0A060YEJ2											422249	455835	466797	934011	614748	679668	431764	611728
A0A060YVT4											1.3141e+06	768606	1.16466e+06	1.00798e+06	991389	369007	945387	455498	622624	784354	783092	862697	1.67267e+06	652697	847148	232763	1.29528e+06	1.95002e+06	1.88113e+06	2.81798e+06	1.93246e+06	2.42708e+06	2.95863e+06	3.30111e+06	2.97001e+06	1.13307e+06	3.12807e+06	2.24303e+06
A0A060VW56											114728	756008	584348	672895	597722	586846	451738	396515
A0A060VVZ5											480771	511890	584253	530463	277962	168621	548353	219737
A0A060W6Y9											207024	340383	188617	243836	204111	102040	195533	118160
A0A060XBY1											542101	422506	467584	472358	415550	449758	345732	330609
A0A060VRI5											1.27027e+06	2.98231e+06	1.36548e+06	1.50253e+06	1.32823e+06	709771	3.25991e+06	1.17525e+06	2.894e+06	2.88286e+06	2.30559e+06	3.53457e+06	4.74781e+06	3.28586e+06	1.52329e+06	1.27476e+06	2.33744e+06	1.84275e+06
A0A060Z5P8											161023	154992	145741	158724	288660	57018.4	337502	206454
A0A060W722											275096	367268	461243	485947	386885	721775	588435	554433
A0A060Y573											904589	854740	1.20821e+06	1.04277e+06	1.14479e+06	406514	1.03234e+06	209868
A0A060W5A0											303845	348929	332332	345920	130587	173703	510968	401401
A0A060X8I4											542633	621647	243407	390918	515189	388761	550220	453418
A0A060WYQ3											565047	234969	460023	710535	468609	665827	1.06272e+06	526764
A0A060YDS9											211084	316265	130196	243976	64467.8	64081.6	107540	334455
A0A060YEM5											258183	320316	237888	299859	326358	248572	260298	431883
A0A060YH84											1.41251e+06	1.15048e+06	1.1622e+06	1.66816e+06	1.87473e+06	860212	1.3012e+06	763968
A0A060WH84											1.10386e+06	1.11858e+06	823926	803887	489708	186904	762755	413160
A0A060YDB9											272480	290585	305409	388107	342182	334956	643887	370550
A0A060W1L6											1.00146e+06	1.04016e+06	1.39134e+06	1.00791e+06	605296	494763	1.15122e+06	604483
A0A060W216											97802.4	1980.14	3676.04	108878	5697.77	2068	4565.98	1575.55
A0A060X4I4											152948	162453	185312	141897	71123.6	107898	8546.95	5396.58
A0A060XVZ7											2.02484e+06	1.64354e+06	1.84515e+06	2.19277e+06	2.32515e+06	1.47488e+06	1.6372e+06	1.10326e+06
A0A060YQY4											28311.9	1260.71	22042.1	18014.6	5825.21	1543.55	9424.37	1950.78
A0A060W927											151980	345382	344493	267493	279662	316036	206791	173830
A0A060WPI3											876649	986166	1.32537e+06	1.26889e+06	526275	434064	979226	566487
A0A060X6V4											622413	691863	781431	606663	370535	360673	834044	403946
A0A060XD42											446365	530484	441682	304498	246003	431258	782730	609040
A0A060Y7D7											11894.6	64733.6	1.1047e+06	81896.8	22613.7	22551.8	533408	181423
A0A060VNQ0											918869	941243	798242	1.12502e+06	1.13691e+06	737365	803712	436257
A0A060Y388											245415	339160	336895	301259	486375	186918	638593	250638
A0A060WIG2											11894.6	64733.6	1.1047e+06	81896.8	22613.7	22551.8	533408	181423
A0A060W492											748578	124945	317493	183021	643013	133318	420713	302061
A0A060VTM3											583396	796219	730256	1.44293e+06	740981	1.02512e+06	296671	293198
C1BEM8											1.00148e+06	973268	924997	1.2071e+06	1.11609e+06	802914	978516	588365
A0A060W3Z9											273415	590258	75094.4	278456	124493	159073	119479	206012
A0A060X1C2											595987	583554	637736	739118	448806	297717	701168	238016
A0A060WC58											401960	261034	458464	514456	497814	86340.9	248896	63262.2
A0A060WK47											11894.6	64733.6	1.1047e+06	81896.8	22613.7	22551.8	533408	181423
A0A060WQH0											443802	442734	465272	446612	480490	377120	387611	181885
A0A060XF11											430698	632742	934780	599451	549112	537453	862513	818273	2.2215e+06	2.31632e+06	2.84701e+06	2.96426e+06	2.87263e+06	1.28344e+06	2.04611e+06	1.70791e+06	2.38752e+06	3.15674e+06
A0A060XDQ9											404369	259280	332278	295368	284841	224352	302723	107142
A0A060YQV3											849797	610986	700001	857348	1.08385e+06	323607	743972	405696
A0A060YX60											472492	392410	414932	361181	403585	272986	480417	144291
A0A060W2W0											190719	1.21822e+06	51684	1.76394e+06	1.78201e+06	1.91338e+06	1.09888e+06	825141
A0A060Y5D6											223255	286063	253486	363129	296127	217123	216549	155844
A0A060YHW1											1.39544e+06	1.89329e+06	1.60592e+06	1.45064e+06	939174	897209	2.68183e+06	1.2265e+06
A0A060X5A7											2.07131e+06	2.50047e+06	3.34408e+06	1.67518e+06	1.02951e+06	729648	3.49047e+06	2.92755e+06	2.30047e+06	2.33699e+06	3.42684e+06	2.8424e+06	3.71819e+06	1.3563e+06	3.62819e+06	2.63971e+06	2.35748e+06	3.48127e+06	2.82874e+06	1.18935e+06	2.42055e+06	8.56125e+06	1.81183e+06	1.27364e+06	2.67606e+06	1.92158e+06	903493	5.78703e+06
A0A060WCA8											11894.6	64733.6	1.1047e+06	81896.8	22613.7	22551.8	533408	181423
A0A060WIB7											873317	789377	828724	894560	584354	399752	1.00718e+06	474757
A0A060W0M5											1.0133e+06	1.05549e+06	691932	682416	871851	1.22841e+06	500905	378749	1.38488e+06	2.22865e+06	2.49946e+06	777647	120832	1.67611e+06	2.3721e+06	809188	2.19e+06	2.4552e+06
A0A060W3D7											823825	607291	629943	693955	933916	370061	556986	287469
A0A060Z7V7											951976	837630	952676	1.15249e+06	978463	525966	836581	490988
A0A060VVR2											435281	302996	433222	335600	290780	174280	586363	495892
A0A060WN18											249613	213714	476583	74229.8	380995	287368	295471	186396	987761	1.24591e+06	1.22894e+06	1.21594e+06	1.354e+06	468230	1.11676e+06	426450	586978	707747
A0A060VZC0											1.81676e+06	1.38898e+06	1.89105e+06	1.4225e+06	1.94787e+06	913361	1.6169e+06	629065
A0A060WYB5											738326	484126	527057	951693	952805	1.38013e+06	439399	385710	2.2282e+06	1.93616e+06	1.72808e+06	2.6232e+06	1.39356e+06	1.0049e+06	1.62488e+06	167010	2.13719e+06	1.29425e+06	2.91517e+06	2.95686e+06	1.84244e+06	1.81052e+06	4.26608e+06	4.72429e+06	3.70345e+06	3.58519e+06	2.01965e+06	1.46821e+06
A0A060X217											817350	544091	620752	675618	830479	230757	475512	243425
A0A060XSQ5											489799	259835	410152	706805	666098	252420	758142	606441											1.87059e+06	2.76243e+06	1.9511e+06	1.41329e+06	2.99351e+06	3.26818e+06	2.59754e+06	2.32288e+06	1.62736e+06	1.96115e+06
A0A060VYC5											844560	842828	1.54407e+06	897193	916401	768951	680051	405608											4.36405e+06	2.60051e+06	5.40264e+06	4.55671e+06	5.85206e+06	5.06169e+06	3.87989e+06	3.72986e+06	3.81907e+06	3.39002e+06
A0A060WNH7											11894.6	64733.6	1.1047e+06	81896.8	22613.7	22551.8	533408	181423
A0A060YEZ1											2.93085e+06	2.31427e+06	2.25236e+06	712492	583431	2.04782e+06	3.21071e+06	1.25817e+06
A0A060X4X7											413504	105607	483192	374374	295167	344235	599485	312451
A0A060VTJ0											72826.7	8922.93	53780.8	58386.6	3509.59	3660.95	9746.09	6004.7
A0A060WEU3											114004	262424	297953	52431.2	307314	222506	293569	342749
A0A060Y927											182419	256557	153856	282904	272251	206171	70933.6	91441.3
A0A060YBQ7											1.10313e+06	267208	1.05727e+06	899853	720892	393952	1.60027e+06	60064.9
A0A060XK79											116431	83864.3	190895	1.49692e+06	1.26804e+06	32327.3	973144	69059.3
A0A060YCX3											269847	171605	161962	214081	197502	102491	218683	65985.8
A0A060WWM8											572485	629620	729524	939561	632555	381836	824388	354317
A0A060XAF2											312338	267701	305361	311316	341194	207035	223014	143320	261832	228768	310399	658260	725042	386784	245112	133817	470403	1.07161e+06
A0A060XUL6											30714.1	8746.57	113243	178010	34453	6535.09	74472.5	10192.4
A0A060VMJ8											326798	226611	349697	388704	206697	118561	179913	145468
A0A060VW25											1.08999e+06	1.44316e+06	1.45795e+06	1.27497e+06	725622	853595	1.52933e+06	929994
A0A060Y208											381841	403877	473197	477291	202077	347908	642645	676076
A0A060VU47											209992	7352.91	209010	108420	4945.6	2265.05	25018.6	2060.27
A0A060VW50											279724	278051	233620	287784	145202	183350	444485	158930
A0A060XJU9											313684	584970	250419	78859.3	152747	202781	871328	357836
A0A060W4G9											723202	833299	591245	506402	686926	756026	883437	836233											1.4644e+06	710169	1.51649e+06	1.44599e+06	1.33563e+06	1.20083e+06	1.1887e+06	1.65225e+06	1.02343e+06	1.15375e+06
A0A060X2J6											1.0156e+06	607578	749677	794633	920322	532033	733064	337115											4.51539e+06	4.76641e+06	4.46786e+06	4.15773e+06	5.98683e+06	7.13569e+06	4.96834e+06	5.5551e+06	3.57272e+06	3.44413e+06
A0A060VP04											689443	529543	732499	740797	629822	221920	264366	173601
A0A060XCY4											332532	1.00448e+06	1.23039e+06	63782.8	39395.2	78498	1.42497e+06	448610
A0A060XUL9											227285	195771	150488	133079	207776	55066.2	411250	170232
A0A060XWZ3											1.57953e+06	1.67988e+06	1.91839e+06	2.03717e+06	1.43871e+06	1.39732e+06	2.24257e+06	2.8106e+06
A0A060Y0G8											763832	561396	859431	1.47845e+06	1.00276e+06	1.10295e+06	982710	257544	5.8212e+06	4.97948e+06	4.93969e+06	6.01693e+06	2.04332e+06	2.74677e+06	4285952	1.83248e+06	5.09463e+06	4.58226e+06
A0A060W0S8											77826.7	77144.5	199830	138866	106084	73466.7	142507	300717
A0A060YES5											11894.6	64733.6	1.1047e+06	81896.8	22613.7	22551.8	533408	181423
A0A060ZA50											11894.6	64733.6	1.1047e+06	81896.8	22613.7	22551.8	533408	181423
A0A060Y9S1											1.61793e+06	1.2742e+06	1.27048e+06	1.4755e+06	1.61773e+06	913003	1.01068e+06	560297
A0A060YQ84											1.43811e+06	858019	1.10925e+06	1.98159e+06	1.19572e+06	1.16684e+06	973874	985712
A0A060YZE4											1.47716e+06	1.2534e+06	1.09578e+06	924766	1.22736e+06	961585	849940	719710	3.3777e+06	3.16269e+06	2.30051e+06	3.48108e+06	2.39699e+06	3.77574e+06	2.5028e+06	1.57826e+06	5.20811e+06	4.23806e+06
A0A060WBK1											231817	242887	270592	332190	315071	115300	162274	63221.7
A0A060WDR1											206320	323112	129286	145257	133014	166327	510540	306547
A0A060Y3U0											668070	1.34518e+06	1.23702e+06	801052	943724	271885	380486	1.6104e+06
A0A060WZ29											2.49585e+06	2.36146e+06	3.37217e+06	3.73851e+06	3.17263e+06	2.68022e+06	2.14811e+06	2.11611e+06	9.34938e+06	5.94318e+06	6.20273e+06	8.6518e+06	6.55684e+06	6.32153e+06	7.82474e+06	4.51639e+06	7.06342e+06	6.71511e+06
A0A060XU41											751057	935281	1.13032e+06	1.06377e+06	933032	521172	462429	642364
A0A060YQB0											804528	825442	866536	922868	928740	680282	811658	469705	1.94051e+06	1.84027e+06	2.4377e+06	2.89098e+06	2.11924e+06	2.13794e+06	2.715e+06	1.20676e+06	2.07223e+06	2.61828e+06	2.85525e+06	3.12804e+06	2.58208e+06	2.65457e+06	3.59335e+06	3.42994e+06	3.19949e+06	3.19096e+06	3.37476e+06	2.4159e+06
A0A060Z6W9											692489	727756	987861	1.02023e+06	602424	432019	956435	648377
A0A060X6P6											376684	246905	368236	343800	409096	136951	301282	193754											2.81824e+06	2.89518e+06	3.59362e+06	3.31615e+06	1.98431e+06	2.67988e+06	3.07379e+06	2.84762e+06	4.39559e+06	4.53437e+06
A0A060XEX1											647715	591972	391762	708652	562317	237803	493142	260184	1.00364e+06	887157	1.13302e+06	1.53825e+06	1.39585e+06	563540	2.04985e+06	466213	1.03524e+06	2.19307e+06
A0A060W3T9											988661	705328	806661	1.83084e+06	1.37228e+06	956250	443075	458883
A0A060WDV5											1.00385e+06	1.42753e+06	1.53313e+06	1.27188e+06	1.07008e+06	852361	1241104	965743
A0A060WV45											864789	411689	672594	913291	211095	113350	189003	68489.1											1.22065e+06	3.73555e+06	433625	2.07192e+06	3.37312e+06	2.36692e+06	2.03925e+06	2.35937e+06	2.78487e+06	3.09964e+06
A0A060XV62											2.16815e+06	3.02286e+06	3.01268e+06	2.83813e+06	1.53772e+06	1.50814e+06	3.74449e+06	2.40525e+06
A0A060YTK8											1.02563e+06	1.03823e+06	1.19544e+06	992355	602329	842412	1.6968e+06	1.47488e+06	2.41727e+06	2.2158e+06	2.76254e+06	2.84381e+06	2.47902e+06	1.01773e+06	2.02131e+06	1.6785e+06	2.51301e+06	3.56028e+06	3.64971e+06	3.27838e+06	3.67081e+06	3.79923e+06	2.52903e+06	2.44382e+06	3.8075e+06	3.63937e+06	4.74084e+06	5.09947e+06
A0A060W5N1											745255	830116	587493	762988	441431	350704	1.21297e+06	581004	3.00148e+06	3.19588e+06	3.49481e+06	3.88091e+06	5.21312e+06	873746	2.26627e+06	4.7509e+06	3.23259e+06	4.9475e+06
A0A060W268											335930	281756	317831	281202	343364	285915	111642	118140
A0A060X2V1											1.02612e+06	1.05829e+06	1.48067e+06	1.93632e+06	1.68859e+06	1.20915e+06	525414	707829
A0A060W4S0											293692	516226	315505	331116	176511	398006	283601	125822
A0A060Z1P8											11894.6	64733.6	1.1047e+06	81896.8	22613.7	22551.8	533408	181423
A0A060VNS4											37933.4	2044.89	14313.4	14446.6	21160.9	758.709	12691.1	15010											770851	16319.3	790850	1.02615e+06	1.04504e+06	867684	929242	1.12167e+06	1.26566e+06	1.10181e+06
A0A060ZGV7											11894.6	64733.6	1.1047e+06	81896.8	22613.7	22551.8	533408	181423
A0A060XR55											86557.4	45241	160164	266632	266200	80598.9	19685.9	18312.4	136303	429550	494169	1.04547e+06	314282	285687	455666	204761	542603	873019
A0A060X467											463532	647846	240009	343772	252726	265868	350651	455528
A0A060WKE6											989533	936769	1.03974e+06	1.93707e+06	1.41164e+06	829720	779127	565474
A0A060YLH1											1.35478e+06	1.51453e+06	1.4594e+06	1.80587e+06	865714	692268	1.97801e+06	1.16279e+06	2.58709e+06	3.12739e+06	3.48186e+06	3.58484e+06	3.9068e+06	1.32306e+06	2.52853e+06	2.7838e+06	3.10469e+06	5.38136e+06
A0A060YPQ8											472492	392410	414932	361181	403585	272986	480417	144291
A0A060WBS1											159891	397898	630192	154782	175122	309758	459498	399584
A0A060XJ94											282400	10099.6	297003	60130.1	330015	39138.7	49137.1	3526.46
A0A060W5Z2											831744	741617	1.10665e+06	957478	916637	291738	1.48584e+06	186231											2.35631e+06	3.47391e+06	2.90842e+06	3.57213e+06	4.48106e+06	6.34276e+06	2.52911e+06	3.37276e+06	3.34427e+06	2.18734e+06
A0A060WUU6											304095	497071	502532	567613	610375	355651	376903	325136
A0A060XQN0											650378	844414	894664	874867	476446	471106	1.41893e+06	834559
A0A060Z2F6											1.23804e+06	231532	846779	731397	781478	693692	383872	917383
A0A060WIX6											788001	957141	1.27286e+06	975132	975039	458776	1.17785e+06	831782
A0A060XCT5											86677.4	473214	460432	115793	512631	888199	576467	396307
A0A060XLL6											400179	579868	373507	271778	790032	427452	594424	459083											1.65313e+06	1.43864e+06	1.41212e+06	894398	1.50452e+06	1.9223e+06	1.43299e+06	747636	928849	1.06673e+06
A0A060YM34											1.01633e+06	960288	1.13244e+06	1.24085e+06	1.27522e+06	779695	1.08228e+06	681667
A0A060WHE8											2.57778e+06	1894558	1966118	2.09871e+06	2.97387e+06	818731	1.9206e+06	839367
A0A060WP80											797113	539232	446371	1.03033e+06	533740	669318	786813	552194
A0A060X4B4											456258	310757	281732	197173	305385	331106	284139	290895
A0A060XRA7											3.71762e+06	5.34162e+06	4.96546e+06	5.02684e+06	2.77416e+06	2.1218e+06	6.54893e+06	3.53988e+06	3.04779e+06	2.97161e+06	1.05967e+07	4.29879e+06	1.3771e+07	1.77592e+06	8.78569e+06	2.40796e+06	1.31526e+07	1.58491e+07
A0A060WZA2											472492	392410	414932	361181	403585	272986	480417	144291
A0A060WPZ0											441283	684185	464935	530991	831276	501332	558021	693456
A0A060WEE6											485620	487782	581077	424137	537552	135048	450697	267945
A0A060WPV5											700004	541620	515365	534823	651388	398645	758561	931905
A0A060ZS11											1.0615e+06	1.17044e+06	1.72396e+06	1.34713e+06	732743	311134	1.53217e+06	535441
A0A060VPR6											225302	412849	179775	181532	197652	159151	223234	254637
A0A060X4L7											511762	417968	519211	63398.4	714983	576769	485460	615013
A0A060X2X3											688219	1.25052e+06	1.40356e+06	855797	923803	476812	1.21228e+06	879566
A0A060Y2G9											232035	3611.45	259594	77.4916	225150	7059.88	24537.6	686.97
A0A060YHF2											29885.7	65232.9	9390.52	22161.6	28716.7	8792.56	13645.7	8356.69											75919.8	66379.3	51681	42902.8	28373.9	85761.8	86353.2	53742.1	65812.1	91366.7
A0A060YM32											585859	417896	429702	1.25339e+06	780563	753534	794561	827949
A0A060W3N9											486628	378788	1.14533e+06	563039	344504	439970	349428	523033
A0A060Z1E7											518572	588487	937604	732338	271898	472731	683476	510973
A0A060X8W0											463771	332716	942842	801808	659446	412304	1186933	770533
A0A060XF99											291611	202868	377783	230595	140261	176601	204728	528649
A0A060XRP3											780064	675156	760127	485237	567894	745450	996486	899767
A0A060X5W8											392316	339914	518270	439893	291321	340195	342853	316176
A0A060YGT9											361771	1.86566e+06	490775	996098	607716	489094	911554	814393
A0A060W4X3											65236	807629	880000	872606	1.02587e+06	401609	937017	450805
A0A060WAE5											243195	243391	221678	259000	262753	205319	194773	150634
A0A060WWS9											2.59664e+06	2.90179e+06	3.64867e+06	3.44329e+06	1588722	1.20079e+06	4.39605e+06	2170530
A0A060ZBB1											11894.6	64733.6	1.1047e+06	81896.8	22613.7	22551.8	533408	181423
A0A061A630											259756	822989	225670	322986	328622	426280	783367	666962
A0A060VQV0											839540	864497	429640	509318	1.30989e+06	606945	1.2201e+06	716361
A0A060WVU7											224927	318253	332148	236157	218382	334603	92213.1	165638
A0A060WKM5											780064	675156	760127	485237	567894	745450	996486	899767
A0A060X2G9											345582	434741	612252	502519	370657	281748	580979	318230
A0A060Z5C3											1.29216e+06	1.00695e+06	1.02563e+06	1.21144e+06	1.2775e+06	680044	828584	407669
A0A060VV42											760093	614680	691335	698556	602381	394172	604032	479754
A0A060VXK0											1.47493e+06	1.5691e+06	1.6876e+06	1.57207e+06	2.00093e+06	1.5971e+06	1.94037e+06	1.4358e+06	2.94888e+06	3.10309e+06	3.35825e+06	3.60857e+06	3.34897e+06	3.76009e+06	2.67694e+06	1.40936e+06	3.00698e+06	3.52603e+06
A0A060YCV7											1.96646e+06	2.74089e+06	1.93669e+06	2.23863e+06	850151	488596	2.69646e+06	1.96137e+06											4.7568e+06	4.25852e+06	5.53064e+06	5.13652e+06	4.2553e+06	2.7073e+06	4.14604e+06	4.19294e+06	5.25198e+06	5.73442e+06
A0A060Z5F7											249613	213714	476583	74229.8	380995	287368	295471	186396	987761	1.24591e+06	1.22894e+06	1.21594e+06	1.354e+06	468230	1.11676e+06	426450	586978	707747
A0A060W4Y9											1.0473e+06	699934	931190	999617	883896	963577	512836	499606											1.44798e+06	2.17211e+06	2.9128e+06	3.26305e+06	2.73251e+06	2.64455e+06	1.98182e+06	3.03124e+06	1.86917e+06	2.81755e+06
A0A060WSA8											533026	400439	672753	470090	183947	216622	569996	447159
A0A060Y3N1											982216	1.75627e+06	868675	856304	865631	503570	971620	1.20343e+06											4.29963e+06	5.46564e+06	7.2361e+06	6.79029e+06	4.05241e+06	6.15354e+06	3.97967e+06	6.83881e+06	9.47113e+06	8.89215e+06
A0A060Y6E0											302517	397738	300895	210981	601370	341282	388055	250187
A0A060YL67											165268	92671.9	315610	117443	241684	127139	132202	223656
A0A060WWC4											720998	468488	312128	430063	620348	262593	410594	231106
A0A060XJM7											803282	838893	1.1479e+06	1.0176e+06	522244	310965	1.46976e+06	519762
A0A060YPN3											214694	320675	169281	234393	135492	102926	167043	155849
A0A060WG38											842778	403270	295341	242773	459121	586216	901177	434953
A0A060X3M1											749098	1.09758e+06	548039	769540	897736	464553	745774	596986
A0A060X6R6											635001	607223	651291	200567	609397	374133	571292	307169
A0A060YCQ8											645083	526917	574773	692347	574452	435675	1090205	690622
A0A060W7Q3											534216	559949	428445	535920	693183	362889	581000	269320
A0A060ZA31											11894.6	64733.6	1.1047e+06	81896.8	22613.7	22551.8	533408	181423
A0A060XRQ1											1.5959e+06	1.8367e+06	1.43013e+06	1.55808e+06	1.75865e+06	1.02677e+06	1.71597e+06	401698
A0A060Y8V2											155425	764532	212053	174303	705410	1.02242e+06	317302	229345
A0A060WYK4																			2.24742e+06	1.50837e+06	3.43256e+06	2.91565e+06	2.11063e+06	2.95725e+06	2.10669e+06	246441	2.20417e+06	2.53122e+06
A0A060Y903																			805034	625569	652520	792980	677214	844337	588114	532429	767811	883425
A0A060XIZ9																			687105	611137	533934	681331	605804	1.23655e+06	835556	217663	569665	864517
A0A060YS39																			3.37704e+06	4.93246e+06	6.14311e+06	5.59704e+06	7.8311e+06	941867	3.45871e+06	5.80908e+06	6.33924e+06	7.54628e+06
A0A060W4B5																			795785	1.50389e+06	2.39018e+06	2.69801e+06	2.66558e+06	1.03704e+06	2.40907e+06	438640	2.5321e+06	2.73441e+06
A0A060XQW2																			5.40378e+06	5.13487e+06	5.1735e+06	7.52227e+06	5.47747e+06	2.64557e+06	7.1861e+06	2.6823e+06	6.23481e+06	5.63794e+06
A0A060Y021																			2.10242e+06	1.53151e+06	1.69027e+06	657888	1.28988e+06	1.29826e+06	1.26556e+06	829862	1.57012e+06	450500
A0A060ZB03																			194857	230250	383681	662782	649314	106347	566460	188488	485822	550860
A0A060XIV8																			194857	230250	383681	662782	649314	106347	566460	188488	485822	550860
A0A060VUE4																			856145	893032	1.34912e+06	1.04662e+06	1.65738e+06	263818	1.10792e+06	598077	1.0253e+06	1.54198e+06	1.37577e+06	940259	1.45939e+06	1.29918e+06	480182	574031	904367	913042	1.6205e+06	1.43955e+06
A0A060X299																			3.0661e+06	2.44099e+06	2.15512e+06	2.39057e+06	3.93853e+06	2.12217e+06	2.5397e+06	1.56198e+06	2.72484e+06	3.59317e+06	3.586e+06	2.25945e+06	1.62201e+06	2.21575e+06	3.13025e+06	4.61649e+06	3.29069e+06	1.83729e+06	3.23078e+06	2.48091e+06
A0A060XHS4																			2.08179e+06	2.30755e+06	2.95199e+06	2.72301e+06	3.57101e+06	1.15374e+06	2.17664e+06	2.26771e+06	2.74131e+06	4.31508e+06
A0A060YHM1																			400866	539526	802210	1.81578e+06	1.0732e+06	71973.4	407462	591638	820602	1.47756e+06
A0A060VPA4																			746602	930232	1.02398e+06	1.09002e+06	1.05487e+06	980641	926922	477973	938113	1.39586e+06
A0A060VST3																			55269.6	137976	1.29503e+06	1.25942e+06	558948	60528.6	208600	272033	1.09995e+06	393284
A0A060Y761																			25436.6	19380.8	660349	774940	698740	503364	106890	23629.2	32113.6	38779.9	1.68661e+06	2.34983e+06	1.38883e+06	3.1228e+06	2.86058e+06	1.91607e+06	1.96799e+06	3.05267e+06	4.43679e+06	3.81768e+06
A0A060Z5G0																			194857	230250	383681	662782	649314	106347	566460	188488	485822	550860
A0A060VN95																			2.08088e+06	1.77586e+06	1.41e+06	2.30926e+06	853983	2.63583e+06	879444	233634	2.92733e+06	1.90021e+06
Q6UFZ7																			1.11452e+06	1.67619e+06	1.91083e+06	2.46842e+06	2.23005e+06	894902	1.7302e+06	740755	2.16033e+06	2.45364e+06
A0A060X5M6																			2.97981e+06	2.28953e+06	2.60479e+06	2.80844e+06	2.6002e+06	1.28797e+06	1.7e+06	2.71827e+06	2.24266e+06	2.89452e+06	1.57329e+06	967799	1.27019e+06	989612	906405	760064	1.32103e+06	1.37537e+06	1.07542e+06	1.15405e+06
A0A060X650																			1.82134e+06	2.26102e+06	2.02262e+06	3.18092e+06	2.50388e+06	1.3591e+06	2.06035e+06	352861	2.92381e+06	2.37846e+06
A0A060XA15																			1.00156e+06	1.5144e+06	1.19867e+06	1.16073e+06	1.58853e+06	709657	1.31306e+06	1.08839e+06	1.46475e+06	1.34904e+06
A0A060Z0J3																			194857	230250	383681	662782	649314	106347	566460	188488	485822	550860
A0A060VMK2																			4.41552e+06	4.60323e+06	4.58458e+06	6.4766e+06	4.8264e+06	2.35707e+06	6.83309e+06	2.17935e+06	4.97081e+06	4.89667e+06
A0A060Y206																			629433	516468	685212	1.43449e+06	1.9478e+06	204099	611638	762352	788893	2.45749e+06	2.9252e+06	3.18375e+06	2.49138e+06	3.29563e+06	3.05193e+06	2.63999e+06	2.87984e+06	3.10482e+06	4.61049e+06	3.88961e+06
A0A060Z509																			194857	230250	383681	662782	649314	106347	566460	188488	485822	550860
A0A060VQZ6																			660719	848444	1.96621e+06	2.11884e+06	1.77452e+06	901971	1.28836e+06	450421	2.0876e+06	2.05797e+06
A0A060WYT2																			738608	706932	574496	1.92854e+06	1.91072e+06	543155	947611	325210	1.14249e+06	1.63844e+06
A0A060X053																			43701.4	213566	239477	236540	391965	19778.1	49417.4	200342	288347	394372
A0A060X4V4																			2.44435e+06	2.95284e+06	3.01493e+06	3.57791e+06	3.38223e+06	1.64267e+06	2.4182e+06	2.65198e+06	3.47069e+06	3.93535e+06
A0A060WVA5																			441792	1.07301e+06	1.21408e+06	1.1193e+06	738132	1.61641e+06	654457	685903	1.79809e+06	863606
A0A060XKK6																			887146	1.3818e+06	759988	1.7709e+06	1.17661e+06	1.67636e+06	782264	707722	1.94813e+06	850671
A0A060Y5Q5																			2.41071e+06	1.56356e+06	2.1121e+06	2004431	1.99874e+06	910348	1.51643e+06	1.2433e+06	2.1132e+06	2.7465e+06
A0A060W3J2																			1.20553e+06	1.20713e+06	1.49689e+06	1.37443e+06	2.68269e+06	477685	2.27311e+06	958450	3.04509e+06	2.36145e+06	1.9397e+06	2.85429e+06	3.39118e+06	2.40385e+06	1.61611e+06	2.00522e+06	2.90233e+06	3.20849e+06	3.93627e+06	3.73377e+06
A0A060VZ55																			1.31001e+06	1.16038e+06	1.86898e+06	2.20528e+06	2.45705e+06	515768	1.44469e+06	944847	2.30854e+06	3.01682e+06
A0A060XAK2																			340525	5670.97	542080	21370.4	89143.1	398367	764087	223655	677139	695905
A0A060VUG7																			1.1545e+06	1.34307e+06	1.55388e+06	2.28413e+06	1.97824e+06	1.03215e+06	1.81225e+06	503902	1.80357e+06	3.12748e+06
A0A060WN74																			4.70234e+06	3.72072e+06	3.29256e+06	4.80394e+06	5.10748e+06	3.67556e+06	4.45418e+06	2.4575e+06	4.08375e+06	4.41036e+06
A0A060Y0L9																			529216	829926	992229	1.12487e+06	1.05558e+06	419663	921395	659393	885921	916385
A0A060WPH1																			1.06935e+06	895931	1.27851e+06	830577	1.72897e+06	582807	1.3289e+06	594123	912910	1.15979e+06
A0A060W158																			2.22329e+06	1.82828e+06	2.15625e+06	2.98642e+06	1.55878e+06	1.48334e+06	2.17996e+06	975260	2.62482e+06	2.38459e+06
A0A060WRR9																			2.38198e+06	1.53354e+06	1.38426e+06	1.51217e+06	2.42318e+06	871655	1.17824e+06	2.28185e+06	1.87299e+06	2.41846e+06
A0A060W3H4																			3.05881e+06	3.02387e+06	1.40715e+06	1.12556e+06	1.34161e+06	770829	1.42105e+06	1.18846e+06	1.46806e+06	2.31649e+06
A0A060Y339																			14126.9	296472	391785	463701	677299	26152.4	533033	64612.4	512320	37376.7
A0A060W8Z8																			911063	1.10148e+06	951967	1.08715e+06	1.26209e+06	928896	1.14491e+06	879995	1.11495e+06	824588
A0A060XZP0																			5842.83	8531.22	42785.5	205343	317817	32033.7	40336	6917.97	17938.7	36610
A0A060Y9V8																			920016	1.26652e+06	402041	929026	1.41528e+06	631876	460162	107807	813598	811078
A0A060YLF6																			1.19173e+06	1.15404e+06	1.53367e+06	2.17225e+06	1.89813e+06	1.12845e+06	1.63891e+06	1.20791e+06	1.71773e+06	1.72382e+06
A0A060Y3I5																			3355.16	141352	28579.3	115492	357005	205088	245762	105752	124839	237583
A0A060YM26																			1.21404e+06	904837	1.09569e+06	1.20523e+06	1.12794e+06	873552	1.00952e+06	399944	1.22845e+06	1.62602e+06
A0A060XWZ8																			943627	1.07261e+06	1.20376e+06	1.51725e+06	1.89364e+06	569909	1.87842e+06	851190	1.20958e+06	2.21242e+06
A0A060VSP7																			975200	892554	1.49189e+06	1.19216e+06	1.35597e+06	229216	1.2151e+06	749009	1.10398e+06	1.61747e+06
A0A060WN46																			580215	1.60239e+06	556972	659173	1.58066e+06	935255	1.52223e+06	64578.2	1.40527e+06	310162
A0A060XMV4																			980387	884878	1.22196e+06	1.07111e+06	2.56591e+06	525692	1.48693e+06	948504	1.13896e+06	1.06579e+06
A0A060X4E6																			1.55689e+06	1.89133e+06	2.11635e+06	2.3968e+06	3.3444e+06	716644	1.97408e+06	1.48591e+06	2.90533e+06	3.2921e+06
A0A060Z4A6																			623086	1.12344e+06	972003	1.05065e+06	1.35181e+06	417529	1.05292e+06	424953	1.04731e+06	1.78785e+06
A0A060W0G5																			1.94365e+06	1.66685e+06	1.89093e+06	2.2838e+06	2.74315e+06	758562	1.68998e+06	1.52664e+06	2.36201e+06	3.17892e+06
A0A060Z4P0																			623086	1.12344e+06	972003	1.05065e+06	1.35181e+06	417529	1.05292e+06	424953	1.04731e+06	1.78785e+06
A0A060Z5L3																			789781	566176	950336	822860	534267	837767	915985	694276	818541	509505
A0A060XJ60																			3.19281e+06	3.90319e+06	3.65342e+06	3.69471e+06	3.0275e+06	3.178e+06	3.62752e+06	2.12335e+06	3.09857e+06	3.14634e+06
A0A060XTD9																			359410	494301	1.03958e+06	1.0961e+06	1.4155e+06	529317	524523	203326	1.45718e+06	1.48096e+06
A0A060Y5Y8																			711343	321113	635768	1.18596e+06	704587	400696	799363	1.15083e+06	644826	702747
A0A060Z214																			3.47689e+06	4.11506e+06	6.19895e+06	4.92779e+06	8.26283e+06	914789	3.43553e+06	5.91871e+06	6.50103e+06	7.73986e+06
A0A060W0M6																			650633	820021	772185	747437	858800	833075	935230	606969	819937	812859
A0A060W9L9																			2.99579e+06	2.55325e+06	2.99939e+06	3.72594e+06	3.80084e+06	1.06425e+06	2.36306e+06	2.67153e+06	3.39426e+06	4.41535e+06
A0A060WZ16																			380974	33836.1	422365	1.31616e+06	1.34578e+06	103086	818765	227839	598597	1.47467e+06
A0A060X326																			957533	1.36529e+06	1.67027e+06	2.30599e+06	1.83424e+06	1.19444e+06	2.18638e+06	660733	2.30867e+06	1.96771e+06
A0A060YS24																			623086	1.12344e+06	972003	1.05065e+06	1.35181e+06	417529	1.05292e+06	424953	1.04731e+06	1.78785e+06
A0A060W928																			1.11717e+06	490942	1.22353e+06	631266	962062	641627	1.09968e+06	211368	931636	1.61302e+06	2.7121e+06	3.30754e+06	1.99315e+06	3.38939e+06	2.18094e+06	3.0028e+06	3.89713e+06	2.10078e+06	2.36834e+06	1.88254e+06
A0A060Y2Q9																			771134	671430	637052	1.01659e+06	602714	932868	589471	515346	631163	710704	1.28011e+06	1.20755e+06	1.71574e+06	1.12762e+06	1.55336e+06	1.22588e+06	1.50112e+06	1.70761e+06	1.46566e+06	894693
A0A060W1C5																			946567	1.11402e+06	926509	887924	467451	933801	350988	150190	545219	986141
A0A061A8U0																			1.11814e+06	1.44553e+06	874419	989901	1.21298e+06	1.60956e+06	567680	714214	1.17803e+06	1.6335e+06
A0A060XPI0																			738357	1.1141e+06	1.51121e+06	1.86724e+06	1.31767e+06	918077	1.93885e+06	1.31733e+06	2.02514e+06	2.08048e+06	1.26176e+06	2.30518e+06	3.3314e+06	2.36837e+06	1.10297e+06	1.58439e+06	1.28263e+06	1.38967e+06	2.47628e+06	1.23163e+06
A0A060ZCL9																			3.30353e+06	3.38357e+06	4.43112e+06	4.64198e+06	5.12075e+06	1.89094e+06	3.49141e+06	3.22283e+06	4.6725e+06	6.49405e+06	3.99341e+06	4.13098e+06	5.77765e+06	5.11126e+06	2.85683e+06	2.86917e+06	4.00819e+06	4.0902e+06	6.42255e+06	6.83423e+06
N0DND1																			1.20122e+06	1.05986e+06	892030	1.25644e+06	1.04816e+06	943705	1.64244e+06	1.31405e+06	1.17711e+06	1.1927e+06
A0A060WBR8																			207419	452370	691747	700167	476661	975681	452462	430338	848140	397024
A0A060XYJ2																			579138	1.13389e+06	963332	1.04705e+06	1.61116e+06	367121	2.80499e+06	259565	1.33223e+06	1.62813e+06
A0A060WCX9																			1.04199e+06	1.36909e+06	1.42215e+06	1.53409e+06	1.28906e+06	1.224e+06	1.17316e+06	740219	1.40457e+06	2.18448e+06
A0A060XBU7																			2.56275e+06	2.95024e+06	2.12674e+06	2.30238e+06	1.01173e+06	882465	2.61816e+06	2.16608e+06	1.94544e+06	3.58734e+06
A0A060X0V6																			1.163e+06	2.58375e+06	700966	758534	393807	923599	645168	48521	638862	1.0518e+06
A0A060X560																			340479	544422	574907	979441	1.53906e+06	271233	1.25988e+06	880467	1.0396e+06	1.67916e+06
A0A060VPZ0																			914227	1.44936e+06	1.12329e+06	920976	533890	980321	400486	483540	1.64919e+06	893308
A0A060WDY5																			2.51091e+06	2.39837e+06	2.59508e+06	2.96399e+06	2.68864e+06	2.78756e+06	3.0046e+06	1.50789e+06	3.09724e+06	3.34394e+06
A0A060VN62																			5.34474e+06	6.31168e+06	4.63185e+06	6.95328e+06	3.21564e+06	1.34784e+07	2.47612e+06	947994	6.84409e+06	5.23345e+06	7.06276e+06	9.48981e+06	6.62505e+06	6.14075e+06	1.38384e+07	1.35339e+07	1.00113e+07	1.02941e+07	8.45883e+06	6.40264e+06
A0A060VZ34																			1.22972e+06	695282	529752	1.68354e+06	856689	484144	794168	599087	535904	745931
A0A060XP70																			1.82134e+06	2.26102e+06	2.02262e+06	3.18092e+06	2.50388e+06	1.3591e+06	2.06035e+06	352861	2.92381e+06	2.37846e+06
A0A060YMB9																			790795	790128	525067	1.23424e+06	918455	1.12328e+06	753142	650761	1.10361e+06	1.15328e+06
A0A060W4C1																			3.50083e+06	3.69222e+06	3.66295e+06	4.60982e+06	3.70473e+06	4.09708e+06	4.0123e+06	2.50092e+06	4.17103e+06	4.01645e+06
A0A060XBQ2																			5.19264e+06	4.54731e+06	4.45757e+06	6.31125e+06	4.78631e+06	2.45837e+06	6.47777e+06	2.20445e+06	4.87151e+06	5.06013e+06
A0A060ZZ50																			1.04353e+06	1.06122e+06	1.15933e+06	1.2862e+06	1.53414e+06	929380	1.46282e+06	1.21459e+06	1.83181e+06	1.6463e+06
A0A060XMF5																			558346	376713	1.30227e+06	782864	958667	239907	1.40059e+06	229237	748107	736699
A0A060Y6J5																			1.10241e+06	1.45061e+06	1.64969e+06	1.56104e+06	1.51475e+06	1.24179e+06	799843	1.66296e+06	1.71767e+06	1.10788e+06
A0A060YEN9																			1.97113e+06	2.02827e+06	2.55053e+06	3.71688e+06	3.98996e+06	1.0305e+06	3.9056e+06	1.13002e+06	3.14736e+06	4.33807e+06	4.50379e+06	4.94861e+06	5.01518e+06	4.23061e+06	3.56395e+06	3.94335e+06	5.42271e+06	4.82451e+06	6.94257e+06	5.52872e+06
A0A060Z847																			970176	437490	428347	682095	1.88996e+06	999178	763298	584494	872459	1.02413e+06
A0A060WUS9																			309203	458309	1.37913e+06	1.90724e+06	720782	172503	603979	287430	733863	919947
A0A060XEY7																			774216	1.15005e+06	816473	607622	709069	215094	1.02498e+06	741143	878287	474284
A0A060YGW7																			841155	1.10774e+06	794754	770207	644042	847859	805550	363589	713732	1.19325e+06
A0A060YTH1																			674438	708784	707627	1.55028e+06	443705	1.15311e+06	1.16017e+06	523753	1.01309e+06	1.49617e+06
A0A060ZB28																			4.87334e+06	4.25703e+06	4.41093e+06	5.81513e+06	4.91847e+06	4.7526e+06	5.08703e+06	2.59514e+06	5.53283e+06	5.02059e+06	6.08245e+06	6.4623e+06	5.00336e+06	4.11327e+06	8.05757e+06	8.33771e+06	8.08313e+06	6.35486e+06	5.78217e+06	4.86743e+06
A0A060W9L6																			3.34667e+06	4.80295e+06	5.16315e+06	5.24222e+06	4.47565e+06	2.20042e+06	3.75669e+06	4.23281e+06	5.39334e+06	4.80675e+06
A0A060WCC5																			2.28884e+06	1.71879e+06	2.05857e+06	3.02808e+06	3.32089e+06	1.1028e+06	2.34576e+06	1.98967e+06	2.79922e+06	3.42119e+06	3.25581e+06	2.93726e+06	3.32008e+06	3.23798e+06	1.67723e+06	1.80798e+06	2.64617e+06	2.65294e+06	4.73604e+06	2.95373e+06
A0A060XXA9																			840317	1.73157e+06	2.10229e+06	1.68185e+06	2.64098e+06	882709	1.6606e+06	1.73628e+06	2.09792e+06	2.36533e+06
A0A060WYF2																			1.16758e+06	1.35107e+06	1.52953e+06	1.96709e+06	1.90639e+06	1.26477e+06	1.97619e+06	231883	1.87067e+06	1.64242e+06	4.23542e+06	4.33578e+06	3.42544e+06	5.38127e+06	6.07832e+06	5.96482e+06	4.75123e+06	5.96342e+06	5.7913e+06	6.16903e+06
A0A060Z9K2																			781438	698789	723258	1.10211e+06	764878	952828	1.36754e+06	302798	934465	766089
A0A060WJW8																			987725	669180	1.20184e+06	801837	1.26413e+06	355027	983766	573958	1.16429e+06	1.00291e+06
A0A060WT39																			4.29617e+06	4.1287e+06	4.68141e+06	6.10053e+06	5.69285e+06	2.0535e+06	7.76852e+06	1.85477e+06	4.94333e+06	4.6536e+06
A0A060YRG1																			194857	230250	383681	662782	649314	106347	566460	188488	485822	550860
A0A060WE12																			3.48975e+06	4.87474e+06	4.83257e+06	5.27092e+06	4.71698e+06	1.92773e+06	3.38036e+06	3.55092e+06	4.28927e+06	5.33598e+06
A0A060Z675																			1.24585e+06	1.35612e+06	901938	1.08926e+06	1.05808e+06	1.16589e+06	775727	535024	714502	1.03952e+06
A0A060W0Z4																			674996	1.0092e+06	1.28917e+06	1.27144e+06	1.22314e+06	840006	1.04837e+06	842777	1.08953e+06	1.10039e+06
A0A060VZP8																			1.01354e+06	1.00341e+06	1.55101e+06	1.43243e+06	2.02639e+06	1.19259e+06	1.6091e+06	482610	1.7195e+06	1.48608e+06
A0A060YQL6																			28100.6	609980	1.15849e+06	1.41842e+06	1.14327e+06	564129	839381	330913	1.31209e+06	1.49388e+06
A0A060XQ78																			194857	230250	383681	662782	649314	106347	566460	188488	485822	550860
A0A060WV19																			456541	825721	1.39418e+06	1.69319e+06	630860	784990	1.91332e+06	853061	497194	1.1219e+06
A0A060VYN3																			1.26352e+06	1.20654e+06	969728	1.16629e+06	2.35041e+06	618819	1.44413e+06	1.2096e+06	1.11903e+06	1.60822e+06
A0A060Y877																			290109	312742	743341	475629	650478	95834.4	334968	296114	636048	1.13205e+06
A0A060X6Y0																			910554	898448	1.05099e+06	980343	1.59658e+06	573175	1.02744e+06	614834	1.47457e+06	1.2079e+06
A0A060YBI0																			2.73792e+06	1.97341e+06	1.42508e+06	4721585	1.64042e+06	1.3556e+06	1.54044e+06	732967	2.70389e+06	1.82819e+06
A0A060YD11																			172244	14111.7	25989.3	217495	303333	8301.93	261729	269783	247546	404652
A0A060VVV4																			726891	1.35713e+06	808252	508545	534227	487929	881438	611723	1.16078e+06	694586
A0A060XXR3																			656934	1.43127e+06	1.53294e+06	1.5584e+06	1.89956e+06	382313	1.48226e+06	854325	1.98936e+06	2.75204e+06	1.94076e+06	2.7871e+06	2.56017e+06	2.85984e+06	1.81408e+06	1.42454e+06	1.93906e+06	2.80885e+06	5.05181e+06	4.34111e+06
A0A060Y3L8																			1.03637e+06	1.08551e+06	1.20436e+06	1.03559e+06	1.31049e+06	455369	1.294e+06	550234	1.3301e+06	952966
A0A060YE64																			7610.21	106527	285238	301881	384359	2444.18	19784	27541.5	356070	414160	8394.87	35592.8	497160	529722	454293	19401.6	505227	48259.8	1.01972e+06	673122
A0A060XND2																			1.03919e+06	1.19295e+06	1.50555e+06	1.157e+06	1.50769e+06	906068	785629	795409	900101	1.25324e+06
A0A060XRG9																			885274	708429	1.84767e+06	444378	846330	1.28166e+06	1.12296e+06	1.32098e+06	1.24303e+06	265313
A0A060Z165																			2.113e+06	2.58572e+06	2.47084e+06	3.51981e+06	3.08778e+06	1.78614e+06	2.85029e+06	1.0182e+06	2.86538e+06	3.5221e+06
A0A060W4V4																			2.26408e+06	1.52013e+06	1.75682e+06	1.80729e+06	2.03991e+06	1.01414e+06	1.52615e+06	1.39948e+06	2.16556e+06	2.86809e+06
A0A060W9I5																			28100.6	609980	1.15849e+06	1.41842e+06	1.14327e+06	564129	839381	330913	1.31209e+06	1.49388e+06
A0A060WDE5																			940161	1.13961e+06	1.71526e+06	1.2457e+06	2.18041e+06	758411	1.78496e+06	1.0633e+06	1.72349e+06	1.70761e+06
A0A060WDK5																			1.21151e+06	841378	738621	2.12925e+06	1.3602e+06	909135	1.50095e+06	581990	1.22021e+06	1.34896e+06
A0A060XEF1																			168751	836377	893486	1.16793e+06	498952	537190	812152	822449	1.10154e+06	1.1688e+06
A0A060XY45																			1.34777e+06	2.65603e+06	1.31892e+06	1.45968e+06	804848	928168	1.01868e+06	2.76077e+06	1.35072e+06	1.59557e+06
A0A060YQK5																			1.41637e+06	2.50524e+06	2.35855e+06	1.77426e+06	434213	1.79988e+06	575580	381682	959488	1.46425e+06
A0A060VNR1																			1.10875e+06	845831	1.33767e+06	1.91636e+06	1.86683e+06	534966	1.41726e+06	737121	1.41373e+06	2.02153e+06
A0A060WF38																			826530	781125	700771	1.12799e+06	1.36987e+06	1.00195e+06	1.42932e+06	688327	988847	728371	1.27957e+06	1.55595e+06	1.05381e+06	1.19638e+06	1.93192e+06	1.864e+06	1.81186e+06	1.55065e+06	1.55478e+06	1.60088e+06
A0A060XNX8																			1.25265e+06	934369	1.48819e+06	1.5317e+06	1.49966e+06	819819	2.28368e+06	882118	1.08729e+06	1.70618e+06
A0A060VZR7																			623086	1.12344e+06	972003	1.05065e+06	1.35181e+06	417529	1.05292e+06	424953	1.04731e+06	1.78785e+06
A0A060X4R1																			994663	1.30586e+06	1.22554e+06	1.27886e+06	1.47718e+06	336976	1.34572e+06	808606	629995	1.41983e+06
A0A060YW35																			823034	984668	860700	896623	827015	330494	704182	812747	1.29965e+06	763566
A0A061A968																			914763	951474	1.94636e+06	2.16556e+06	1.79498e+06	823326	1.26376e+06	429212	1.44455e+06	1.76512e+06
A0A060WRQ8																			764603	635739	1.09801e+06	681657	861407	594153	635856	590519	777699	1.24656e+06
A0A060WYL2																			3.05929e+06	3.11947e+06	3.06147e+06	4.22787e+06	3.02447e+06	3.80608e+06	3.82819e+06	1.29222e+06	3.42154e+06	2.87579e+06
A0A060WZ19																			194857	230250	383681	662782	649314	106347	566460	188488	485822	550860
A0A060W3S9																			916614	1.08113e+06	1.95576e+06	1.49948e+06	1.66321e+06	201507	622187	324419	1.307e+06	1.362e+06
A0A060VRX3																			695267	724401	1.29427e+06	789320	761262	238967	381628	783774	940129	778687
A0A060VN24																			767043	565817	1.05865e+06	1.38713e+06	1.17307e+06	341157	750608	529033	1.23399e+06	1.55294e+06	2.22043e+06	2.16279e+06	1.99303e+06	2.51611e+06	1.50818e+06	2.34434e+06	2.04252e+06	1.67008e+06	3.36556e+06	2.96093e+06
A0A060W2M5																			3.78145e+06	3.71543e+06	4.20449e+06	5.66856e+06	4.1887e+06	2.53981e+06	5.10345e+06	1.84494e+06	4.64151e+06	4.14876e+06
A0A060XBC1																			623086	1.12344e+06	972003	1.05065e+06	1.35181e+06	417529	1.05292e+06	424953	1.04731e+06	1.78785e+06
A0A060WAI6																			1.44804e+06	1.48965e+06	2.11604e+06	2.25604e+06	2.07038e+06	596389	2.21802e+06	1.18975e+06	1.95865e+06	2.6296e+06
A0A060YG17																			263968	1.43162e+06	983193	578687	916666	670467	543089	345795	527870	473462
A0A060Y9P0																			2.27325e+06	2.02477e+06	2.11766e+06	2.87318e+06	2.76112e+06	1.55716e+06	2.52129e+06	1.25661e+06	3.11292e+06	2.97797e+06	2.56464e+06	3.14936e+06	2.55084e+06	2.60957e+06	3.64365e+06	3.62947e+06	3.48575e+06	3.62193e+06	4.04949e+06	2.95852e+06
A0A060YVB2																			1.51861e+06	472212	1.0724e+06	2.54816e+06	796549	872468	1.11837e+06	799366	555295	1.56566e+06
A0A060XMA9																			4.07749e+06	3.92438e+06	3.70625e+06	5.69138e+06	4.30706e+06	4.22648e+06	4.80428e+06	2.4224e+06	4.44306e+06	4.74146e+06
A0A060VRU5																			2.81581e+06	4.19012e+06	2.5093e+06	3.50589e+06	3.688e+06	2.38573e+06	2.62325e+06	2.05042e+06	2.74462e+06	2.8503e+06
A0A060WJ08																			864674	798912	1.08399e+06	1.3507e+06	1.37514e+06	363178	1.07596e+06	757371	1.26286e+06	1.53844e+06	1.13924e+06	1.08263e+06	1.02489e+06	1.04225e+06	1.36174e+06	572529	1.13763e+06	1.13933e+06	1.56376e+06	1.30122e+06
A0A060XTZ6																			901759	1.449e+06	1.1904e+06	1.22064e+06	978820	1.38125e+06	712235	350187	1.00137e+06	1.33944e+06
A0A060XX30																			605340	693150	1.02143e+06	1.19535e+06	626503	152837	1.01795e+06	345179	495103	758001
A0A060Y155																			1.14264e+06	676531	1.23508e+06	1.38548e+06	1.83735e+06	361381	936630	627251	1.1157e+06	1.57327e+06
A0A060W5L5																			2.11007e+06	2.26109e+06	2.51305e+06	2.67285e+06	3.93453e+06	2.02937e+06	2.69552e+06	3.09476e+06	3.13842e+06	2.66641e+06
A0A060XN38																			2.14842e+06	589000	774447	1.00335e+06	226317	682183	394213	50291.4	1.2236e+06	1.23378e+06
A0A060VNP2																			1.21151e+06	841378	738621	2.12925e+06	1.3602e+06	909135	1.50095e+06	581990	1.22021e+06	1.34896e+06
A0A060WQN1																			2.20434e+06	2.21498e+06	2.99128e+06	2.52279e+06	2.90557e+06	1.01796e+06	2.12422e+06	1.70315e+06	2.77451e+06	4.07581e+06
A0A060W142																			650633	820021	772185	747437	858800	833075	935230	606969	819937	812859
A0A060WXQ8																			1.99858e+06	2.42563e+06	1.91631e+06	2.73205e+06	2.20471e+06	2.1899e+06	2.24488e+06	1.11705e+06	2.36622e+06	2.33332e+06
A0A060XQN3																			792066	1.31981e+06	724124	1.25294e+06	1.0961e+06	1.60907e+06	678929	796182	1.719e+06	723173
A0A060Z4U4																			2.33322e+06	2.60064e+06	2.02085e+06	2.3105e+06	1.31842e+06	2.59293e+06	1.18312e+06	956486	1.92085e+06	2.00802e+06
A0A060X2C0																			872248	1.30743e+06	1.67829e+06	1.37702e+06	1.39325e+06	1.13699e+06	1.56021e+06	1.0927e+06	1.89666e+06	1.49732e+06
A0A060XP37																			2.22675e+06	2.7527e+06	3.48635e+06	4.56069e+06	4.89017e+06	1.07194e+06	3.34775e+06	2.03697e+06	5.53457e+06	4.34427e+06	4.37587e+06	6.43051e+06	6.01273e+06	6.74122e+06	4.76003e+06	2.93118e+06	5.25877e+06	4.79391e+06	9.9206e+06	9.22698e+06
A0A060VMN5																			956065	1.29134e+06	1.82549e+06	2.17268e+06	1.94987e+06	415699	1.81617e+06	1.01444e+06	1.71321e+06	2.17959e+06
A0A060VM86																			922735	963261	1.17454e+06	1.65776e+06	1.92605e+06	363984	1.08969e+06	837630	1.42572e+06	2.3455e+06
A0A060X314																			3.22336e+06	3.59966e+06	3.39077e+06	3.63917e+06	2.89902e+06	3.41121e+06	3.26061e+06	1.90621e+06	3.32958e+06	3.68574e+06
A0A060W4B3																			781739	202242	1.55321e+06	2.65977e+06	1.7266e+06	659012	519057	171331	1.28487e+06	843450	5.60664e+06	3.81194e+06	2.16448e+06	3.28253e+06	5.17758e+06	5.01017e+06	5.15125e+06	6.40156e+06	2.78324e+06	2.50281e+06
A0A060W8W6																			194857	230250	383681	662782	649314	106347	566460	188488	485822	550860
A0A060XDM5																			908453	1.11286e+06	1.1904e+06	1.30889e+06	1.41863e+06	582440	473566	1.11498e+06	1.49826e+06	1.38668e+06
A0A060VQK6																			505881	492882	874114	1.19704e+06	1.01368e+06	1.09426e+06	450280	85100.9	1.3781e+06	977246
A0A060Y3W6																			1.81338e+06	2859472	2.52833e+06	2991714	3.48394e+06	1.57499e+06	3.09416e+06	1.45265e+06	2.88534e+06	2.96393e+06
A0A060XWV2																			1.57795e+06	1.74127e+06	1.90794e+06	1.73847e+06	1.83202e+06	823560	1.65764e+06	1.89012e+06	1.93954e+06	2.2291e+06
N0DTH0																			1.20122e+06	1.05986e+06	892030	1.25644e+06	1.04816e+06	943705	1.64244e+06	1.31405e+06	1.17711e+06	1.1927e+06
A0A060XNF1																			2.12826e+06	1.80867e+06	1.84976e+06	2.57865e+06	2.7344e+06	1.31355e+06	2.21304e+06	1.13158e+06	2.47152e+06	2.64386e+06
A0A060VZE1																			1.4994e+06	919446	1.20606e+06	1.08087e+06	1.10801e+06	916166	1.44023e+06	607077	1.22529e+06	643866
A0A060WPL7																			859843	692808	446675	816881	1.5928e+06	1.36693e+06	649317	352432	704342	654675
A0A060YUM1																			1.20266e+06	2.02623e+06	5.59752e+06	2.78584e+06	1.63031e+06	393663	2.13374e+06	1.9576e+06	6.73021e+06	4.17359e+06
A0A060WP14																			1.86854e+06	2.09465e+06	1.65668e+06	2.21336e+06	1.7826e+06	1.94383e+06	2.00567e+06	1.25534e+06	1.92766e+06	2.01282e+06
A0A060WRN2																			3.37393e+06	2.69118e+06	3.15441e+06	3.09079e+06	1.91849e+06	1.47441e+06	1.18745e+06	1.91105e+06	2.95616e+06	4.21929e+06
A0A060YVX7																			1.36114e+06	1.41444e+06	1.84114e+06	2.82726e+06	3.39586e+06	610131	2.66406e+06	710655	2.15361e+06	3.1472e+06	3.15101e+06	3.86065e+06	4.52327e+06	8.33176e+06	4.76976e+06	3.2874e+06	3.63553e+06	5.14638e+06	5.53886e+06	4.16791e+06
A0A060YIL2																			3.3839e+06	2.84297e+06	2.29674e+06	986259	1.31241e+06	1.35422e+06	1.27223e+06	906962	2.70634e+06	791026
A0A060YZQ0																			797206	781499	1.16679e+06	1.82867e+06	827004	192780	960965	773618	1.09329e+06	2.05515e+06
A0A060Z8H3																			2.77253e+06	1.85794e+06	2.60434e+06	2.74357e+06	2.93565e+06	933730	1.76542e+06	2.23294e+06	2.59121e+06	2.85913e+06
A0A060WP19																			1.57821e+06	2.4052e+06	2.17197e+06	1.8965e+06	2.05988e+06	1.69784e+06	1.84422e+06	925624	2.13536e+06	2.47078e+06
A0A060W7G7																			1.30539e+06	941885	1.2214e+06	2.961e+06	1.80092e+06	1.12996e+06	1.50044e+06	3.21919e+06	1.6895e+06	1.73751e+06	2.12125e+06	2.3367e+06	1.56045e+06	2.07725e+06	2.81992e+06	2.09781e+06	2.49832e+06	2.51137e+06	1.36046e+06	1.68862e+06
A0A060XAW9																			2.03051e+06	2.39452e+06	2.45435e+06	2.36431e+06	2.19581e+06	1.90326e+06	1.98273e+06	1.27223e+06	2.48323e+06	2.49198e+06
A0A060YN70																			4.88629e+06	4.45086e+06	3.68517e+06	5.36352e+06	2.40379e+06	4.78347e+06	1.70743e+06	334936	5.11271e+06	3.99389e+06
A0A060Y1J4																			462896	620954	684673	997655	913183	2941.68	871533	280443	841874	997051
A0A060YJC1																			172244	14111.7	25989.3	217495	303333	8301.93	261729	269783	247546	404652
A0A060YB37																			650255	753740	311437	1.05783e+06	982372	618199	592122	646433	633004	547588
A0A061A8J8																			194857	230250	383681	662782	649314	106347	566460	188488	485822	550860
A0A060WKU7																			539336	720827	517864	740467	1.08699e+06	983571	952306	315522	729439	539450
A0A060XGT0																			943204	1.6365e+06	1.82189e+06	1.50854e+06	1.94835e+06	1.35905e+06	2.24273e+06	1.57552e+06	1.85133e+06	2.62513e+06
A0A060X1Z9																			1.44367e+06	1.9401e+06	2.49251e+06	2.46606e+06	3.38619e+06	633271	2.01367e+06	1.18995e+06	2.3759e+06	3.5705e+06
A0A060XZS3																			401779	479949	1.24338e+06	1.92994e+06	1.41882e+06	206038	637960	481831	1.89988e+06	2.16324e+06
A0A060YY16																			1.78783e+06	2.11203e+06	2.8053e+06	3.07273e+06	2.36359e+06	2.0949e+06	2.26353e+06	1.14964e+06	2.90686e+06	2.98044e+06
A0A060VZ84																			2.54429e+06	4.05914e+06	4.16184e+06	2.59231e+06	3.31201e+06	1.16013e+06	2.99071e+06	2.89486e+06	3.13325e+06	3.9167e+06
A0A060W201																			944599	1.34876e+06	1.56715e+06	1.5225e+06	2.51806e+06	379512	1.26223e+06	774733	1.89899e+06	2.53957e+06
A0A060VVN5																			623086	1.12344e+06	972003	1.05065e+06	1.35181e+06	417529	1.05292e+06	424953	1.04731e+06	1.78785e+06
A0A060YF20																			605340	693150	1.02143e+06	1.19535e+06	626503	152837	1.01795e+06	345179	495103	758001
A0A060VSY2																			1.13875e+06	576621	1.66018e+06	711236	1.10357e+06	723692	951332	1.06815e+06	1.27779e+06	1.29549e+06
A0A060X817																			303020	793165	430212	831386	498944	760891	1.09093e+06	402069	715409	560792
A0A060YBV0																			1.78216e+06	1.88534e+06	1.54603e+06	1.97267e+06	1.51147e+06	1.86773e+06	1.37344e+06	875452	1.9719e+06	2.06226e+06
A0A060Y5Q9																			398193	946604	656710	527778	536116	770051	593747	417164	592425	541117
A0A060YLJ3																			1.17496e+06	1.44972e+06	1.58296e+06	1.62781e+06	838579	1.31488e+06	1.55589e+06	1.03592e+06	1.53788e+06	1.09638e+06
A0A060W359																			1.15554e+06	2.27207e+06	1.79275e+06	1.02423e+06	1.2272e+06	680212	1.03466e+06	1.28278e+06	1.25652e+06	1.68615e+06
A0A060W6X5																			3.59648e+06	4.00428e+06	4.62972e+06	6.65171e+06	6.39613e+06	4.48252e+06	5.99622e+06	2.01009e+06	5.27575e+06	5.71027e+06
A0A060Z2L4																			623086	1.12344e+06	972003	1.05065e+06	1.35181e+06	417529	1.05292e+06	424953	1.04731e+06	1.78785e+06
A0A060YE75																			1.17078e+06	1.39286e+06	1.24932e+06	2.07062e+06	1.63157e+06	1.08396e+06	1.42081e+06	777953	1.74766e+06	1.50671e+06
A0A060WXW0																			674271	733378	1.39066e+06	895537	2.12828e+06	684284	503600	1.30164e+06	835414	1.22254e+06
A0A060Z6H4																			437419	1.16325e+06	1.56478e+06	1.78213e+06	758076	924414	1.2836e+06	1.14478e+06	582159	2.09812e+06
A0A060WF44																			51414	23632.7	205562	731832	1.14152e+06	16806.6	176893	7823.67	250904	1.37246e+06	1.43325e+06	1.03685e+06	1.00615e+06	1.59646e+06	675838	1.1156e+06	796268	1.12249e+06	1.71462e+06	1.70735e+06
A0A060Z138																			623086	1.12344e+06	972003	1.05065e+06	1.35181e+06	417529	1.05292e+06	424953	1.04731e+06	1.78785e+06
A0A060Z6V3																			194857	230250	383681	662782	649314	106347	566460	188488	485822	550860
A0A060WDQ9																			963793	888567	1.0303e+06	1.26526e+06	1.22093e+06	1.01401e+06	1.01157e+06	727176	1.33283e+06	935566
A0A060Y771																			803239	779386	1.03318e+06	718761	1.33535e+06	758216	983897	360904	825980	283453
A0A060XXI9																			300349	386819	379771	747842	828769	245866	606994	94678.5	558210	696102
A0A060WXB5																			758967	2.1832e+06	2.42817e+06	3.29836e+06	2.42804e+06	1.68978e+06	2.59081e+06	1.25722e+06	3.97304e+06	2.47371e+06
A0A060YQN1																			1.12982e+06	1.46146e+06	1.36452e+06	1.52591e+06	1.46734e+06	1.14643e+06	1.22611e+06	1.6215e+06	1.73452e+06	1.83836e+06
A0A060YQ09																			194857	230250	383681	662782	649314	106347	566460	188488	485822	550860
A0A060Y6N9																			194857	230250	383681	662782	649314	106347	566460	188488	485822	550860
A0A060Z377																			623086	1.12344e+06	972003	1.05065e+06	1.35181e+06	417529	1.05292e+06	424953	1.04731e+06	1.78785e+06
A0A060ZD23																			2.00227e+06	1.78299e+06	2.54881e+06	2.84362e+06	3.72783e+06	896263	1.90555e+06	1.5843e+06	2.91058e+06	4.91943e+06	4.28681e+06	3.62706e+06	4.48924e+06	3.85093e+06	3.1251e+06	3.39124e+06	4.06729e+06	4.41176e+06	5.46367e+06	6.09768e+06
A0A060WXW5																			1.81338e+06	2859472	2.52833e+06	2991714	3.48394e+06	1.57499e+06	3.09416e+06	1.45265e+06	2.88534e+06	2.96393e+06
A0A060YGG6																			1.72573e+06	1.00333e+06	1.26765e+06	1.58618e+06	1.58036e+06	1.10945e+06	1.01606e+06	1.73537e+06	1.94872e+06	2.80199e+06
A0A060XLZ1																			634151	559947	823952	1.01662e+06	665918	511405	700381	409463	928535	893860
A0A060WFL6																			1.1478e+06	1.15339e+06	856386	1.10922e+06	1.76e+06	769250	1.18465e+06	1.34488e+06	1.14878e+06	1.81259e+06
A0A060YF35																			2.01469e+06	2.39297e+06	1.45777e+06	2.27902e+06	786002	6.08772e+06	1.06399e+06	43298.6	2.35183e+06	1.08542e+06
A0A060W4A6																			2.25173e+06	1.51805e+06	3.77279e+06	3.29549e+06	2.55005e+06	2.97326e+06	2.12013e+06	255611	2.21809e+06	2.57663e+06
A0A060X3I1																			1.84083e+06	1.38569e+06	1.85705e+06	2.32441e+06	2.91378e+06	1.56886e+06	2.14378e+06	1.30176e+06	2.1174e+06	1.66755e+06
A0A060WQD0																			446553	759908	681413	794154	947324	613186	1.19218e+06	328582	845626	946789
A0A060Y099																			834525	454418	444356	795212	663984	406515	834800	1.06897e+06	273837	583018
A0A060YFZ6																			551101	940843	1.12025e+06	1.76289e+06	1.15206e+06	275648	1.64032e+06	281083	1.59984e+06	1.9406e+06
A0A061A0A2																			781438	698789	723258	1.10211e+06	764878	952828	1.36754e+06	302798	934465	766089
A0A060W6G7																			1.46295e+06	993972	2.21628e+06	2.40888e+06	1.76302e+06	785876	1.94993e+06	1.03197e+06	1.75738e+06	2.30984e+06
A0A060XAJ2																			3.10462e+06	2.94046e+06	4.2326e+06	4.65866e+06	6.07302e+06	2.70778e+06	3.55572e+06	4.7669e+06	4.15405e+06	6.68992e+06
A0A060VW79																			734709	803631	1.33648e+06	1.49855e+06	1.59045e+06	629566	1.07443e+06	278466	1.57824e+06	1.70962e+06
A0A060WNE8																			2.92104e+06	3.0513e+06	4.06604e+06	3.59028e+06	3.87488e+06	2.59221e+06	3.52642e+06	3.37744e+06	3.81963e+06	3.79144e+06	4.12239e+06	4.01784e+06	4.54738e+06	4.33078e+06	3.07654e+06	2.91653e+06	4.66577e+06	3.90656e+06	4.84116e+06	4.93443e+06
A0A060WIE3																			1.64033e+06	1.3864e+06	1.51362e+06	2.37633e+06	1.41598e+06	1.22749e+06	2.19906e+06	849798	2.35388e+06	2.08339e+06
A0A060YTQ6																			9.2717e+06	9.45394e+06	1.05328e+07	1.04086e+07	1.19008e+07	4.74498e+06	6.94261e+06	9.55328e+06	1.07244e+07	1.44717e+07	1.12601e+07	8.59466e+06	1.08887e+07	1.19244e+07	7.16571e+06	6.70148e+06	1.00853e+07	9.83196e+06	1.17754e+07	1.3991e+07
A0A060YY32																			1.19756e+06	1.31593e+06	2.07882e+06	1.98389e+06	1.92774e+06	896101	1.49075e+06	1.13042e+06	1.95033e+06	2.20588e+06
A0A060Y4C8																			1.4823e+06	1.22646e+06	1.60312e+06	1.53104e+06	1.71325e+06	1.1712e+06	1.50635e+06	921893	1.50076e+06	1.39176e+06
A0A060XL41																			1.04199e+06	1.36909e+06	1.42215e+06	1.53409e+06	1.28906e+06	1.224e+06	1.17316e+06	740219	1.40457e+06	2.18448e+06
A0A060WWK3																			957533	1.36529e+06	1.67027e+06	2.30599e+06	1.83424e+06	1.19444e+06	2.18638e+06	660733	2.30867e+06	1.96771e+06
A0A060YDU7																			661709	1.04316e+06	1.07302e+06	1.61339e+06	1.39057e+06	165723	1.26782e+06	405473	2.19499e+06	1.65131e+06
A0A060XXM9																			6.07847e+06	456133	4.1903e+06	534953	2.90733e+06	1.18085e+07	707180	29711	1.12178e+06	4.28009e+06
A0A060WXA4																			599034	478391	612642	1.07476e+06	512728	363477	1.38418e+06	409830	440162	878412
A0A060YHZ6																			194857	230250	383681	662782	649314	106347	566460	188488	485822	550860
A0A060YUF2																			1.17078e+06	1.39286e+06	1.24932e+06	2.07062e+06	1.63157e+06	1.08396e+06	1.42081e+06	777953	1.74766e+06	1.50671e+06
A0A060VM99																			455838	1.61235e+06	1.14046e+06	1.51561e+06	1.11832e+06	480805	1.86246e+06	369737	890399	917354
A0A060XX79																			3.78102e+06	3.71543e+06	4.20448e+06	5.70957e+06	4.1887e+06	2.54167e+06	5.1569e+06	1.84494e+06	4.64151e+06	4.14876e+06
A0A060W289																			1.40228e+06	2.16473e+06	3.36356e+06	3.96476e+06	4.76491e+06	790588	2.74363e+06	1.60229e+06	3.77113e+06	4.615e+06	4.07622e+06	7.55475e+06	6.33801e+06	9.11736e+06	4.5588e+06	3.19196e+06	4.07223e+06	6.73344e+06	1.33265e+07	1.08134e+07
A0A060W0R3																			102349	293459	327412	441633	399362	74142.9	46983.3	135644	329206	520185
A0A060XPM4																			5.43754e+06	5.92441e+06	6.89741e+06	6.7003e+06	6.74067e+06	3.69736e+06	4.58214e+06	5.89082e+06	6.66045e+06	9.09012e+06
A0A060XT67																			914227	1.44936e+06	1.12329e+06	920976	533890	980321	400486	483540	1.64919e+06	893308
A0A060VRD2																			1.32054e+06	2.18269e+06	2.68615e+06	2.13728e+06	2.38887e+06	1.07857e+06	1.36321e+06	1.74961e+06	1.84696e+06	3.11811e+06
A0A060X222																			1.74806e+06	1.47646e+06	1.66665e+06	2.91835e+06	2.23991e+06	1.16662e+06	2.31018e+06	703175	2.22445e+06	2.63326e+06
A0A060Y5R7																			1.03255e+06	1.06543e+06	1.3229e+06	975960	577274	1.33314e+06	908656	490440	1.22197e+06	1.09141e+06
A0A060YC76																			839523	443151	372661	302731	347285	148106	979912	377939	361010	802043
A0A060YCH5																			1.23939e+06	718152	816198	801632	759623	621357	1.01141e+06	796144	930909	807362
A0A060YE97																			194857	230250	383681	662782	649314	106347	566460	188488	485822	550860
A0A060Y5D0																			1.05688e+06	925160	1.05212e+06	1.00528e+06	624217	630660	1.19695e+06	774624	765386	937242
A0A060ZF59																			194857	230250	383681	662782	649314	106347	566460	188488	485822	550860
A0A060W723																			747.857	491208	4415.73	1796.63	1019.69	1086.1	2345.69	6189.23	684.617	1323.17
A0A060Y9K7																			896846	962218	971659	1.99122e+06	1.51121e+06	466040	701314	729100	1.36534e+06	2.10276e+06
A0A060YDX0																			3.69875e+06	4.09081e+06	4.35356e+06	5.81875e+06	5.19273e+06	3.07909e+06	4.99807e+06	1.6848e+06	5.27805e+06	5.9926e+06
A0A060X931																			1.18478e+06	1.04344e+06	1.33457e+06	1.37504e+06	1.29637e+06	1.12837e+06	1.51554e+06	1.192e+06	1.31675e+06	1.42653e+06	848019	1.21726e+06	1.04646e+06	1.79035e+06	1.01762e+06	1.77951e+06	2.88256e+06	3.72311e+06	2.02513e+06	1.73757e+06
A0A060W2C6																			3.62671e+06	4.04307e+06	5.74099e+06	6.49686e+06	6.27795e+06	2.32797e+06	4.35545e+06	4.39253e+06	6.10913e+06	6.61633e+06	5.01633e+06	5.395e+06	7.15952e+06	6.42082e+06	3.68083e+06	3.33654e+06	5.0723e+06	5.65564e+06	8.11188e+06	1.1682e+07
A0A060XXQ0																			956682	847331	1.2024e+06	761734	1.08199e+06	218466	1.24374e+06	699234	797306	1.21152e+06
A0A060W7H9																			554778	693764	889354	667358	959713	295131	973380	594889	712788	1.10753e+06
A0A060WAZ8																			1.06698e+06	1.52336e+06	1.42504e+06	2.13389e+06	1.42201e+06	1.68927e+06	1.60203e+06	952037	855021	1.56587e+06
A0A060WPA6																			1.08747e+06	1.30182e+06	1.62223e+06	2.00642e+06	1.87576e+06	1.31071e+06	2.92699e+06	554144	2.50384e+06	2.13267e+06	2.09519e+06	3.38895e+06	2.62753e+06	3.0852e+06	4.31807e+06	3.21338e+06	2.87373e+06	2.37162e+06	4.18913e+06	2.77593e+06
A0A060VVM2																			5.63896e+06	5.72743e+06	6.05928e+06	7.56994e+06	8.56346e+06	2.52303e+06	5.89538e+06	4.6759e+06	6.39255e+06	9.69874e+06	8.35321e+06	7.95429e+06	7.56925e+06	8.6401e+06	6.30535e+06	4.21722e+06	7.64865e+06	7.79176e+06	1.27797e+07	1.14971e+07
A0A060XT02																			2.03051e+06	2.39452e+06	2.45435e+06	2.36431e+06	2.19581e+06	1.90326e+06	1.98273e+06	1.27223e+06	2.48323e+06	2.49198e+06
A0A060XYI0																			1.13985e+07	1.59749e+07	1.01221e+07	1.81496e+07	5.80805e+06	3.39798e+07	9.12113e+06	972542	1.59261e+07	9.8883e+06	1.66668e+07	2.26975e+07	1.40658e+07	1.46318e+07	3.59268e+07	3.49417e+07	2.36368e+07	2.5684e+07	1.11756e+07	9.46151e+06
A0A060Y4N1																			1.81338e+06	2859472	2.52833e+06	2991714	3.48394e+06	1.57499e+06	3.09416e+06	1.45265e+06	2.88534e+06	2.96393e+06
A0A060XD57																			441792	1.07301e+06	1.21408e+06	1.1193e+06	738132	1.61641e+06	654457	685903	1.79809e+06	863606
A0A060XCV8																			880501	969999	413720	1.03775e+06	1.08551e+06	654322	717716	455347	1.06706e+06	1.22164e+06
A0A060YCB3																			950705	945544	1.38153e+06	1.04979e+06	1.1431e+06	475680	1.73616e+06	607361	667013	1.38537e+06
A0A060X914																			580215	1.60239e+06	556972	659173	1.58066e+06	935255	1.52223e+06	64578.2	1.40527e+06	310162
A0A060WWM4																			1.72573e+06	1.00333e+06	1.26765e+06	1.58618e+06	1.58036e+06	1.10945e+06	1.01606e+06	1.73537e+06	1.94872e+06	2.80199e+06
A0A060WQ54																			897548	861368	1.09793e+06	1.27888e+06	2.29616e+06	612870	1.27702e+06	163612	1.03264e+06	1.70591e+06	3.18655e+06	2.09387e+06	1.84153e+06	2.01437e+06	2.47831e+06	1.92305e+06	2.18976e+06	2.36166e+06	3.14036e+06	2.8549e+06
A0A060WS53																			1.67516e+06	1.51556e+06	1.18583e+06	1.34133e+06	1.67113e+06	1.36056e+06	1.49226e+06	913135	2.11243e+06	811954
A0A060XFB7																			1.24708e+06	942300	1.36385e+06	1.34226e+06	1.82994e+06	677525	1.08142e+06	1.92906e+06	1.65101e+06	2.31933e+06
A0A060Z2V0																			1.10875e+06	845831	1.33767e+06	1.91636e+06	1.86683e+06	534966	1.41726e+06	737121	1.41373e+06	2.02153e+06
A0A060VYT0																			897548	861368	1.09793e+06	1.27888e+06	2.29616e+06	612870	1.27702e+06	163612	1.03264e+06	1.70591e+06	3.18655e+06	2.09387e+06	1.84153e+06	2.01437e+06	2.47831e+06	1.92305e+06	2.18976e+06	2.36166e+06	3.14036e+06	2.8549e+06
A0A060XQ18																			14126.9	296472	391785	463701	677299	26152.4	533033	64612.4	512320	37376.7
A0A060Y0Q0																			611947	605335	813575	582155	1.39154e+06	810958	1.36432e+06	469491	591353	1.99246e+06
A0A060W2P0																			743185	555705	1.17777e+06	1.79858e+06	1.69534e+06	717439	1.02783e+06	910989	1.02537e+06	1.43664e+06
A0A060XBW7																			1.51618e+06	885426	1.71931e+06	1.86707e+06	2.29576e+06	520505	1.83665e+06	1.11882e+06	840498	1.63924e+06
A0A060YRT8																			1.58186e+06	1.34529e+06	1.34606e+06	1.20044e+06	1.53749e+06	576264	1.09088e+06	1.21252e+06	1.39442e+06	1.23638e+06
A0A060VWL0																			558346	376713	1.30227e+06	782864	958667	239907	1.40059e+06	229237	748107	736699
A0A060W263																			2.23223e+06	1.87255e+06	1.44302e+06	1.72661e+06	1.89211e+06	1.45394e+06	2.10143e+06	861570	2.83502e+06	1.28799e+06
A0A060VM28																			1.90841e+06	2.01296e+06	4.43758e+06	2722456	4.66361e+06	445063	2.0221e+06	1.85058e+06	5.7543e+06	3.96654e+06
A0A060YVB4																			551101	940843	1.12025e+06	1.76289e+06	1.15206e+06	275648	1.64032e+06	281083	1.59984e+06	1.9406e+06
A0A060XLY6																			1.29082e+06	1.35655e+06	1.0703e+06	1.19799e+06	586103	489638	596423	630051	764326	832003
A0A060W0G4																			1.56309e+06	1.61446e+06	1.62218e+06	2.95048e+06	1.31698e+06	3.40231e+06	2.48303e+06	162295	2.2787e+06	2.94715e+06	4.46331e+06	5.88877e+06	3.85029e+06	3.51867e+06	9.38242e+06	1.20715e+07	7.18006e+06	7.47703e+06	3.1754e+06	3.06486e+06
A0A060Y0P1																			994663	1.30586e+06	1.22554e+06	1.27886e+06	1.47718e+06	336976	1.34572e+06	808606	629995	1.41983e+06
A0A060WN42																			611741	876461	865072	1.37452e+06	1.65425e+06	105626	775461	323999	949640	1.63354e+06
A0A060WUA4																			2.35814e+06	2.36811e+06	2.91195e+06	3.38829e+06	2.9397e+06	1.5017e+06	1.9901e+06	2.25113e+06	2.73362e+06	3.20692e+06
A0A060YQI3																			1.50928e+06	1.22491e+06	2.93975e+06	2.19809e+06	1.98472e+06	631199	1.46873e+06	1.65911e+06	1.77541e+06	2.55425e+06
A0A060XVR5																			1.03637e+06	1.08551e+06	1.20436e+06	1.03559e+06	1.31049e+06	455369	1.294e+06	550234	1.3301e+06	952966
A0A060VWG5																			4.8819e+06	4.48609e+06	4.96247e+06	6.20478e+06	4.82814e+06	2.54502e+06	6.33331e+06	1.81723e+06	5.3372e+06	4.91964e+06
A0A060XEG5																			24060.9	288334	2.18412e+06	2.52149e+06	3.23956e+06	78072	1.95122e+06	1.46394e+06	2.62917e+06	3.77933e+06
A0A060VMB3																			3.50083e+06	3.69222e+06	3.66295e+06	4.60982e+06	3.70473e+06	4.09708e+06	4.0123e+06	2.50092e+06	4.17103e+06	4.01645e+06
A0A060X0V8																			355982	372593	259983	1.09537e+06	418963	450767	806152	581511	690426	722753
A0A060Z9Q8																			1.00072e+06	792044	906490	1.78595e+06	627605	985363	1.08593e+06	447254	1.23831e+06	1.25821e+06
A0A060XDA4																			112128	339288	360481	70973.7	35740.2	53673.8	298087	226844	491183	661832
A0A060VUQ0																			2.05233e+06	552328	959084	1.46557e+06	2.89253e+06	621552	554058	831230	1.17139e+06	2.09823e+06
A0A060W4P5																			909188	1.10745e+06	784900	1.70165e+06	1.52013e+06	584520	722522	870884	1.0582e+06	2.34768e+06	2.91959e+06	1.93797e+06	1.20406e+06	1.4548e+06	1.53736e+06	1.29736e+06	1.92051e+06	2.3755e+06	1.72614e+06	1.8909e+06
A0A060X6Z9																			898551	981952	1.10482e+06	1.2505e+06	1.35945e+06	779506	892367	1.52162e+06	1.28255e+06	1.53627e+06
A0A060XB92																			1.82971e+06	1.80985e+06	1.52773e+06	1.62596e+06	1.89564e+06	792384	1.92924e+06	1.3916e+06	1.85095e+06	2.32551e+06
A0A060VXP5																			3.78102e+06	3.71543e+06	4.20448e+06	5.70957e+06	4.1887e+06	2.54167e+06	5.1569e+06	1.84494e+06	4.64151e+06	4.14876e+06
A0A060W717																			1.18216e+06	1.47268e+06	1.14726e+06	1.80373e+06	1.52348e+06	1.23268e+06	1.65766e+06	589695	1.45369e+06	815629
A0A060XC79																			1.15913e+06	1.12736e+06	1.09502e+06	1.23379e+06	1.02561e+06	823258	760476	789204	994713	1.29024e+06
A0A060W5Q2																			406404	1.00032e+06	790722	466645	1.00487e+06	114979	615986	264484	846733	729550
A0A060WS01																			862557	428654	1.33695e+06	1.29585e+06	1.67416e+06	132746	746908	795856	1.31764e+06	1.61456e+06
A0A060WMV0																			9.65846e+06	8.87571e+06	1.12012e+07	9.46885e+06	1.17415e+07	4.96248e+06	7.12848e+06	9.17733e+06	9.4407e+06	1.38489e+07	1.02207e+07	8.97353e+06	1.09313e+07	1.12912e+07	6.92614e+06	6.52203e+06	1.02102e+07	9.86745e+06	1.17879e+07	1.48484e+07
A0A060XJV3																			636361	766749	812750	1.12341e+06	818663	666949	476062	164510	1.02764e+06	923321
A0A060YCA1																			623086	1.12344e+06	972003	1.05065e+06	1.35181e+06	417529	1.05292e+06	424953	1.04731e+06	1.78785e+06
A0A060W972																			1.62315e+06	1.19687e+06	1.41101e+06	2.31113e+06	998083	1.05988e+06	1.44215e+06	809858	1.57304e+06	1.57994e+06
A0A060VYQ5																			2.19551e+06	1.92202e+06	1.30345e+06	1.60685e+06	2.44113e+06	524354	1.62311e+06	1.51086e+06	1.57666e+06	1.88085e+06
A0A060X276																			1.2575e+06	996953	673552	985906	86412.4	795758	92427.9	129993	1.02412e+06	1.18689e+06
A0A060Y447																			2.14842e+06	589000	774447	1.00335e+06	226317	682183	394213	50291.4	1.2236e+06	1.23378e+06
A0A060YU33																			4020.47	3032.2	390950	46157.8	151362	12590.1	7560.87	16841	21485.9	32036.3	50930.2	14687.8	876806	1.1518e+06	35389.5	7197.94	799144	891798	63960.6	1.71147e+06
A0A060XK95																			916614	1.08113e+06	1.95576e+06	1.49948e+06	1.66321e+06	201507	622187	324419	1.307e+06	1.362e+06
A0A060VWT0																			3.34667e+06	4.80295e+06	5.16315e+06	5.24222e+06	4.47565e+06	2.20042e+06	3.75669e+06	4.23281e+06	5.39334e+06	4.80675e+06
A0A060WIM1																			1.05778e+06	1.35709e+06	1.92415e+06	1.80398e+06	2.35389e+06	1.1188e+06	1.97471e+06	480464	2.44115e+06	1.92736e+06
A0A060YZS7																			395122	625724	847938	851946	861512	348817	650446	234204	663516	857929
A0A060WFK4																			1.36308e+06	1.44052e+06	1.14399e+06	1.69501e+06	2.57363e+06	1.27389e+06	1.44131e+06	739309	1.46819e+06	1.39082e+06
A0A060WNK7																			424376	544564	553327	726153	699128	307921	288192	106496	653295	900090
A0A060W8U4																			1.033e+06	1.19295e+06	1.50555e+06	1.157e+06	1.45044e+06	931502	798535	795409	900101	1.25324e+06
A0A060XH71																			623086	1.12344e+06	972003	1.05065e+06	1.35181e+06	417529	1.05292e+06	424953	1.04731e+06	1.78785e+06
A0A060W0D0																			665900	170278	597118	907865	846167	334616	671175	283493	765006	964226
A0A060WQI4																			1.11814e+06	1.44553e+06	874419	989901	1.21298e+06	1.60956e+06	567680	714214	1.17803e+06	1.6335e+06
A0A060YQZ7																			480147	855637	730940	802676	654048	664455	1.05728e+06	335664	836940	670430
A0A060VP89																			905203	1.03357e+06	1.02642e+06	1.07223e+06	1.34951e+06	911838	1.66725e+06	844856	1.34657e+06	1.75414e+06
A0A060WZ27																			3.80668e+06	3.68462e+06	3.7807e+06	4.07361e+06	6.6699e+06	840549	2.66272e+06	3.75393e+06	3.85002e+06	7.55323e+06	4.6144e+06	5.17369e+06	8.95896e+06	6.21731e+06	4.47419e+06	3.94727e+06	3.93564e+06	6.53093e+06	9.4757e+06	1.00559e+07
A0A060VXZ0																			1.90841e+06	2.01296e+06	4.43758e+06	2722456	4.66361e+06	445063	2.0221e+06	1.85058e+06	5.7543e+06	3.96654e+06
A0A060XEE9																			1.15122e+06	1.04366e+06	1.28106e+06	1.53099e+06	1.36453e+06	861848	1.51426e+06	1.21437e+06	1.40497e+06	1.87753e+06
A0A060W3Z2																			661114	736165	1.38272e+06	1.21014e+06	1.03288e+06	501960	1.14373e+06	645847	1.03893e+06	952099
A0A060VQQ8																			1.06189e+06	1.17902e+06	984057	1.46576e+06	1.51885e+06	739956	1.02127e+06	1.02429e+06	1.21891e+06	1.78207e+06
C1BFJ5																			1.5105e+06	1.59815e+06	1.23738e+06	1.07143e+06	398591	1.56881e+06	655024	66947	677444	1.13257e+06
A0A060YCS1																			1.23014e+06	671816	1.20921e+06	767223	1.31245e+06	1.49346e+06	1.33822e+06	821353	1.79655e+06	834699
A0A060X794																			3.07817e+06	2.29586e+06	2.81649e+06	3.68826e+06	2.99032e+06	2.64679e+06	2.55934e+06	1.0847e+06	2.63597e+06	2.79206e+06
A0A060X6D5																			595125	759670	2.06144e+06	1.88042e+06	2.00292e+06	947132	924004	1.16539e+06	907177	1.4142e+06
A0A060Y1B7																			774216	1.15005e+06	816473	607622	709069	215094	1.02498e+06	741143	878287	474284
A0A060YMJ8																			623086	1.12344e+06	972003	1.05065e+06	1.35181e+06	417529	1.05292e+06	424953	1.04731e+06	1.78785e+06
A0A060W2X3																			2.82586e+06	1.61008e+06	1.48273e+06	2.50193e+06	2.57412e+06	1.52934e+06	2.25881e+06	1.94556e+06	3.81917e+06	1.86272e+06
A0A060XG63																			537888	869448	1.09543e+06	755936	1.35482e+06	783869	1.06437e+06	720057	875125	1.07416e+06
A0A060Y7R8																			4.88629e+06	4.45086e+06	3.68517e+06	5.36352e+06	2.40379e+06	4.78347e+06	1.70743e+06	334936	5.11271e+06	3.99389e+06
A0A060XDR0																			4.29685e+06	4.70015e+06	5.41723e+06	4.9774e+06	6.14155e+06	2.22034e+06	3.54676e+06	4.63929e+06	5.29994e+06	7.32941e+06
A0A060Y981																			687105	611137	533934	681331	605804	1.23655e+06	835556	217663	569665	864517
A0A060WRD6																			1.58406e+06	2.15266e+06	1.69624e+06	1.62786e+06	1.63889e+06	2.48523e+06	1.73612e+06	1.18408e+06	1.59796e+06	1.09612e+06
A0A060WX43																			586511	760130	1.11945e+06	1.18578e+06	1.60204e+06	418892	713204	659913	874703	1.57357e+06
A0A060X0G4																			4.09096e+06	4.99283e+06	5.40688e+06	5.48871e+06	5.97262e+06	2.54032e+06	4.10883e+06	4.04393e+06	5.10116e+06	5.20258e+06
A0A060XY23																			2.83551e+06	2.68841e+06	2.85156e+06	4.03959e+06	3.46149e+06	2.66376e+06	3.57561e+06	1.4558e+06	3.861e+06	4.12087e+06
A0A060VYL1																			216266	325114	324898	45016.7	28108.3	119163	278337	200173	437377	601522
A0A060X7H6																			1.00228e+06	1.30824e+06	1.40671e+06	2.08222e+06	930477	1.32994e+06	990026	624450	1.0808e+06	1.46424e+06	1.38245e+06	1.22715e+06	1.21431e+06	1.23804e+06	1.19794e+06	1.35999e+06	1.37756e+06	1.24228e+06	1.03679e+06	998832
A0A060X6K8																			769164	990858	1.34491e+06	1.69525e+06	1.72578e+06	664259	1.19403e+06	392956	1.48272e+06	1.65022e+06
A0A060XJ82																			834525	454418	444356	795212	663984	406515	834800	1.06897e+06	273837	583018
A0A060Z8D9																			3.0661e+06	2.44099e+06	2.15512e+06	2.39057e+06	3.93853e+06	2.12217e+06	2.5397e+06	1.56198e+06	2.72484e+06	3.59317e+06	3.586e+06	2.25945e+06	1.62201e+06	2.21575e+06	3.13025e+06	4.61649e+06	3.29069e+06	1.83729e+06	3.23078e+06	2.48091e+06
A0A060WY12																			980531	944749	1.13664e+06	535942	1.71705e+06	894332	1.17986e+06	715261	1.06122e+06	608734
A0A060YCF7																			328233	734827	721270	351883	880010	937602	1.24691e+06	665960	706145	1.08072e+06
A0A060X6I4																			1.81056e+06	1.59008e+06	1.79233e+06	1.887e+06	3.46235e+06	1.287e+06	2.62953e+06	1.99328e+06	2.2059e+06	3.95222e+06
A0A060YJA0																			1.67516e+06	1.51556e+06	1.18583e+06	1.34133e+06	1.67113e+06	1.36056e+06	1.49226e+06	913135	2.11243e+06	811954
A0A060YC44																			664998	952490	652520	1.0048e+06	1.11437e+06	790161	716441	750221	1.2393e+06	1.00107e+06
A0A060XPK7																			643567	533493	1.23273e+06	807493	932772	414225	1.24308e+06	533801	1.2139e+06	1.26377e+06
A0A060YC31																			1.05964e+06	1.26393e+06	1.25858e+06	1.37638e+06	1.34838e+06	1.1644e+06	1.39319e+06	1.31358e+06	2.44678e+06	2.00791e+06
A0A060WWI2																			909188	1.10745e+06	784900	1.70165e+06	1.52013e+06	584520	722522	870884	1.0582e+06	2.34768e+06	2.91959e+06	1.93797e+06	1.20406e+06	1.4548e+06	1.53736e+06	1.29736e+06	1.92051e+06	2.3755e+06	1.72614e+06	1.8909e+06
A0A060XKD3																			398193	946604	656710	527778	536116	770051	593747	417164	592425	541117
A0A060XCF1																			1.41247e+06	1.66034e+06	1.74604e+06	362915	1.84355e+06	993610	1.38929e+06	1.18258e+06	1.39741e+06	983933
A0A060X1G5																			586880	629317	893129	1.52759e+06	1.31709e+06	532277	760395	32847.2	902682	1.67334e+06
A0A060W4G1																			944599	1.34876e+06	1.56715e+06	1.5225e+06	2.51806e+06	379512	1.26223e+06	774733	1.89899e+06	2.53957e+06
A0A060XWD4																			2.65853e+06	2.33813e+06	2.5298e+06	4.06682e+06	2.84123e+06	2.09487e+06	3.28478e+06	1.19774e+06	3.45764e+06	4.08517e+06
A0A060XWP8																			1.99858e+06	2.42563e+06	1.91631e+06	2.73205e+06	2.20471e+06	2.1899e+06	2.24488e+06	1.11705e+06	2.36622e+06	2.33332e+06
A0A060WH54																			3.0073e+06	2.59973e+06	3.2467e+06	4.5338e+06	196223	1.09754e+06	2.96134e+06	2.35418e+06	4.07579e+06	5.7415e+06
A0A060XN12																			936819	16095.2	1.07282e+06	1.36445e+06	1.33506e+06	268465	686010	398998	1.35647e+06	1.74292e+06
A0A060VYJ7																													67181.2	283233	1.27927e+06	432597	1.25813e+06	24580.3	1.39934e+06	271349	1.14122e+06	718654
A0A060Y6J0																													2.02557e+06	2.36153e+06	1.75964e+06	2.16309e+06	2.88515e+06	2.64404e+06	2.33603e+06	2.78708e+06	3.30368e+06	2.71353e+06
A0A060VU13																													1.84083e+06	2.30438e+06	1.05703e+06	2.00744e+06	1.27402e+06	1.57454e+06	1.56901e+06	1.63821e+06	2.04878e+06	2.11231e+06
A0A060ZEB2																													1.05482e+06	801694	1.71489e+06	921013	1.14815e+06	674601	620909	919977	1.33294e+06	623483
A0A060X1N9																													1.05482e+06	801694	1.71489e+06	921013	1.14815e+06	674601	620909	919977	1.33294e+06	623483
A0A060X8X6																													2.02928e+06	977159	601451	946191	1.46134e+06	866662	603457	1.96431e+06	1.74682e+06	231510
A0A060WIY8																													2.36442e+06	2.4821e+06	2.87422e+06	1.28805e+06	1.28313e+06	2.33573e+06	2.60533e+06	1.96755e+06	1.96612e+06	1.44485e+06
A0A060Y6T8																													7.06154e+06	7.66345e+06	7.74488e+06	9.70204e+06	4.6236e+06	4.67146e+06	7.19083e+06	7.27491e+06	1.18579e+07	1.21319e+07
A0A060X243																													1.1621e+06	1.39318e+06	1.41806e+06	1.28471e+06	1.76417e+06	1.40478e+06	897620	1.4625e+06	402263	1.39313e+06
A0A060X4Q0																													2.6379e+06	1.7103e+06	2.04438e+06	1.94944e+06	1.96849e+06	1.7819e+06	2.98208e+06	2.28342e+06	1.97495e+06	1.8399e+06
A0A060Y996																													1.36944e+06	1.91719e+06	1.87205e+06	1.4419e+06	1.00493e+06	996844	1.49948e+06	1.64837e+06	2.96749e+06	3.11713e+06
A0A060XSL8																													1.91496e+06	530802	1.57926e+06	1.7049e+06	2.69871e+06	2.13697e+06	2.37016e+06	2.47819e+06	2.01678e+06	2.30163e+06
A0A060WQ16																													858062	1.19019e+06	1.62588e+06	1.82223e+06	989474	1.13625e+06	1.81389e+06	1.68707e+06	4.00948e+06	3.08349e+06
A0A060X1N6																													1.26232e+06	1.37762e+06	1.12467e+06	1.65776e+06	1.05325e+06	932615	1.40865e+06	1.69184e+06	2.10528e+06	1.85528e+06
A0A060W8W9																													844814	2.35534e+06	993224	908790	766835	1.14196e+06	1.10759e+06	986623	1.09461e+06	1.26542e+06
A0A060XVE9																													909253	948952	1.45447e+06	1.42317e+06	1.14416e+06	1.19656e+06	1.23467e+06	1.73516e+06	794818	948849
A0A060Y4Q6																													1.83812e+06	1.35368e+06	3.13569e+06	1.43434e+06	663927	696379	1.22245e+06	1.56055e+06	1.64966e+06	1.77004e+06
A0A060VXA2																													496110	1.32099e+06	2.74217e+06	1.81426e+06	846648	1.1545e+06	929974	383462	2.23832e+06	2.06497e+06
A0A060XHS5																													804487	694631	870310	1.13295e+06	393005	574150	418137	1.05546e+06	967417	1.33832e+06
A0A060WX30																													40478.4	56277.5	334950	321726	80393.6	138539	82579.7	100034	619200	420721
A0A060X1I4																													611730	78060.1	508489	1.02204e+06	72297.9	490805	146938	686223	1.49212e+06	1.41143e+06
A0A060YKZ9																													1.88095e+06	2.23789e+06	2.24687e+06	1.63821e+06	2.10951e+06	733169	1.70512e+06	2.75183e+06	1.67391e+06	1.73813e+06
A0A060WPR3																													1.08907e+06	931574	1.0663e+06	908749	1.0742e+06	2.00517e+06	1.68923e+06	976002	672256	1.13644e+06
A0A060VVS1																													626871	878374	1.01309e+06	1.04752e+06	1.03405e+06	1.1955e+06	1.02706e+06	607777	1.44072e+06	880475
A0A060VZK0																													1.42211e+06	1.58366e+06	1.30299e+06	1.89312e+06	1.10592e+06	1.07938e+06	1.58536e+06	1.94e+06	2.42122e+06	2.24195e+06
A0A060YD77																													956332	1.12824e+06	3.05426e+06	1.54659e+06	1.35865e+06	2.02675e+06	1.64835e+06	1.43692e+06	1.06826e+06	2.68108e+06
A0A060WEA2																													885235	727118	1.2712e+06	1.24136e+06	674920	599495	833603	911761	1.00062e+06	1.62287e+06
A0A060YLY1																													4.02788e+06	5.85701e+06	5.36509e+06	8.02996e+06	3.70052e+06	3.1648e+06	5.3078e+06	5.57159e+06	1.563e+07	1.02389e+07
A0A060Z6J8																													2.80696e+06	3.55413e+06	3.48822e+06	3.82011e+06	2.23647e+06	2.41277e+06	2.3184e+06	3.44094e+06	4.63281e+06	5.07855e+06
A0A060W2S2																													659355	895381	1.49885e+06	1.43016e+06	2.14233e+06	2.26594e+06	1.33624e+06	1.00423e+06	944962	793696
A0A060X0R6																													2.12284e+06	1.06115e+06	2.02274e+06	2.59493e+06	1.199e+06	1.29765e+06	2.39533e+06	2.22453e+06	1.02832e+06	1.95883e+06
A0A060YTJ1																													1.21145e+06	1.83113e+06	1.86895e+06	2.39968e+06	1.23077e+06	1.23869e+06	1.75388e+06	1.34895e+06	2.87844e+06	2.38913e+06
A0A060XRQ0																													1.41672e+06	1.33125e+06	1.4125e+06	1.48189e+06	1.08002e+06	1.38114e+06	1.39406e+06	1.5062e+06	1.03745e+06	835178
A0A060WTC6																													2.40073e+06	1.95523e+06	3.46424e+06	3.36674e+06	1.18858e+06	1.88277e+06	1.66459e+06	2.32425e+06	2.91492e+06	3.8242e+06
A0A060YIV4																													1.14568e+06	1.27918e+06	1.54686e+06	1.50552e+06	1.59414e+06	1.61084e+06	774649	1.74313e+06	2.10917e+06	1.3472e+06
A0A060X009																													1.96289e+06	2.64314e+06	2.57989e+06	2.19204e+06	2.03168e+06	1.41118e+06	2.81519e+06	2.54535e+06	4.53138e+06	3.07627e+06
A0A060Y603																													1.62878e+06	2.12109e+06	1.86327e+06	1.04103e+06	1.75052e+06	1.11424e+06	1.81548e+06	830288	1.06416e+06	1.01212e+06
A0A060VXV3																													1.01988e+06	1.59934e+06	971974	950320	1.86243e+06	1.43698e+06	1.38192e+06	1.2929e+06	2.12235e+06	977999
A0A060Z0A2																													2.94401e+06	3.61219e+06	3.12836e+06	3.39857e+06	3.14883e+06	2.95257e+06	3.01688e+06	3.44818e+06	6.15414e+06	4.48211e+06
A0A060YCY2																													1.79743e+06	20057.9	1.79566e+06	3.03024e+06	1.9025e+06	2.33837e+06	1.5999e+06	86071.6	88407.4	2.66709e+06
A0A060WC26																													1.5496e+06	2.44683e+06	2.00482e+06	2.01019e+06	1.80045e+06	1.55042e+06	1.45009e+06	2.26433e+06	2.26163e+06	1.84156e+06
A0A060W1L2																													1.99911e+06	1.87852e+06	2.4519e+06	1.9821e+06	1.83865e+06	1.38476e+06	2.07793e+06	1.83691e+06	1.58092e+06	1.43087e+06
A0A060WZ98																													1.56273e+06	1.90865e+06	109635	3.01354e+06	15250.4	34448.5	20334.4	24287.7	2.37516e+06	377569
A0A060WDZ6																													2.96962e+06	2.46057e+06	2.3537e+06	2.50219e+06	3.30356e+06	3.73764e+06	3.26419e+06	3.37198e+06	2.62855e+06	2.50632e+06
A0A060VMH5																													668678	571137	728524	964085	26548.8	962259	31268.5	702633	45379.4	765870
A0A060XXR5																													1.9219e+06	1.54584e+06	1.82756e+06	1.53069e+06	1.80115e+06	1.42053e+06	1.85588e+06	1.32911e+06	2.61014e+06	2.61253e+06
A0A060VSA4																													837058	1.18501e+06	1.5636e+06	688740	1.0968e+06	989277	921507	1.13442e+06	1.05234e+06	1.19513e+06
A0A060WXX3																													3.65172e+06	4.19855e+06	2.47673e+06	2.86819e+06	4.99356e+06	8.49828e+06	3.39532e+06	3.46274e+06	2.50848e+06	3.3656e+06
A0A060X984																													1.57643e+06	1.25536e+06	1.27313e+06	1.47168e+06	1.5881e+06	1.32352e+06	1.25371e+06	1.32146e+06	1.10825e+06	1.64953e+06
A0A060X997																													1.52174e+06	752526	1.09182e+06	1.10148e+06	2.14053e+06	2.03839e+06	913742	807609	553555	990697
A0A060WTS6																													915121	530830	971686	1.12231e+06	464975	1.27376e+06	1.14655e+06	839191	771815	771256
A0A060Z5T1																													202445	6932.15	166023	582111	289235	210076	136231	140848	689691	726281
A0A060W432																													1.48278e+06	1.45584e+06	1.49445e+06	999129	1.29719e+06	1.18821e+06	1.73129e+06	2.25974e+06	2.06555e+06	1.61665e+06
A0A060X2K4																													1.30317e+06	2.24956e+06	1.25276e+06	1.28357e+06	1.63311e+06	1.23481e+06	677154	1.41318e+06	1.26104e+06	1.61088e+06
A0A060WQG2																													2.91148e+06	1.51681e+06	1.71333e+06	1.11289e+06	3.26783e+06	3.38058e+06	2.70601e+06	1.67734e+06	731780	2.35219e+06
A0A060Y879																													1.04107e+06	1.88715e+06	1.50357e+06	1.39926e+06	1.96343e+06	1.65785e+06	1.61415e+06	1.77483e+06	2.55971e+06	1.53333e+06
A0A060WS19																													432887	251496	781606	727886	368047	604329	642630	621871	776510	936285
A0A060X1J4																													8.7971e+06	1.14304e+07	7.29901e+06	4.87141e+06	1.82842e+07	1.85498e+07	1.23636e+07	1.31811e+07	5.83698e+06	3.86668e+06
A0A060YWQ3																													1.06021e+06	916907	1.89573e+06	1.70358e+06	702822	1.0245e+06	941668	1.25898e+06	1.12056e+06	1.05711e+06
A0A060WKB2																													1.98876e+06	1.96594e+06	1.27299e+06	1.00024e+06	1.50149e+06	1.33772e+06	2.07049e+06	2.54608e+06	1.45556e+06	1.89451e+06
A0A060Y094																													2.47383e+06	1.84909e+06	2.85163e+06	2.28254e+06	2.27481e+06	2.01429e+06	1.77284e+06	2.4458e+06	2.03104e+06	2.78534e+06
A0A060W2S1																													1.01897e+06	1.04645e+06	962138	1.46095e+06	1.46224e+06	1.57097e+06	1.013e+06	1.20921e+06	1.15693e+06	1.58282e+06
A0A060YM85																													573313	469733	954637	1.29917e+06	607874	1.22177e+06	494649	1.36835e+06	801551	1.26492e+06
A0A060VYV2																													4.84251e+06	6.40927e+06	5.35303e+06	8.00725e+06	3.31981e+06	3.53133e+06	4.92516e+06	5.85281e+06	1.07667e+07	9.49794e+06
A0A060Z3M2																													40478.4	56277.5	334950	321726	80393.6	138539	82579.7	100034	619200	420721
A0A060XJR4																													1.1972e+06	962277	1.06386e+06	1.83423e+06	1.23887e+06	1.23774e+06	1.2975e+06	1.06633e+06	1.22703e+06	1.34785e+06
A0A060YX65																													202445	6932.15	166023	582111	289235	210076	136231	140848	689691	726281
A0A060WR36																													494950	960893	333485	462797	404985	329227	496821	620111	604209	619261
A0A060XE37																													739585	616478	512668	726546	1.4714e+06	2.07965e+06	685174	954110	399256	585654
A0A060WT55																													456447	19137.6	99940.9	9288.64	743238	733423	473894	58174.1	10339.6	659986
A0A060XKZ2																													366157	213673	324763	404614	205997	103976	13711.7	6454.98	548650	57298.8
A0A060YNA6																													1.60886e+06	1.35935e+06	1.38227e+06	1.88911e+06	1.80927e+06	1.94074e+06	1.67368e+06	1.9028e+06	1.07455e+06	1.32921e+06
A0A060Y8Q8																													2.44676e+06	1.93964e+06	2.04364e+06	2.39005e+06	1.39102e+06	1.2918e+06	2.00198e+06	2.52744e+06	2.95053e+06	3.06845e+06
A0A060X3A3																													2.92891e+06	1.75323e+06	3.77736e+06	3.76628e+06	2.14812e+06	2.75684e+06	1.60262e+06	2.42094e+06	1.75924e+06	1.50218e+06
A0A060VSL8																													2.40993e+06	2.07394e+06	1.87246e+06	1.00897e+06	3.49667e+06	5.22849e+06	2.86779e+06	3.15047e+06	2.18432e+06	1.35484e+06
A0A060X561																													949541	1.89289e+06	2.34524e+06	1.02289e+06	1.87814e+06	1.3069e+06	1.23998e+06	1.14194e+06	1.42709e+06	1.50182e+06
A0A060W5W4																													2.18711e+06	3.12908e+06	2.72223e+06	2.22622e+06	1.6765e+06	2.12344e+06	1.82627e+06	1.71158e+06	2.55334e+06	3.06803e+06
A0A060Y9S9																													894919	1.3063e+06	1.52617e+06	1.39668e+06	1.54625e+06	1.42328e+06	1.07048e+06	1.60629e+06	2.18812e+06	2.11138e+06
A0A060XS55																													1.47545e+06	2.06762e+06	1.37422e+06	1.49286e+06	2.17269e+06	2.21081e+06	964616	1.89466e+06	1.90336e+06	1.57366e+06
A0A060YJN6																													1.99261e+06	2.04699e+06	1.98212e+06	1.24485e+06	1.69594e+06	1.98496e+06	2.17261e+06	2.36507e+06	1.61454e+06	3.21795e+06
A0A060X856																													5.67397e+06	5.00378e+06	5.71441e+06	6.26825e+06	4.47735e+06	3.96642e+06	5.63494e+06	5.61659e+06	4.76886e+06	7.19321e+06
A0A060XEE1																													694838	850791	852174	986301	385361	372180	746468	577259	1.70418e+06	1.15673e+06
A0A060YAM1																													2.74291e+06	1.50973e+06	989226	1.57929e+06	1.62489e+06	2.65293e+06	2.16554e+06	1.26448e+06	590052	604255
A0A060YJN4																													1.77945e+06	1.25628e+06	1.05644e+06	1.68298e+06	1.70423e+06	1.47887e+06	1.96303e+06	841691	2.46405e+06	1.41229e+06
A0A060VQU0																													2.40993e+06	2.07394e+06	1.87246e+06	1.00897e+06	3.49667e+06	5.22849e+06	2.86779e+06	3.15047e+06	2.18432e+06	1.35484e+06
A0A060X4K7																													507279	729955	1.00737e+06	362993	1.1528e+06	508048	713454	617112	937269	796629
A0A060XY95																													1.69472e+06	1.6776e+06	1.62206e+06	1.9609e+06	1.58638e+06	1.48305e+06	1.59721e+06	1.74724e+06	1.41899e+06	1.19734e+06
A0A060XWL3																													2.32351e+06	2.583e+06	2.21863e+06	1.8051e+06	3.18607e+06	3.03054e+06	2.75964e+06	2.29411e+06	1.74251e+06	2.91943e+06
A0A060ZGZ5																													974981	751659	1.01883e+06	1.24626e+06	875900	1.26063e+06	1.09146e+06	820311	530433	1.47775e+06
A0A060W3X5																													2.70535e+06	2.27399e+06	2.65195e+06	2.83027e+06	1.70379e+06	1.53989e+06	2.43988e+06	2.6814e+06	2.63239e+06	3.35148e+06
A0A060YTW5																													2.30796e+06	1.9446e+06	2.42969e+06	2.97413e+06	1.23463e+06	703965	1.46223e+06	1.4154e+06	1.92486e+06	3.19438e+06
A0A060XCX3																													6.70097e+06	5.771e+06	5.25239e+06	4.8828e+06	7.81776e+06	8.16841e+06	7.26348e+06	7.14772e+06	5.33594e+06	5.01296e+06
A0A060YHG9																													2.47622e+06	4.00589e+06	3.0405e+06	3.52577e+06	3.09327e+06	3.07142e+06	2.99006e+06	3.3295e+06	5.80464e+06	4.72813e+06
A0A060Y4L2																													496955	40374	571635	894997	501336	605103	271574	59086.1	494406	703959
A0A060X564																													30487.8	2.01977e+06	17203.6	2.19424e+06	34287.5	14926.5	64993.2	111097	110526	217871
A0A060Z0W4																													956332	1.12824e+06	3.05426e+06	1.54659e+06	1.35865e+06	2.02675e+06	1.64835e+06	1.43692e+06	1.06826e+06	2.68108e+06
A0A060YDI2																													3.04545e+06	3.6603e+06	2.5197e+06	2.99399e+06	3.61815e+06	4.05003e+06	2.95492e+06	3.03813e+06	3.08368e+06	2.52126e+06
A0A060X7E2																													1.46783e+06	3.91354e+06	2.12111e+06	3.16121e+06	2.35234e+06	4.5982e+06	1.82396e+06	1.27296e+06	1.80511e+06	2.19131e+06
A0A060VWW8																													926552	1.12634e+06	544875	1.25437e+06	1.00491e+06	1.62093e+06	1.1145e+06	1.08336e+06	1.61054e+06	823039
A0A060W825																													1.24683e+06	1.22493e+06	1.28911e+06	1.05291e+06	1.63299e+06	1.48971e+06	1.07948e+06	1.59437e+06	948550	1.26752e+06
A0A060XJB3																													2.25328e+06	2.35842e+06	1.23405e+06	1.24697e+06	3.15796e+06	3.48928e+06	2.51602e+06	2.55414e+06	1.22926e+06	977796
A0A060W424																													1.62878e+06	2.12109e+06	1.86327e+06	1.04103e+06	1.75052e+06	1.11424e+06	1.81548e+06	830288	1.06416e+06	1.01212e+06
A0A060XRZ6																													736283	234635	918622	136893	505864	497137	639368	679270	186983	1.31999e+06
A0A060ZE55																													7.66434e+06	9.8061e+06	9.24675e+06	1.07047e+07	4.8095e+06	3.82727e+06	8.80066e+06	8.95479e+06	1.60894e+07	1.45032e+07
[truncated: 253 more rows]
