# Supplementary material for: Non-Lethal Blood Sampling of Fish in the lab and Field With Methods for Dried Blood Plasma Spot Omic Analyses
Source: Front Genet. 2022 Mar 24;13:795348. doi: 10.3389/fgene.2022.795348 (PMC8988233; doi:10.3389/fgene.2022.795348)
Supplement: Supplementary file 2 [file Table3.XLSX]

## Sheet: Sheet1
A0A060VYJ7
A0A060Y6J0
A0A060YE33
A0A060VU13
A0A060ZEB2
A0A060X1N9
Q9YGF6
A0A060VVR1
A0A060X8X6
A0A060XMA5
A0A060WIY8
A0A060Y6T8
A0A060VUE4
A0A060X243
A0A060X299
C1BG67
A0A060X4Q0
A0A060Y996
A0A060XSL8
A0A060WQ16
A0A060X1N6
A0A060YXV8
A0A060Y761
A0A060X5M6
A0A060W8W9
A0A060XVE9
A0A060Y4Q6
A0A060W7Q9
A0A060VXA2
A0A060YI74
A0A060X8G0
A0A060XHS5
A0A060Y206
A0A060WX30
A0A060X1I4
A0A060XSL0
A0A060YKZ9
A0A060WPR3
A0A060XVL7
A0A060VVS1
A0A060VZK0
A0A060X2I9
A0A060Z9I7
A0A060YD77
A0A060WEA2
A0A060YLY1
A0A060Z6J8
A0A060W2S2
A0A060X0R6
A0A060YTJ1
A0A060VYJ1
A0A060XRQ0
A0A060W3J2
A0A060WTC6
A0A060XL46
A0A060YIV4
A0A060WT17
A0A060X009
A0A060Y603
A0A060VXV3
A0A060XUB9
A0A060Y244
A0A060Z0A2
A0A060Y0E7
A0A060YCY2
A0A060Z5H9
A0A060WC26
A0A060W1L2
A0A060WC83
A0A060YW07
A0A060YI69
A0A060WZ98
A0A060XKA1
A0A060WDZ6
A0A060VMH5
A0A060XXR5
A0A060VSA4
A0A060YWZ0
A0A060WFU9
A0A060WXX3
A0A060X984
A0A060X997
A0A060WTS6
A0A060Z5T1
A0A060ZVC3
A0A060W1F1
A0A060VWR0
A0A060W432
A0A060X2K4
A0A060WQG2
A0A060Y879
A0A060Y5Z0
A0A060WS19
A0A060X1J4
A0A060YWQ3
A0A060WKB2
A0A060Y094
A0A060Y562
A0A060W2S1
A0A060W2X9
A0A060YM85
A0A060VYV2
A0A060Z3M2
A0A060XJR4
A0A060YX65
A0A060WR36
A0A060XE37
A0A060Y822
A0A060WKA3
A0A060WT55
A0A060X7M7
A0A060XKZ2
A0A060YNA6
A0A060X9B9
A0A060Y8Q8
A0A060X3A3
A0A060XUK2
A0A060W928
A0A060Y2Q9
A0A060VSL8
A0A060X561
A0A060W5W4
A0A060WSW3
A0A060Y9S9
A0A060XCC5
A0A060XPI0
A0A060XS55
A0A060YMW1
A0A060ZCL9
A0A060YJN6
A0A060X856
A0A060XEE1
A0A060YAM1
A0A060YJN4
A0A060VQU0
A0A060X4K7
A0A060XY95
A0A060XWL3
A0A060ZGZ5
A0A060W3X5
A0A060YTW5
A0A060XCX3
A0A060YHG9
A0A060XAM7
A0A060Y4L2
A0A060VN62
A0A060WV25
A0A060X564
A0A060Z0W4
A0A060YDI2
A0A060VNY4
A0A060Y475
A0A060X7E2
A0A060WK56
A0A060VWW8
A0A060W825
A0A060XJB3
A0A060W424
A0A060W6K9
A0A060XRZ6
A0A060YHK8
A0A060ZE55
A0A060WI86
A0A060VX87
A0A060Y7F4
A0A060Y8S0
A0A060W7J2
A0A060YEN9
A0A060YF65
A0A060YC97
A0A060VWN3
A0A060XNY8
A0A060Y6V0
A0A060XCH9
A0A060YXK5
A0A060ZB28
A0A060YLY2
A0A060WCC5
A0A060W9T6
A0A060W1T4
A0A060YM43
A0A060VQ14
A0A060WTA5
A0A060WYF2
A0A060WJ88
A0A060XLI0
A0A060XRK1
A0A060WF70
A0A060XVP6
A0A060Z0E6
A0A061A7K0
A0A060XMD3
A0A060WUT6
A0A060YH48
A0A060ZBG4
A0A060Y8U6
A0A060W5C6
A0A060YXD5
A0A060WU52
A0A060WV59
A0A060X0H0
A0A060XXG0
A0A060XH35
A0A060XWI8
A0A060YIP0
A0A060VTN3
A0A060YRT1
A0A060YRW9
A0A061ADL0
A0A060WDT2
A0A060WDR2
A0A060X4M9
A0A060VUW5
A0A060XRC5
A0A060WVS5
A0A060XX64
A0A060WVP6
A0A060XXR3
A0A060WXP8
A0A060XPD3
A0A060XSW0
A0A060Z829
A0A060YE64
A0A060WJ79
A0A060YHY8
A0A060YYB2
A0A060Y5T9
A0A060W8N4
A0A060WVM8
A0A060WHZ4
A0A060W6H9
A0A060W8X4
A0A060WF38
A0A060X0R2
A0A060W0N7
A0A060YWV7
A0A060W0S2
A0A060XTA0
A0A060Z5E1
A0A060VZ96
A0A060X7P5
A0A060WI99
A0A060XG18
A0A060VXP8
A0A060W1G2
A0A060XQI0
A0A060Y9M1
A0A060VYA2
A0A060XFZ0
A0A060XQF9
A0A060X854
A0A060XI77
A0A060YJR1
A0A060XKA0
A0A060YCI4
A0A060WPG5
A0A060Y5B6
A0A060XM98
A0A060WR63
A0A060VN24
A0A060Z8R7
A0A060WIN5
A0A060X484
A0A060XDB8
A0A060W4C9
A0A060VNW2
A0A060VWI5
A0A060XL78
A0A060YGF3
A0A060XMS8
A0A060W542
A0A060Y9P0
A0A060Y387
A0A060YEP7
A0A060WJ08
A0A060XLV9
A0A060VVG5
A0A060WNX8
A0A060Y6L1
A0A060VV86
A0A060Y8U9
A0A060WQZ0
A0A060XU42
A0A060YEC0
A0A060X2F6
A0A060X866
A0A060WK00
A0A060X2K3
A0A060XGJ1
A0A060YAY6
A0A060Z8D0
C1BHP1
A0A060X4C0
A0A060XP37
A0A060ZAS2
A0A060VZF7
A0A060WA50
A0A060WM84
A0A060WN87
A0A060X0U5
A0A060XQC7
A0A060WDQ1
A0A060WI27
A0A060XM89
A0A060X9D9
A0A060Y6D5
A0A060W7K0
A0A060YGA6
A0A060X5A4
A0A060W9D9
A0A060WR73
A0A060X7Q1
A0A060XNZ5
A0A060YZG8
A0A060ZDQ0
A0A060W7J1
A0A060W4B3
D3XFH7
A0A060YNM2
A0A060XUN2
A0A060YVV7
A0A060VUC1
A0A060WYR9
A0A060Y685
A0A060Y899
A0A060WDV0
A0A060WSR6
A0A060VU90
A0A060VZH2
A0A060Y716
A0A060WXK2
A0A060YVX7
A0A060ZVJ7
A0A060W5T9
A0A060WIV9
A0A060WAW3
A0A060Y7F9
A0A060XPA8
A0A060YK70
A0A060W7G7
A0A060XC99
A0A060VXI6
A0A060XJV9
A0A060XY18
A0A060X951
A0A060ZGI3
A0A060YIU5
A0A060YYH3
A0A060XI32
A0A060WK16
A0A060YQI4
A0A060VWL9
A0A060YQX1
A0A060Z0B6
A0A060W0P5
A0A060YLA6
A0A060WBH9
Q9DG75
A0A060XTX5
A0A060X747
A0A060X9C3
A0A060XS49
A0A060W4Q9
A0A060W813
A0A060WIS2
A0A060WTY2
A0A060Y572
A0A060X710
A0A060VUK0
A0A060W076
A0A060X0K0
A0A060YF05
A0A060W1V6
A0A060XQA7
A0A060WB00
A0A060VNV4
A0A060XAM6
A0A060YFR4
A0A060WVS2
A0A060XJX9
A0A060X2Y6
A0A060WQR1
A0A060WLP2
A0A060XRI0
A0A060YBQ4
A0A060VNX6
A0A060X2A7
A0A060XGG0
A0A060YXE0
A0A060WF44
A0A060Y1L6
A0A060VM58
A0A060WJU2
A0A060Y8F2
A0A060Y6R7
A0A060YQE3
A0A060W304
A0A060WSP6
A0A060XH56
A0A060Y577
A0A060YB02
A0A060XJZ7
A0A061A7D7
A0A060W4G5
A0A060WDG3
A0A060YP37
A0A060XTJ3
A0A060VZU2
A0A060WAU4
A0A060XIS4
A0A060W7K9
A0A060Z1E3
A0A060VWD1
A0A060WQN9
A0A060ZD23
A0A060WHS0
A0A060X0R9
A0A060ZP25
A0A060WKK5
A0A060X6V8
A0A060X0L4
A0A060YHU2
A0A060X5D2
A0A060WLV6
A0A060WIE9
A0A060WNV0
A0A060XPP6
A0A060XEE7
A0A060XPU7
A0A060Y5E9
A0A060XDT5
A0A060Y0G9
A0A060Y4I4
A0A060Z8M5
A0A060WNE8
A0A060WP16
A0A060X7D5
A0A060XRV6
A0A060X6M5
A0A060XEU5
A0A060YTQ6
A0A060W2E0
A0A060YPI8
A0A060X2T3
A0A060YB63
A0A060WNG5
A0A060Z4Y8
A0A060Y9K1
A0A060WL10
A0A060WTW3
A0A060YS06
A0A060YXF8
Q7ZZW1
A0A060YTI6
A0A060WJW1
A0A060WMX9
A0A060XZN3
A0A060XKH2
A0A060VYV1
A0A060WJY5
A0A060W289
A0A060W7D1
A0A060X5B5
A0A060XRV8
A0A060YMP7
A0A060VMC6
A0A060Y745
A0A061A7G8
A0A060XEG1
A0A060XY06
A0A060WTZ2
A0A060YRJ6
A0A060WJM9
A0A060WM70
A0A060X931
A0A060XA92
A0A060WUM5
A0A060X0Z3
A0A060W2C6
A0A060Z7S3
A0A060YLE1
A0A060Y1Z0
A0A060WHI9
A0A060WPA6
A0A060VVM2
A0A060YPI2
A0A060XYI0
A0A060W2C2
A0A060WYT1
A0A060ZA53
A0A060WEC1
A0A060WMS2
A0A060X8G5
A0A060Z405
A0A060WRY9
A0A060X8X3
A0A060XSJ5
A0A060WE51
A0A060VX36
A0A060WEK7
A0A060YAH9
A0A060YVT4
A0A060WQ54
A0A060WQW6
A0A060X8E6
A0A060VT69
A0A060VYT0
A0A060WJB1
A0A060WWX5
A0A060XG39
A0A060WGP0
A0A060WNL2
A0A060WRY0
A0A060XXK7
A0A060WPL8
A0A060XYM3
A0A060ZHM3
A0A060X652
A0A060WGT8
A0A060Z3S1
A0A060W3I9
A0A060W3L5
A0A060XE72
A0A060XVQ7
A0A060W0G4
A0A060WVX4
A0A060XH93
A0A060Z198
A0A060Y171
A0A060VY30
A0A060XHM4
A0A060XKB8
A0A060YCW7
A0A060X5A7
A0A060XJK1
A0A060XSW8
A0A060XZH2
A0A060W0I4
A0A060YPJ0
A0A060VWK2
A0A060WYB5
A0A060XSQ5
A0A060YK85
A0A060VYC5
A0A060W0M1
A0A060WGG0
A0A060XLB1
A0A060VWB3
A0A061A644
A0A060YTY4
A0A060XII9
A0A060XT51
A0A060W4P5
A0A060YQ48
A0A060WQ64
A0A060VPB9
A0A060VWL5
A0A060W3E2
A0A060W4G9
A0A060WMV0
A0A060X2J6
A0A060W0T4
A0A060ZGP1
A0A060WLQ5
A0A060W5Y1
A0A060WIZ0
A0A060X5L3
A0A060YU33
A0A060Y5F0
A0A060YFF6
A0A060YIX7
A0A060WDV9
A0A060X462
A0A060YQB0
A0A060X6P6
A0A060W7K2
A0A060WV45
A0A060YCG7
A0A060YTK8
A0A060X379
A0A060X3K6
A0A060X728
A0A060YE60
A0A060WZ27
A0A060XS53
A0A060X0C7
A0A060YNP5
A0A060XAS1
A0A060WXE7
A0A060XRX8
A0A060VNS4
A0A060X4M8
A0A060XS86
A0A060XX32
A0A060YBL2
A0A060XC20
A0A060W5Z2
A0A060WCI9
A0A060WPI7
A0A060XAJ4
A0A060XUM5
A0A060XLL6
A0A060YYM5
A0A060X6Y1
A0A060VSK4
A0A060WGZ7
A0A060XRB4
A0A060WAM4
A0A060XRL5
A0A060XCD1
A0A060YHF2
A0A060VTM4
A0A060XGU3
A0A060Y757
A0A060X7H6
A0A060WHF1
A0A060XQT0
A0A060WMR3
A0A060Z8D9
A0A060WEH9
A0A060Z0B9
A0A060W309
A0A060XZ54
A0A060XGG9
A0A060X3Z0
A0A060XX27
A0A060YCV7
A0A060W4Y9
A0A060YU88
A0A060XNX1
A0A060XPJ7
A0A060YP87
A0A060WWI2
A0A060XRY1
A0A060Y3N1
Q9YGF5
A0A060WDU5
A0A060XBL5
A0A060YAN3
A0A060W3Y6
A0A060WG34
A0A060XKX2
A0A060YF80
A0A060X4S7
A0A060Y2C5
A0A060Z4W3
A0A060Z757
A0A060X1F3
A0A060XDC6
A0A060W2K5
A0A060YJL9
A0A060W165
A0A060XDE5
A0A060XVA1
A0A060VXB3
A0A060WL30
A0A060WTZ3
A0A060WU42
A0A060XZQ3
A0A060Y7E8
A0A060Z034
A0A060YRF1
A0A060XKX4
A0A060XPE8
A0A060ZGT4
A0A060VWQ6
A0A060X1U5
A0A060YXU5
A0A060X2M5
A0A060YHZ7
A0A060X4K1
A0A060WN17
A0A060YT51
A0A060W4V7
A0A060XHA7
A0A060YJ55
A0A060VSP0
A0A060X7B5
A0A060YST1
A0A060XTI9
A0A060XZV9
A0A060VWY5
A0A060WM21
A0A060XKH8
A0A060WCW2
A0A060X2Y5
A0A060X888
A0A060WD44
A0A060WL23
A0A060XQJ3
A0A060XKZ0
A0A060Y1U7
A0A060YAR2
A0A060YCJ8
A0A060WLN6
A0A060XZ18
A0A060YY09
A0A060XR19
A0A060ZH31
A0A060WIH6
A0A060Y6A2
A0A060Z974
A0A060YP10
A0A060XGN7
A0A060Y003
A0A060YG67
A0A060YF06
A0A061A594
A0A060X722
A0A060XKY1
A0A060XUQ5
A0A060YC26
A0A060WCH3
A0A060W410
A0A060WDX6
A0A060YK96
A0A060W5K0
A0A060VTF4
A0A060WGE5
A0A060XYE2
A0A060Z9Y3
A0A060Z518
A0A060W046
A0A060W9X9
A0A060YFU7
A0A060VQS6
A0A060W3P7
A0A060WIK4
A0A060WUC1
A0A060XE46
A0A060XM01
A0A060YCD0
A0A060X2N2
A0A060X6G5
A0A060XB53
A0A060WB97
A0A060WG08
A0A060X7Y2
A0A060YD24
A0A060X958
A0A060XJ43
A0A060WS06
A0A060VW64
A0A060W1Y5
A0A060WCI7
A0A060WED1
A0A060Y486
A0A060YXI8
A0A060XSW2
A0A060ZEU7
A0A060WXP2
A0A060VRW1
A0A060VTQ6
A0A060WEL4
A0A060XGV7
A0A060Y8E9
A0A060W2W7
A0A060W5Q1
A0A060Y926
A0A060VVM0
A0A060YV59
A0A060XQ17
A0A060VR26
A0A060WN96
A0A060X4P3
A0A060XBB5
A0A060W5N9
A0A060XM55
A0A060Y1F5
A0A060YCL3
A0A060WDH3
A0A060X178
A0A060X8Q2
A0A060YUI9
A0A060ZI01
A0A060WPH2
A0A060XM71
A0A060XTY4
A0A060VQW6
A0A060YH23
A0A060YTW6
A0A060Z3E4
A0A060W3K3
A0A060XFS2
A0A060YB47
C1BIA6
A0A060VPK4
A0A060Y9J8
A0A060XES9
A0A060XV94
A0A060X2M4
A0A061ADR3
A0A060VTS0
A0A060XF35
A0A060Z669
A0A060WVG2
A0A060XEF4
A0A060YIY0
A0A060ZE35
A0A060X5S2
A0A060ZA55
A0A060X964
A0A060YA10
A0A060VUR4
A0A060ZAT6
A0A060WKB9
A0A060VSJ5
A0A060X4W4
A0A060X9C5
A0A060Y0X5
A0A060WDF5
A0A060WW40
A0A060W3W9
A0A060WAW8
A0A060XPJ2
A0A060W9W1
A0A060X956
A0A060XM09
A0A060XPI8
A0A060WXC8
A0A060W3S1
A0A060WND5
A0A060XUG5
A0A060VN18
A0A060VQI4
A0A060WHB2
A0A060XZJ4
A0A060Z0P7
A0A060WAM7
A0A060ZWG1
A0A060W511
A0A060WTA6
A0A060YC10
A0A060VRF7
A0A060YY74
A0A061A7J3
A0A060XFB2
A0A060XGJ7
A0A060WSR9
A0A060XSZ2
A0A060X5E0
A0A060W8T3
A0A060WZ07
A0A060XDY8
A0A060YJA2
A0A060Z1R6
A0A060X325
A0A060VTK1
A0A060X5F9
A0A060WLX5
A0A060VSZ3
A0A060XQV7
A0A060VTR5
A0A060VZQ4
A0A060WA52
A0A060YA36
A0A060Y4C2
A0A060VMP3
A0A060W0L5
A0A060ZG10
A0A060WG15
A0A060X4Q1
A0A060ZAC6
A0A060W6W9
A0A060XD48
A0A060XXS6
A0A060Y1S1
A0A060VNA2
A0A060XEV2
A0A060XTB3
A0A060XZS0
A0A060ZD04
A0A060XSK7
A0A060XKG1
A0A060WLP6
A0A060ZH38
A0A060YC67
A0A060VV43
A0A060X9Z7
A0A060XCW6
A0A060WAW0
A0A060YG78
A0A060YX07
A0A060WQP8
A0A060XMR8
A0A060YKA6
A0A060YT21
A0A060XZM2
A0A060WFQ8
A0A061A8Q2
A0A060WED0
A0A060XJW6
A0A060VYR4
A0A060WUI9
A0A060YHR3
A0A060VY03
A0A060XX71
A0A060XAQ2
A0A060YBL3
A0A060WHE5
A0A060XP12
A0A060YWK7
A0A060Z2K7
A0A060WRH9
A0A060XE22
A0A060X1Y1
A0A060YES1
A0A060WGE4
A0A060X4R4
A0A060VST0
A0A060X4Y0
A0A060X6C1
A0A060XGK5
A0A060XQ87
A0A060WWD7
A0A060Z0U7
A0A060ZB08
A0A060VNE6
A0A060WL71
A0A060X9F4
A0A060XQ45
A0A060XW69
A0A060YJ64
A0A060Z8F9
A0A060VVV8
A0A060XXJ7
A0A060W358
A0A060XCR2
A0A060VRJ6
A0A060XVG0
A0A060VVV7
A0A060WJM0
A0A060VYW0
A0A060VYV0
A0A060W6V4
A0A060YTW8
A0A060WUC9
A0A060Z0V0
A0A060XWJ7
A0A060Z3U9
A0A060XP25
A0A060VSW5
A0A060X1U0
A0A060WVJ3
A0A060WZA7
A0A060WWJ0
A0A060X6I1
A0A060W260
A0A060VXL1
A0A060VM14
A0A060WU16
A0A060YDR5
A0A060W926
A0A060X572
A0A060Z934
A0A060W3W4
A0A060XUR7
A0A060W0K1
A0A060WHP4
A0A060XI65
A0A060WWY0
A0A060WXN3
A0A060XWH1
A0A060YSE7
A0A061A6R5
A0A060WMJ1
A0A060Y9I9
A0A060W3G6
A0A060Y168
A0A060Z8P0
A0A060VUA2
A0A060WBX5
A0A060WRI5
A0A060YL57
A0A060Y9M8
C1BH85
A0A060VWJ3
A0A060X9K4
A0A060XDQ4
A0A060YJG4
A0A060YSV4
A0A060Y7M7
A0A060YZB4
A0A060WH36
A0A060XF65
A0A060WRV3
A0A060Y9S8
A0A060XPP7
A0A060W8K3
A0A060VT99
A0A060XBD6
A0A060Z7A9
A0A060WNX5
A0A060Z2B8
A0A060Z4N2
A0A060YKR7
A0A060YQE6
A0A060X8S5
A0A060VVL1
A0A060WK28
A0A060WME7
A0A060YVX8
A0A060WYX3
A0A060X426
A0A060YR89
A0A060Z6X8
A0A060XFD5
A0A060YT72
A0A060X3R0
A0A060VZ52
A0A060YAM5
A0A060Z888
A0A060X623
A0A060VS72
A0A060XQP7
A0A060WZT2
A0A060XLL7
A0A060Y4X6
A0A060WY09
A0A060Y853
A0A060YMT9
A0A060X661
A0A060XUU7
C1BIF1
A0A060WVT6
A0A060X7T3
A0A060Z5V1
A0A060WHQ2
A0A060VS49
A0A060WTV6
A0A060XDJ0
A0A060VXE3
A0A060WC92
A0A060WWT0
A0A060XL97
A0A060W3F0
A0A060XWW2
A0A060WR97
A0A060X7T0
A0A060Y2R3
A0A060YGQ1
A0A060XL55
A0A060Y3B4
A0A060YGY8
A0A060YXV1
A0A060WCC8
A0A060WJM4
A0A061A6X8
A0A060WUN3
A0A060X8Q1
A0A060XCQ0
A0A060XZY4
A0A060Y316
A0A060WPW8
A0A060WST0
A0A060X023
A0A060X9M4
A0A060YP30
A0A060YQI6
A0A060Z6P2
A0A060X0Y9
A0A060XCA2
A0A060XGF0
A0A060WR96
A0A060X4B3
A0A060Y6M9
A0A060X6W4
A0A060WW59
A0A060W3N2
A0A060XFM3
A0A060Y7W5
A0A060XFH1
A0A060Y9A9
A0A060YBI9
A0A060YKX0
A0A060VUP6
A0A060YPT6
A0A060XX92
A0A060XT85
A0A060YD66
A0A060WLJ7
A0A060WLC9
A0A060WAY9
A0A060X9L1
A0A060XHZ6
A0A060YXK2
A0A060XV54
A0A060VUG9
A0A060X312
A0A060YWH7
A0A060WBV8
A0A060WL37
A0A060XDL4
A0A060XZ73
A0A060W3C0
A0A060X7J3
A0A060XAC7
A0A060WE70
A0A060XJS4
A0A060XGX9
A0A060VUI9
A0A060WQE8
A0A060YY37
A0A060XHS8
A0A060Y234
A0A060WGX9
A0A060XSU6
A0A060YW61
A0A060WX74
A0A060XJZ6
A0A060Z760
A0A060VY24
A0A060YFQ7
C1BFB6
A0A060VUQ1
A0A060YUF4
A0A060YF02
A0A060XY09
A0A060Z5T3
A0A060XIK9
A0A060Y1B6
A0A060ZAN4
A0A060X346
A0A060XCR7
A0A060WR59
A0A060YKI7
A0A060WP46
A0A060X263
A0A060X227
A0A060YJU3
A0A060W3R7
A0A060WHU9
A0A060X7R9
A0A060YY67
A0A060XH19
A0A060Y4H7
A0A060YMB8
A0A060W1K5
A0A060WPM9
A0A060WPT3
A0A060WCZ7
A0A060W9R8
A0A060WB02
A0A060XBI5
A0A060W9B9
A0A060YFL9
A0A060VUF1
A0A060Y6W0
A0A060Z0Q0
A0A060X3C2
A0A060X5S4
A0A060YDB5
A0A060YXZ0
A0A060YZI6
A0A060YUX7
A0A060W4Z2
A0A060WR34
A0A060W3J6
A0A060Z0N6
A0A060XR57
A0A060XW12
A0A060Z2V5
A0A060WVK4
A0A060YAH4
A0A060WFQ3
A0A060XEJ4
A0A060XTR2
A0A060Z721
A0A060W6U8
A0A060XJE9
A0A060VNS2
A0A060WTP0
A0A060XYH0
A0A060W4J1
A0A060Z9N9
A0A060XZ15
A0A060YJM3
A0A060Y0B1
A0A060Y4R4
A0A060X2Q9
A0A060ZEG9
A0A060WKQ5
A0A060ZAG3
A0A060VTI3
A0A060VVP3
A0A060Y8P3
A0A060XUT0
A0A060VQD0
A0A060WKL1
A0A060Y7C0
A0A060VWY9
A0A060WTJ1
A0A060XDH9
A0A060YI87
A0A060YQ46
A0A061A5Z2
A0A060W754
A0A060X3S3
A0A060WVR4
A0A060WHC7
A0A060X0G5
A0A060X925
A0A060Z7F6
A0A060WTX3
A0A060X6S3
A0A060X893
A0A060YI44
A0A060VQI6
A0A060XR52
A0A060XZZ6
A0A060YGG9
A0A060XVT9
A0A060VWA0
A0A060WY78
A0A060Y4P1
A0A060YPU3
A0A060Z211
A0A060XYT1
A0A060W6K1
A0A060XZ79
A0A060YKE0
A0A060YL36
A0A060VX00
A0A060XIF3
A0A060YIY8
A0A060Z5K3
A0A023IVG3
A0A060W008
A0A060XLU8
A0A060YX98
A0A060W027
A0A060ZHS7
A0A060Y1N8
A0A060X279
A0A060WCI0
A0A060WXC9
A0A060X334
A0A060YEJ2
A0A060VW56
A0A060VVZ5
A0A060W6Y9
A0A060XBY1
A0A060VRI5
A0A060Z5P8
A0A060W722
A0A060Y573
A0A060W5A0
A0A060X8I4
A0A060XL59
A0A060WYQ3
A0A060YDS9
A0A060YEM5
A0A060YH84
A0A060WH84
A0A060WWH7
A0A060YE05
A0A060VQ95
A0A060YDB9
A0A060W1L6
A0A060W216
A0A060X4I4
A0A060XVZ7
A0A060YQY4
A0A060W927
A0A060WPI3
A0A060X6V4
A0A060XZX2
A0A060XD42
A0A060Y7D7
A0A060VNQ0
A0A060Y388
A0A060WIG2
A0A060W492
A0A060VR23
A0A060VTM3
C1BEM8
A0A060W3Z9
A0A060X1C2
A0A060WC58
A0A060WK47
A0A060WQH0
A0A060XF11
A0A060XDQ9
A0A060YQV3
A0A060YX60
A0A060W2W0
A0A060Y5D6
A0A060YHW1
A0A060WCA8
A0A060WIB7
A0A060W0M5
A0A060W3D7
A0A060Z7V7
A0A060VVR2
A0A060WN18
A0A060VZC0
A0A060WXP0
A0A060X217
A0A060WNH7
A0A060YEZ1
A0A060X4X7
A0A060VTJ0
A0A060WEU3
A0A060Y927
A0A060YBQ7
A0A060XK79
A0A060YCX3
A0A060WWM8
A0A060XAF2
A0A060XUL6
A0A060VMJ8
A0A060VW25
A0A060X737
A0A060Y208
A0A060VU47
A0A060VW50
A0A060XJU9
A0A060VP04
A0A060WVG6
A0A060XCY4
A0A060XUL9
A0A060XWZ3
A0A060Y0G8
A0A060W2D5
A0A060W0S8
A0A060YES5
A0A060ZA50
A0A060ZGP7
A0A060Y9S1
A0A060YQ84
A0A060YZE4
A0A060WBK1
A0A060WDR1
A0A060Y3U0
A0A060WZ29
A0A060XU41
A0A060Z6W9
A0A060XEX1
A0A060W3T9
A0A060WDV5
A0A060XV62
A0A060W5N1
A0A060W268
A0A060WMP1
A0A060X2V1
A0A060W4S0
A0A060Z1P8
A0A060ZGV7
A0A060XR55
A0A060X1L9
A0A060X467
A0A060WKE6
A0A060YLH1
A0A060YPQ8
A0A060WBS1
A0A060XJ94
A0A060WUU6
A0A060XQN0
A0A060Z2F6
A0A060WIX6
A0A060WWR0
A0A060YWC6
A0A060XCT5
A0A060YM34
A0A060WHE8
A0A060WP80
A0A060X4B4
A0A060XRA7
A0A060WZA2
A0A060WPZ0
A0A060WEE6
A0A060WPV5
A0A060WRD5
A0A060ZS11
A0A060VPR6
A0A060X4L7
A0A060X2X3
A0A060Y2G9
A0A060YM32
A0A060VQ75
A0A060W3N9
A0A060Z1E7
A0A060X8W0
A0A060XF99
A0A060XRP3
A0A060X5W8
A0A060YGT9
A0A060W4X3
A0A060WAE5
A0A060WWS9
A0A060ZBB1
A0A061A630
A0A060VQV0
A0A060WVU7
A0A060XPA0
A0A060WKM5
A0A060YNG0
A0A060X2G9
A0A060Z5C3
A0A060VV42
A0A060VXK0
A0A060Z5F7
A0A060WSA8
A0A060Y6E0
A0A060YL67
A0A060WWC4
A0A060XJM7
A0A060YPN3
A0A060W7C9
A0A060WG38
A0A060X3M1
A0A060X6R6
A0A060YCQ8
A0A060W7Q3
A0A060ZA31
A0A060XRQ1
A0A060Y8V2
A0A060WYK4
A0A060Y903
A0A060XIZ9
A0A060YS39
A0A060W4B5
A0A060XQW2
A0A060YDH6
A0A060Y021
A0A060ZB03
A0A060VX13
A0A060XIV8
A0A060XJC2
A0A060WGU0
A0A060XHS4
A0A061A5C1
A0A060YHM1
A0A060VPA4
A0A060VST3
A0A060Z5G0
A0A060VN95
Q6UFZ7
A0A060X650
A0A060XA15
A0A060XDB5
A0A060Z0J3
A0A060VMK2
A0A060X9Z2
A0A060Z509
A0A060VQZ6
A0A060WYT2
A0A060X053
A0A060X4V4
A0A060WVA5
A0A060XKK6
A0A060WL36
A0A060X0C8
A0A060Y5Q5
A0A060XMG0
A0A060VZ55
A0A060XAK2
A0A060VUG7
A0A060WN74
A0A060Y0L9
A0A060WPH1
A0A060W158
A0A060WRR9
A0A060W3H4
A0A060Y339
A0A060W8Z8
A0A060XZP0
A0A060Y9V8
A0A060YLF6
A0A060X7L9
A0A060Y3I5
A0A060YM26
A0A060XWZ8
A0A060VSP7
A0A060WN46
A0A060XMV4
A0A060X4E6
A0A060Z4A6
A0A060W0G5
A0A060W857
A0A060Z4P0
A0A060Z5L3
A0A060W2W4
A0A060XJ60
A0A060XTD9
A0A060Y5Y8
A0A060Z214
A0A060W0M6
A0A060W9L9
A0A060WZ16
A0A060X326
A0A060YS24
A0A060VQM3
A0A060W1C5
A0A061A8U0
N0DND1
A0A060WBR8
A0A060XYJ2
A0A060WCX9
A0A060XBU7
A0A060X0V6
A0A060X560
A0A060VPZ0
A0A060WDY5
A0A060VZ34
A0A060XP70
A0A060YMB9
A0A060W4C1
A0A060XBQ2
A0A060ZZ50
A0A060WNK3
A0A060XMF5
A0A060Y6J5
A0A060Z847
A0A060WUS9
A0A060XEY7
A0A060YGW7
A0A060YTH1
A0A060W9L6
A0A060XXA9
A0A060Z9K2
A0A060WJW8
A0A060WT39
A0A060YRG1
A0A060W0M2
A0A060WE12
A0A060Z675
A0A060W0Z4
A0A060W930
A0A060VZP8
A0A060YQL6
A0A060XQ78
A0A060WV19
A0A060VYN3
A0A060Y877
A0A060W5L4
A0A060X6Y0
A0A060YBI0
A0A060YD11
A0A060VVV4
A0A060W8M6
A0A060X798
A0A060XYM8
A0A060Y3L8
A0A060XND2
A0A060XRG9
A0A060Z165
A0A060W4V4
A0A060W9I5
A0A060WDE5
A0A060WDK5
A0A060XEF1
A0A060XY45
A0A060YQK5
A0A060VNR1
A0A060XNX8
A0A060VZR7
A0A060X4R1
A0A060YW35
A0A061A968
A0A060WRQ8
A0A060WYL2
A0A060WZ19
A0A060ZD44
A0A060W3S9
A0A060W9U8
A0A060VRX3
A0A060X3Z2
A0A060W2M5
A0A060XBC1
A0A060WAI6
A0A060YG17
A0A060YVB2
A0A060XMA9
A0A060VRU5
A0A060XTZ6
A0A060XX30
A0A060Y155
A0A060VMF6
A0A060W5L5
A0A060XN38
A0A060VNP2
A0A060WQN1
A0A060W142
A0A060WXQ8
A0A060XQN3
A0A060Z4U4
A0A060X2C0
A0A060W521
A0A060VMN5
A0A060VM86
A0A060X314
A0A060W8W6
A0A060XDM5
A0A060VQK6
A0A060Y3W6
A0A060XWV2
N0DTH0
A0A060VR65
A0A060XNF1
A0A060VSA0
A0A060VZE1
A0A060WPL7
A0A060YUM1
A0A060WP14
A0A060WRN2
A0A060YIL2
A0A060YZQ0
A0A060Z8H3
A0A060VVH4
A0A060WP19
A0A060XAW9
A0A060YN70
A0A060Y1J4
A0A060YGP9
A0A060YJC1
A0A060YB37
A0A061A8J8
A0A060WKU7
A0A060XGT0
A0A060X1Z9
A0A060XZS3
A0A060YY16
A0A060VZ84
A0A060W201
A0A060VVN5
A0A060YF20
A0A060VSY2
A0A060X817
A0A060YBV0
A0A060XI60
A0A060WFW3
A0A060Y5Q9
A0A060YLJ3
A0A060W359
A0A060W6X5
A0A060Z2L4
A0A060VPC6
A0A060YE75
A0A060WXW0
A0A060Z6H4
A0A060Z138
A0A060Z6V3
A0A060WDQ9
A0A060Y771
A0A060WJ17
A0A060XXI9
A0A060WXB5
A0A060VZC9
A0A060YQN1
A0A060YQ09
A0A060Y6N9
A0A060Z377
A0A060WXW5
A0A060YGG6
A0A060XLZ1
A0A060ZFM6
A0A060WS59
A0A060WFL6
A0A060YF35
A0A060W4A6
A0A060X3I1
A0A060WQD0
A0A060Y099
A0A060YFZ6
A0A060ZI27
A0A061A0A2
A0A060W6G7
A0A060XAJ2
A0A060VW79
A0A060WIE3
A0A060WWW9
A0A060YY32
A0A060Y4C8
A0A060XL41
A0A060WWK3
A0A060YDU7
A0A060XXM9
A0A060WXA4
A0A060XMM6
A0A060YHZ6
A0A060YUF2
A0A060Y1G8
A0A060VM99
A0A060XX79
A0A060X2F8
A0A060W0R3
A0A060XPM4
A0A060XT67
A0A060VRD2
A0A060X222
A0A060Y5R7
A0A060XXB0
A0A060YC76
A0A060YCH5
A0A060YE97
A0A060Y5D0
A0A060ZF59
A0A060W723
A0A060Y9K7
A0A060YAF5
A0A060YDX0
A0A061AD81
A0A060XXQ0
A0A060W7H9
A0A060WAZ8
A0A060YEH7
A0A060XT02
A0A060Y4N1
A0A060XD57
A0A060XCV8
A0A060YCB3
A0A060ZU54
A0A060X914
A0A060WWM4
A0A060WS53
A0A060XFB7
A0A060Z2V0
A0A060XQ18
A0A060Y0Q0
A0A060W2P0
A0A060XBW7
A0A060YRT8
A0A060VWL0
A0A060X6V3
A0A060W263
A0A060VM28
A0A060YVB4
A0A060XLY6
A0A060Y0P1
A0A060YG98
A0A060WN42
A0A060WUA4
A0A060YQI3
A0A060WFJ7
A0A060XVR5
A0A060VWG5
A0A060ZHD5
A0A060XEG5
A0A060VMB3
A0A060X0V8
A0A060Z9Q8
A0A060WY72
A0A060XDA4
A0A060VUQ0
A0A060X6Z9
A0A060XB92
A0A061A7V2
A0A060VXP5
A0A060WYI8
A0A060W717
A0A060XC79
A0A060W5Q2
A0A060WS01
A0A060Z3Q4
A0A060XJV3
A0A060YCA1
A0A060W972
A0A060VRT8
A0A060VYQ5
A0A060X276
A0A060Y447
A0A060XK95
A0A060XIL1
A0A060WBY3
A0A060VWT0
A0A060WIM1
A0A060XU12
A0A060YZS7
A0A060WFK4
A0A060WNK7
A0A060X4I2
A0A060W8U4
A0A060XH71
A0A060W0D0
A0A060WQI4
A0A060YQZ7
A0A060VP89
A0A060VXZ0
A0A060XEE9
A0A060W3Z2
A0A060VQQ8
A0A060WQM2
C1BFJ5
A0A060WEQ3
A0A060YCS1
A0A060X794
A0A060XT19
A0A060X6D5
A0A060Y1B7
A0A060YMJ8
A0A060W4M8
A0A060W2X3
A0A060XG63
A0A060Y7R8
A0A060XDR0
A0A060Y981
A0A060WRD6
A0A060WX43
A0A060X0G4
A0A060ZDI0
A0A060XY23
A0A060VYL1
A0A060X6K8
A0A060WDK3
A0A060XJ82
A0A060WY12
A0A060YCF7
A0A060X6I4
A0A060YJA0
A0A060YC44
A0A060XPK7
A0A060WXE4
A0A060YC31
A0A060XKD3
A0A060XCF1
A0A060X1G5
A0A060W4G1
A0A060XWD4
A0A060XWP8
A0A060WH54
A0A060XN12
A0A060X0Z7
A0A060YYS5
A0A060YJ83
A0A060Z451
A0A060ZRH4
A0A060VZB9
A0A060WP92
A0A060XPC8
A0A060W863
A0A060XG26
A0A060XXZ4
A0A060WJ90
A0A060XEY8
A0A060X6G1
A0A060XC75
A0A060YJJ9
A0A060W286
A0A060XBZ4
A0A060XUX5
A0A060XA37
A0A060WM72
A0A060XZI2
A0A060Y6N5
A0A060YP40
A0A060WHU5
A0A060XEU0
A0A060ZBY1
A0A060XJX3
A0A060X2R1
A0A060ZDG7
A0A060VX02
A0A060YW24
B5KWB1
A0A060WHV6
A0A060XRW7
A0A060X7F8
A0A060X8W3
A0A060XXE2
A0A060XSX2
A0A060XLB2
A0A060X6X3
A0A060YFU1
A0A060W8R8
A0A060WAK0
A0A060XD39
A0A060Y498
A0A060XYW7
A0A061ACU9
A0A060X3D1
A0A060WB56
A0A060ZEI2
A0A060XD20
A0A060VWA5
A0A060WCZ3
A0A060WQX8
A0A060VQJ9
A0A060Y6D6
A0A060VRV7
A0A060YGK0
A0A061A5E8
A0A060W6F6
A0A060X384
A0A060X3X3
A0A060XSA7
A0A060YT48
A0A060WQ56
A0A060YCF3
A0A060X212
A0A060XUK3
A0A060WZS1
A0A060X706
A0A060W6W7
A0A060Y0U2
A0A060WZJ8
A0A060VTH3
A0A060WBR2
A0A060W1U5
A0A060WM49
A0A060WQL3
A0A060XWL6
Q90WC2
A0A060Z0E7
A0A060XBI9
A0A060XW42
A0A060W1R5
A0A060XXE3
A0A060YAK9
A0A060XHY2
A0A060X622
A0A060Z6L6
A0A060XIN8
A0A060ZGE5
A0A060YP20
A0A060X015
A0A060WLN8
A0A060VZK5
A0A060YBR6
A0A060YQE9
A0A060VSL0
A0A060X684
A0A060W9V3
A0A060WHH1
A0A060X2A1
A0A060VX15
A0A060WQP2
A0A060YRC6
A0A060X2W6
A0A060X7I7
A0A060VRY5
A0A060Y5C7
A0A060WGB8
A0A060YKS6
A0A060WC65
A0A060XLW3
A0A060XXL7
A0A060WUM6
A0A060VU93
A0A060WDF2
A0A060Y902
A0A060YJJ8
A0A060VPC1
A0A060YFL6
A0A060YX36
A0A060WBA2
A0A060W6T3
A0A060WS69
A0A060WG71
A0A060WL67
A0A060YDR8
A0A060WAI8
A0A060YKL7
A0A060X9V6
A0A060YRL9
A0A060XYK8
A0A060VTZ5
A0A060VTT5
A0A060XXX9
A0A060XZW1
A0A060Y5H3
A0A060WNF8
A0A060VXD4
A0A060W5I3
A0A060YA76
A0A060ZAM6
A0A060XKQ5
A0A060YTP6
A0A060ZG49
A0A060ZGY0
A0A060Y8V3
A0A060YQ74
A0A060XIQ5
A0A060ZHB5
A0A060X961
A0A060YD09
A0A060Z3X7
A0A060X3U3
A0A060XPN2
A0A060XQF8
A0A060YV87
A0A060YWQ1
A0A060YPS4
A0A060Z5D9
A0A060XM20
A0A060XJC0
A0A060XMT6
A0A060WT58
A0A060XDK9
A0A060XP96
A0A060VX99
A0A060WF21
A0A060XF38
A0A060WTU3
A0A060YK72
A0A060XA18
A0A060X818
A0A060X7T8
A0A060XI06
A0A060Z933
[truncated: 252 more rows]

## Sheet: Sheet2
Accession	GRAVY Value
A0A060VYJ7	-0.295
A0A060Y6J0	-0.319
A0A060YE33	-0.703
A0A060VU13	-0.323
A0A060ZEB2	-0.262
A0A060X1N9	-0.239
Q9YGF6	0.187
A0A060VVR1	-0.753
A0A060X8X6	-0.388
A0A060XMA5	-0.16
A0A060WIY8	-0.658
A0A060Y6T8	-0.187
A0A060VUE4	-0.263
A0A060X243	-0.748
A0A060X299	-0.241
C1BG67	0.095
A0A060X4Q0	-0.617
A0A060Y996	-0.968
A0A060XSL8	-0.329
A0A060WQ16	0.155
A0A060X1N6	-0.928
A0A060YXV8	0.002
A0A060Y761	-0.541
A0A060X5M6	-0.87
A0A060W8W9	-0.248
A0A060XVE9	-0.367
A0A060Y4Q6	-0.385
A0A060W7Q9	-0.237
A0A060VXA2	-0.487
A0A060YI74	-0.396
A0A060X8G0	-0.389
A0A060XHS5	-0.286
A0A060Y206	-0.733
A0A060WX30	-0.495
A0A060X1I4	-0.212
A0A060XSL0	-0.759
A0A060YKZ9	-0.701
A0A060WPR3	0.321
A0A060XVL7	-0.298
A0A060VVS1	-0.421
A0A060VZK0	-0.487
A0A060X2I9	-0.237
A0A060Z9I7	-0.783
A0A060YD77	-0.597
A0A060WEA2	-0.628
A0A060YLY1	-0.051
A0A060Z6J8	-0.434
A0A060W2S2	-0.397
A0A060X0R6	-0.742
A0A060YTJ1	-0.036
A0A060VYJ1	-0.482
A0A060XRQ0	-0.435
A0A060W3J2	-0.671
A0A060WTC6	-0.311
A0A060XL46	-0.121
A0A060YIV4	-0.498
A0A060WT17	-0.44
A0A060X009	-0.439
A0A060Y603	-0.337
A0A060VXV3	0.333
A0A060XUB9	-0.368
A0A060Y244	-1.094
A0A060Z0A2	0.197
A0A060Y0E7	-0.178
A0A060YCY2	-0.23
A0A060Z5H9	-0.348
A0A060WC26	-0.674
A0A060W1L2	-0.825
A0A060WC83	-0.785
A0A060YW07	-0.364
A0A060YI69	-0.366
A0A060WZ98	-0.601
A0A060XKA1	0.182
A0A060WDZ6	-0.64
A0A060VMH5	-0.532
A0A060XXR5	-0.607
A0A060VSA4	-0.287
A0A060YWZ0	-0.157
A0A060WFU9	-0.883
A0A060WXX3	0.302
A0A060X984	-0.222
A0A060X997	-1.18
A0A060WTS6	-0.255
A0A060Z5T1	-0.31
A0A060ZVC3	-0.052
A0A060W1F1	-0.101
A0A060VWR0	-0.431
A0A060W432	-0.17
A0A060X2K4	-0.37
A0A060WQG2	-0.671
A0A060Y879	-0.611
A0A060Y5Z0	-0.502
A0A060WS19	-0.207
A0A060X1J4	-0.228
A0A060YWQ3	-0.222
A0A060WKB2	-0.126
A0A060Y094	-0.239
A0A060Y562	-0.099
A0A060W2S1	-0.783
A0A060W2X9	-0.185
A0A060YM85	-0.362
A0A060VYV2	-0.561
A0A060Z3M2	-0.248
A0A060XJR4	-0.415
A0A060YX65	-0.145
A0A060WR36	-1.226
A0A060XE37	-0.27
A0A060Y822	-0.452
A0A060WKA3	-0.028
A0A060WT55	-0.988
A0A060X7M7	-0.113
A0A060XKZ2	-0.534
A0A060YNA6	-0.504
A0A060X9B9	-0.153
A0A060Y8Q8	-0.905
A0A060X3A3	0.057
A0A060XUK2	-0.698
A0A060W928	-0.358
A0A060Y2Q9	-1.082
A0A060VSL8	0.395
A0A060X561	-0.611
A0A060W5W4	-0.464
A0A060WSW3	-0.631
A0A060Y9S9	-0.732
A0A060XCC5	-0.943
A0A060XPI0	-0.533
A0A060XS55	-0.883
A0A060YMW1	0.888
A0A060ZCL9	-0.833
A0A060YJN6	-0.456
A0A060X856	-0.194
A0A060XEE1	-0.784
A0A060YAM1	-0.177
A0A060YJN4	-0.236
A0A060VQU0	0.52
A0A060X4K7	-0.324
A0A060XY95	-0.404
A0A060XWL3	-0.154
A0A060ZGZ5	-1.282
A0A060W3X5	-0.787
A0A060YTW5	-0.575
A0A060XCX3	-0.371
A0A060YHG9	-0.707
A0A060XAM7	-0.017
A0A060Y4L2	-0.841
A0A060VN62	-0.208
A0A060WV25	-0.278
A0A060X564	-0.755
A0A060Z0W4	-0.235
A0A060YDI2	-0.44
A0A060VNY4	-0.201
A0A060Y475	-0.413
A0A060X7E2	-0.489
A0A060WK56	-0.356
A0A060VWW8	-0.348
A0A060W825	-0.288
A0A060XJB3	-0.676
A0A060W424	-0.316
A0A060W6K9	-0.066
A0A060XRZ6	-0.791
A0A060YHK8	-0.245
A0A060ZE55	-0.096
A0A060WI86	-0.343
A0A060VX87	-0.188
A0A060Y7F4	-0.779
A0A060Y8S0	-0.355
A0A060W7J2	0.21
A0A060YEN9	0.118
A0A060YF65	-0.537
A0A060YC97	-0.57
A0A060VWN3	-0.743
A0A060XNY8	-0.645
A0A060Y6V0	0.296
A0A060XCH9	-0.821
A0A060YXK5	0.05
A0A060ZB28	-0.623
A0A060YLY2	-1.386
A0A060WCC5	-0.267
A0A060W9T6	-0.253
A0A060W1T4	-0.159
A0A060YM43	-0.484
A0A060VQ14	-0.591
A0A060WTA5	-0.225
A0A060WYF2	-0.918
A0A060WJ88	-0.565
A0A060XLI0	-0.322
A0A060XRK1	0.223
A0A060WF70	-0.534
A0A060XVP6	-0.5
A0A060Z0E6	-0.763
A0A061A7K0	-0.355
A0A060XMD3	-0.415
A0A060WUT6	-0.257
A0A060YH48	-0.427
A0A060ZBG4	-0.082
A0A060Y8U6	-1.527
A0A060W5C6	-0.096
A0A060YXD5	-0.234
A0A060WU52	-0.384
A0A060WV59	-1.102
A0A060X0H0	-0.292
A0A060XXG0	-0.717
A0A060XH35	-0.138
A0A060XWI8	-0.32
A0A060YIP0	-0.492
A0A060VTN3	-0.31
A0A060YRT1	-0.743
A0A060YRW9	-0.28
A0A061ADL0	-0.081
A0A060WDT2	-0.565
A0A060WDR2	-0.615
A0A060X4M9	-0.445
A0A060VUW5	-0.079
A0A060XRC5	-0.283
A0A060WVS5	-0.642
A0A060XX64	-0.44
A0A060WVP6	-0.858
A0A060XXR3	-0.428
A0A060WXP8	-0.332
A0A060XPD3	-0.482
A0A060XSW0	0.163
A0A060Z829	0.388
A0A060YE64	0.385
A0A060WJ79	-0.476
A0A060YHY8	-1.205
A0A060YYB2	-0.057
A0A060Y5T9	-0.74
A0A060W8N4	-0.333
A0A060WVM8	-0.994
A0A060WHZ4	-0.011
A0A060W6H9	-0.48
A0A060W8X4	-0.41
A0A060WF38	0.004
A0A060X0R2	-0.214
A0A060W0N7	-0.843
A0A060YWV7	-0.136
A0A060W0S2	-0.806
A0A060XTA0	-0.574
A0A060Z5E1	0.313
A0A060VZ96	-0.564
A0A060X7P5	-0.253
A0A060WI99	-0.002
A0A060XG18	-0.771
A0A060VXP8	-0.3
A0A060W1G2	-0.725
A0A060XQI0	-1.481
A0A060Y9M1	-0.26
A0A060VYA2	-0.614
A0A060XFZ0	-0.589
A0A060XQF9	-0.002
A0A060X854	-0.52
A0A060XI77	-0.337
A0A060YJR1	0.04
A0A060XKA0	-0.527
A0A060YCI4	-0.967
A0A060WPG5	-0.511
A0A060Y5B6	-1.043
A0A060XM98	-0.622
A0A060WR63	-0.139
A0A060VN24	-0.383
A0A060Z8R7	-0.458
A0A060WIN5	-0.234
A0A060X484	-0.888
A0A060XDB8	-0.582
A0A060W4C9	-0.546
A0A060VNW2	-0.286
A0A060VWI5	-0.292
A0A060XL78	-0.324
A0A060YGF3	-0.08
A0A060XMS8	-0.621
A0A060W542	-0.405
A0A060Y9P0	-0.309
A0A060Y387	-0.202
A0A060YEP7	-0.052
A0A060WJ08	-0.274
A0A060XLV9	-0.749
A0A060VVG5	-0.346
A0A060WNX8	-0.438
A0A060Y6L1	-0.446
A0A060VV86	0.849
A0A060Y8U9	-0.443
A0A060WQZ0	0.044
A0A060XU42	-0.803
A0A060YEC0	0.228
A0A060X2F6	-0.588
A0A060X866	-1.028
A0A060WK00	-0.819
A0A060X2K3	-0.022
A0A060XGJ1	-0.411
A0A060YAY6	-0.881
A0A060Z8D0	-0.474
C1BHP1	-0.287
A0A060X4C0	-0.63
A0A060XP37	-0.16
A0A060ZAS2	-0.238
A0A060VZF7	-1.255
A0A060WA50	-0.633
A0A060WM84	-0.374
A0A060WN87	-0.233
A0A060X0U5	-0.424
A0A060XQC7	-0.043
A0A060WDQ1	-1.053
A0A060WI27	-0.694
A0A060XM89	-0.264
A0A060X9D9	-0.606
A0A060Y6D5	-0.206
A0A060W7K0	-0.33
A0A060YGA6	0.053
A0A060X5A4	-0.618
A0A060W9D9	-0.726
A0A060WR73	-0.661
A0A060X7Q1	-0.349
A0A060XNZ5	-0.272
A0A060YZG8	-1.03
A0A060ZDQ0	-0.148
A0A060W7J1	-0.339
A0A060W4B3	-0.122
D3XFH7	-0.065
A0A060YNM2	0.031
A0A060XUN2	-0.851
A0A060YVV7	0.04
A0A060VUC1	-0.207
A0A060WYR9	-0.178
A0A060Y685	-0.271
A0A060Y899	-0.377
A0A060WDV0	-0.36
A0A060WSR6	-0.729
A0A060VU90	-0.53
A0A060VZH2	-0.159
A0A060Y716	-0.49
A0A060WXK2	-0.451
A0A060YVX7	-0.276
A0A060ZVJ7	-0.609
A0A060W5T9	-1.008
A0A060WIV9	-0.811
A0A060WAW3	-0.106
A0A060Y7F9	-0.331
A0A060XPA8	-0.721
A0A060YK70	0.26
A0A060W7G7	-0.45
A0A060XC99	-0.317
A0A060VXI6	-1.591
A0A060XJV9	0.067
A0A060XY18	-0.345
A0A060X951	-0.823
A0A060ZGI3	0.039
A0A060YIU5	-0.059
A0A060YYH3	0.158
A0A060XI32	-0.364
A0A060WK16	-0.142
A0A060YQI4	-0.377
A0A060VWL9	-0.285
A0A060YQX1	0.075
A0A060Z0B6	-0.387
A0A060W0P5	-0.272
A0A060YLA6	-0.6
A0A060WBH9	-0.288
Q9DG75	-0.083
A0A060XTX5	-0.016
A0A060X747	-0.379
A0A060X9C3	-1.492
A0A060XS49	-0.595
A0A060W4Q9	-0.02
A0A060W813	-0.101
A0A060WIS2	-0.89
A0A060WTY2	-0.462
A0A060Y572	-0.341
A0A060X710	-0.3
A0A060VUK0	-0.112
A0A060W076	-0.474
A0A060X0K0	-0.564
A0A060YF05	-0.412
A0A060W1V6	-0.699
A0A060XQA7	-0.527
A0A060WB00	-0.152
A0A060VNV4	-0.337
A0A060XAM6	-0.057
A0A060YFR4	-0.603
A0A060WVS2	-0.322
A0A060XJX9	-0.835
A0A060X2Y6	-0.756
A0A060WQR1	-0.185
A0A060WLP2	-0.446
A0A060XRI0	0.071
A0A060YBQ4	-1.126
A0A060VNX6	-0.138
A0A060X2A7	-0.16
A0A060XGG0	-1.006
A0A060YXE0	-0.203
A0A060WF44	-0.943
A0A060Y1L6	-0.836
A0A060VM58	-0.664
A0A060WJU2	-0.787
A0A060Y8F2	-0.187
A0A060Y6R7	-0.26
A0A060YQE3	-0.443
A0A060W304	-0.312
A0A060WSP6	-0.372
A0A060XH56	-0.457
A0A060Y577	-0.305
A0A060YB02	-0.326
A0A060XJZ7	-0.461
A0A061A7D7	0.078
A0A060W4G5	-0.412
A0A060WDG3	-0.151
A0A060YP37	0.249
A0A060XTJ3	-0.799
A0A060VZU2	-0.961
A0A060WAU4	-0.289
A0A060XIS4	-0.131
A0A060W7K9	-0.274
A0A060Z1E3	-0.332
A0A060VWD1	-0.369
A0A060WQN9	-0.46
A0A060ZD23	-1.111
A0A060WHS0	-0.365
A0A060X0R9	-0.467
A0A060ZP25	-0.562
A0A060WKK5	-0.148
A0A060X6V8	-0.077
A0A060X0L4	-0.678
A0A060YHU2	-0.22
A0A060X5D2	-0.443
A0A060WLV6	-0.362
A0A060WIE9	-0.431
A0A060WNV0	-0.546
A0A060XPP6	0.04
A0A060XEE7	-0.291
A0A060XPU7	-0.284
A0A060Y5E9	-0.644
A0A060XDT5	-0.039
A0A060Y0G9	-0.349
A0A060Y4I4	-0.677
A0A060Z8M5	0.118
A0A060WNE8	-0.557
A0A060WP16	-0.023
A0A060X7D5	-0.769
A0A060XRV6	0.245
A0A060X6M5	-0.113
A0A060XEU5	-0.208
A0A060YTQ6	0.368
A0A060W2E0	-0.727
A0A060YPI8	-0.123
A0A060X2T3	-0.313
A0A060YB63	0.087
A0A060WNG5	0.337
A0A060Z4Y8	0.134
A0A060Y9K1	-0.69
A0A060WL10	-0.458
A0A060WTW3	-0.458
A0A060YS06	-0.627
A0A060YXF8	-0.7
Q7ZZW1	-0.254
A0A060YTI6	-0.068
A0A060WJW1	-0.707
A0A060WMX9	-0.275
A0A060XZN3	-0.548
A0A060XKH2	-0.654
A0A060VYV1	-0.846
A0A060WJY5	-0.829
A0A060W289	-0.474
A0A060W7D1	-0.013
A0A060X5B5	-0.81
A0A060XRV8	-0.295
A0A060YMP7	-0.308
A0A060VMC6	-0.405
A0A060Y745	-0.854
A0A061A7G8	-0.203
A0A060XEG1	-0.414
A0A060XY06	-1.438
A0A060WTZ2	-0.117
A0A060YRJ6	-0.673
A0A060WJM9	-0.415
A0A060WM70	-0.692
A0A060X931	-0.724
A0A060XA92	-0.483
A0A060WUM5	-0.159
A0A060X0Z3	-0.371
A0A060W2C6	-0.398
A0A060Z7S3	0.127
A0A060YLE1	-0.309
A0A060Y1Z0	-0.17
A0A060WHI9	-0.559
A0A060WPA6	-0.555
A0A060VVM2	-0.286
A0A060YPI2	-0.868
A0A060XYI0	-0.589
A0A060W2C2	-0.145
A0A060WYT1	-0.16
A0A060ZA53	-0.125
A0A060WEC1	-0.605
A0A060WMS2	0.228
A0A060X8G5	-0.222
A0A060Z405	-0.334
A0A060WRY9	-0.567
A0A060X8X3	-0.468
A0A060XSJ5	0.056
A0A060WE51	-0.521
A0A060VX36	-0.301
A0A060WEK7	-0.413
A0A060YAH9	0.118
A0A060YVT4	-0.058
A0A060WQ54	-0.452
A0A060WQW6	-0.226
A0A060X8E6	-0.538
A0A060VT69	-0.754
A0A060VYT0	-0.28
A0A060WJB1	-0.89
A0A060WWX5	-0.18
A0A060XG39	-0.309
A0A060WGP0	-0.614
A0A060WNL2	-0.311
A0A060WRY0	-0.256
A0A060XXK7	-0.512
A0A060WPL8	0.243
A0A060XYM3	-0.251
A0A060ZHM3	-0.19
A0A060X652	-0.716
A0A060WGT8	-0.401
A0A060Z3S1	0.119
A0A060W3I9	-0.42
A0A060W3L5	-0.228
A0A060XE72	-0.204
A0A060XVQ7	-0.973
A0A060W0G4	-0.186
A0A060WVX4	-0.189
A0A060XH93	-0.284
A0A060Z198	-0.028
A0A060Y171	-0.38
A0A060VY30	-0.093
A0A060XHM4	-0.432
A0A060XKB8	-0.143
A0A060YCW7	-1.097
A0A060X5A7	-0.59
A0A060XJK1	-0.265
A0A060XSW8	-0.196
A0A060XZH2	-0.66
A0A060W0I4	-0.309
A0A060YPJ0	-0.252
A0A060VWK2	-0.186
A0A060WYB5	-0.402
A0A060XSQ5	-0.497
A0A060YK85	-0.802
A0A060VYC5	-0.389
A0A060W0M1	-0.583
A0A060WGG0	-0.36
A0A060XLB1	-0.262
A0A060VWB3	-0.253
A0A061A644	-0.459
A0A060YTY4	0.169
A0A060XII9	-0.827
A0A060XT51	-0.489
A0A060W4P5	-0.139
A0A060YQ48	-0.222
A0A060WQ64	0.362
A0A060VPB9	-1.013
A0A060VWL5	-0.677
A0A060W3E2	-0.583
A0A060W4G9	-0.559
A0A060WMV0	-0.367
A0A060X2J6	-0.348
A0A060W0T4	-0.472
A0A060ZGP1	-0.759
A0A060WLQ5	-0.526
A0A060W5Y1	-0.703
A0A060WIZ0	-0.885
A0A060X5L3	-0.051
A0A060YU33	-0.79
A0A060Y5F0	-0.581
A0A060YFF6	-0.018
A0A060YIX7	-0.744
A0A060WDV9	0.306
A0A060X462	-0.395
A0A060YQB0	-0.065
A0A060X6P6	-0.731
A0A060W7K2	-0.231
A0A060WV45	-0.076
A0A060YCG7	-0.261
A0A060YTK8	-0.19
A0A060X379	-0.307
A0A060X3K6	-0.174
A0A060X728	-0.432
A0A060YE60	-0.43
A0A060WZ27	-0.383
A0A060XS53	-0.231
A0A060X0C7	-0.093
A0A060YNP5	0.373
A0A060XAS1	-0.55
A0A060WXE7	-0.312
A0A060XRX8	-0.039
A0A060VNS4	-0.699
A0A060X4M8	-0.218
A0A060XS86	-0.609
A0A060XX32	-0.713
A0A060YBL2	-0.215
A0A060XC20	-0.742
A0A060W5Z2	-0.685
A0A060WCI9	-0.48
A0A060WPI7	-0.737
A0A060XAJ4	0.023
A0A060XUM5	-0.848
A0A060XLL6	-0.417
A0A060YYM5	-0.129
A0A060X6Y1	-0.104
A0A060VSK4	-0.132
A0A060WGZ7	0.082
A0A060XRB4	-0.46
A0A060WAM4	-0.758
A0A060XRL5	-0.669
A0A060XCD1	-0.637
A0A060YHF2	-0.1
A0A060VTM4	-0.27
A0A060XGU3	-0.906
A0A060Y757	0.25
A0A060X7H6	-0.485
A0A060WHF1	-0.352
A0A060XQT0	-0.77
A0A060WMR3	-0.516
A0A060Z8D9	-0.326
A0A060WEH9	-0.175
A0A060Z0B9	-0.683
A0A060W309	-0.561
A0A060XZ54	-0.462
A0A060XGG9	-0.683
A0A060X3Z0	-0.741
A0A060XX27	-0.531
A0A060YCV7	-0.252
A0A060W4Y9	-0.496
A0A060YU88	-0.27
A0A060XNX1	-0.094
A0A060XPJ7	-0.91
A0A060YP87	-0.149
A0A060WWI2	-0.102
A0A060XRY1	0.209
A0A060Y3N1	-0.318
Q9YGF5	-0.003
A0A060WDU5	0.079
A0A060XBL5	-0.641
A0A060YAN3	-0.604
A0A060W3Y6	-1.18
A0A060WG34	-0.487
A0A060XKX2	0.245
A0A060YF80	-0.593
A0A060X4S7	-0.821
A0A060Y2C5	-0.191
A0A060Z4W3	-0.148
A0A060Z757	-0.175
A0A060X1F3	-0.021
A0A060XDC6	-0.327
A0A060W2K5	-0.356
A0A060YJL9	-0.272
A0A060W165	-0.658
A0A060XDE5	-0.839
A0A060XVA1	-0.466
A0A060VXB3	-0.439
A0A060WL30	-0.219
A0A060WTZ3	-0.261
A0A060WU42	0.195
A0A060XZQ3	0.78
A0A060Y7E8	-0.376
A0A060Z034	-1.014
A0A060YRF1	0.307
A0A060XKX4	-0.689
A0A060XPE8	-0.434
A0A060ZGT4	-0.542
A0A060VWQ6	-0.34
A0A060X1U5	-0.067
A0A060YXU5	-0.143
A0A060X2M5	-0.371
A0A060YHZ7	-0.244
A0A060X4K1	-0.504
A0A060WN17	-0.816
A0A060YT51	-0.368
A0A060W4V7	-0.376
A0A060XHA7	-0.487
A0A060YJ55	-0.572
A0A060VSP0	-0.533
A0A060X7B5	-0.413
A0A060YST1	-0.855
A0A060XTI9	-0.209
A0A060XZV9	0.698
A0A060VWY5	-0.287
A0A060WM21	-0.555
A0A060XKH8	-0.276
A0A060WCW2	-0.163
A0A060X2Y5	-0.259
A0A060X888	-0.383
A0A060WD44	-0.545
A0A060WL23	-0.441
A0A060XQJ3	-0.388
A0A060XKZ0	-0.655
A0A060Y1U7	-0.222
A0A060YAR2	-0.552
A0A060YCJ8	-0.888
A0A060WLN6	0.248
A0A060XZ18	-0.137
A0A060YY09	-0.195
A0A060XR19	0.102
A0A060ZH31	-0.954
A0A060WIH6	0.011
A0A060Y6A2	-0.476
A0A060Z974	-0.619
A0A060YP10	-0.355
A0A060XGN7	-0.305
A0A060Y003	-0.322
A0A060YG67	-0.121
A0A060YF06	-0.525
A0A061A594	-0.177
A0A060X722	-0.438
A0A060XKY1	-0.283
A0A060XUQ5	-0.82
A0A060YC26	-0.086
A0A060WCH3	-0.162
A0A060W410	-0.599
A0A060WDX6	-0.263
A0A060YK96	-0.662
A0A060W5K0	-0.215
A0A060VTF4	-0.398
A0A060WGE5	-0.383
A0A060XYE2	-0.502
A0A060Z9Y3	-0.868
A0A060Z518	-0.713
A0A060W046	-0.437
A0A060W9X9	-0.779
A0A060YFU7	-0.111
A0A060VQS6	-0.421
A0A060W3P7	-0.517
A0A060WIK4	-0.345
A0A060WUC1	-0.505
A0A060XE46	-0.091
A0A060XM01	-0.459
A0A060YCD0	-0.399
A0A060X2N2	-0.723
A0A060X6G5	-0.565
A0A060XB53	-0.753
A0A060WB97	-0.639
A0A060WG08	-0.568
A0A060X7Y2	-0.059
A0A060YD24	0.171
A0A060X958	-0.355
A0A060XJ43	-0.182
A0A060WS06	-1.568
A0A060VW64	-0.483
A0A060W1Y5	-0.674
A0A060WCI7	-0.348
A0A060WED1	-0.403
A0A060Y486	-0.736
A0A060YXI8	0.121
A0A060XSW2	-0.185
A0A060ZEU7	-0.324
A0A060WXP2	-0.424
A0A060VRW1	-0.203
A0A060VTQ6	-0.335
A0A060WEL4	0.023
A0A060XGV7	-0.307
A0A060Y8E9	-0.885
A0A060W2W7	-0.439
A0A060W5Q1	-0.666
A0A060Y926	-0.548
A0A060VVM0	-0.272
A0A060YV59	-0.325
A0A060XQ17	-0.754
A0A060VR26	-0.625
A0A060WN96	-0.941
A0A060X4P3	-0.748
A0A060XBB5	-0.155
A0A060W5N9	-0.248
A0A060XM55	-0.281
A0A060Y1F5	-1.373
A0A060YCL3	0.778
A0A060WDH3	-0.293
A0A060X178	-0.191
A0A060X8Q2	0.067
A0A060YUI9	-0.242
A0A060ZI01	-0.388
A0A060WPH2	-0.54
A0A060XM71	-0.312
A0A060XTY4	-0.166
A0A060VQW6	-0.31
A0A060YH23	-0.573
A0A060YTW6	-0.387
A0A060Z3E4	-0.487
A0A060W3K3	0.083
A0A060XFS2	-0.391
A0A060YB47	-0.195
C1BIA6	-0.289
A0A060VPK4	-0.827
A0A060Y9J8	-0.196
A0A060XES9	-0.394
A0A060XV94	-0.104
A0A060X2M4	-0.497
A0A061ADR3	-0.467
A0A060VTS0	-0.027
A0A060XF35	-0.319
A0A060Z669	-0.231
A0A060WVG2	-0.915
A0A060XEF4	-0.525
A0A060YIY0	-0.507
A0A060ZE35	-0.036
A0A060X5S2	-0.273
A0A060ZA55	0.511
A0A060X964	0.32
A0A060YA10	-0.443
A0A060VUR4	-0.444
A0A060ZAT6	0.385
A0A060WKB9	-0.244
A0A060VSJ5	-0.482
A0A060X4W4	-0.765
A0A060X9C5	-0.764
A0A060Y0X5	-0.31
A0A060WDF5	-0.399
A0A060WW40	-0.528
A0A060W3W9	-0.026
A0A060WAW8	0.203
A0A060XPJ2	-0.22
A0A060W9W1	-0.645
A0A060X956	-0.605
A0A060XM09	-0.483
A0A060XPI8	-0.992
A0A060WXC8	-0.365
A0A060W3S1	-0.058
A0A060WND5	0.377
A0A060XUG5	0.153
A0A060VN18	-1.174
A0A060VQI4	-0.525
A0A060WHB2	-0.276
A0A060XZJ4	-0.638
A0A060Z0P7	-0.328
A0A060WAM7	-0.106
A0A060ZWG1	-0.258
A0A060W511	-0.156
A0A060WTA6	-0.552
A0A060YC10	-0.575
A0A060VRF7	-0.593
A0A060YY74	-0.54
A0A061A7J3	0.296
A0A060XFB2	-0.428
A0A060XGJ7	-0.218
A0A060WSR9	-0.546
A0A060XSZ2	-0.171
A0A060X5E0	-1.116
A0A060W8T3	-1.032
A0A060WZ07	-0.26
A0A060XDY8	-0.82
A0A060YJA2	-0.156
A0A060Z1R6	-0.592
A0A060X325	0.111
A0A060VTK1	-1.036
A0A060X5F9	-0.387
A0A060WLX5	-0.215
A0A060VSZ3	-0.33
A0A060XQV7	-0.742
A0A060VTR5	-0.709
A0A060VZQ4	-0.462
A0A060WA52	-0.603
A0A060YA36	-0.374
A0A060Y4C2	-0.215
A0A060VMP3	-0.293
A0A060W0L5	-0.559
A0A060ZG10	-0.28
A0A060WG15	-0.298
A0A060X4Q1	-0.278
A0A060ZAC6	-0.42
A0A060W6W9	-0.472
A0A060XD48	-0.116
A0A060XXS6	-0.401
A0A060Y1S1	-0.585
A0A060VNA2	-0.259
A0A060XEV2	-0.072
A0A060XTB3	-0.044
A0A060XZS0	-0.797
A0A060ZD04	-1.14
A0A060XSK7	-0.374
A0A060XKG1	-0.25
A0A060WLP6	-0.435
A0A060ZH38	-0.104
A0A060YC67	-0.21
A0A060VV43	-0.277
A0A060X9Z7	-0.473
A0A060XCW6	-0.332
A0A060WAW0	-0.028
A0A060YG78	-0.117
A0A060YX07	-1.103
A0A060WQP8	-0.323
A0A060XMR8	0.184
A0A060YKA6	-0.269
A0A060YT21	-0.083
A0A060XZM2	-0.216
A0A060WFQ8	-0.881
A0A061A8Q2	0.095
A0A060WED0	-0.129
A0A060XJW6	-0.61
A0A060VYR4	-0.367
A0A060WUI9	-0.486
A0A060YHR3	-0.782
A0A060VY03	-0.295
A0A060XX71	-1.001
A0A060XAQ2	-0.65
A0A060YBL3	-0.689
A0A060WHE5	-0.347
A0A060XP12	-0.793
A0A060YWK7	-0.615
A0A060Z2K7	-0.054
A0A060WRH9	-0.323
A0A060XE22	0.018
A0A060X1Y1	0.022
A0A060YES1	-0.371
A0A060WGE4	-0.148
A0A060X4R4	-0.403
A0A060VST0	-0.216
A0A060X4Y0	-0.34
A0A060X6C1	-0.278
A0A060XGK5	-0.442
A0A060XQ87	-0.388
A0A060WWD7	-0.781
A0A060Z0U7	-0.4
A0A060ZB08	-0.224
A0A060VNE6	-0.3
A0A060WL71	-0.288
A0A060X9F4	-0.229
A0A060XQ45	-0.232
A0A060XW69	-0.297
A0A060YJ64	-0.432
A0A060Z8F9	-0.499
A0A060VVV8	-0.321
A0A060XXJ7	-0.346
A0A060W358	-0.017
A0A060XCR2	-0.223
A0A060VRJ6	-0.34
A0A060XVG0	0.142
A0A060VVV7	-0.911
A0A060WJM0	-0.959
A0A060VYW0	-0.581
A0A060VYV0	-0.545
A0A060W6V4	-0.086
A0A060YTW8	-0.344
A0A060WUC9	-0.646
A0A060Z0V0	-0.273
A0A060XWJ7	-0.467
A0A060Z3U9	-1.104
A0A060XP25	-0.273
A0A060VSW5	-0.778
A0A060X1U0	-0.37
A0A060WVJ3	-0.901
A0A060WZA7	-0.348
A0A060WWJ0	-0.059
A0A060X6I1	-0.876
A0A060W260	-0.682
A0A060VXL1	-0.582
A0A060VM14	-0.431
A0A060WU16	-0.351
A0A060YDR5	0.415
A0A060W926	-0.189
A0A060X572	-0.449
A0A060Z934	-0.614
A0A060W3W4	-0.809
A0A060XUR7	-0.545
A0A060W0K1	-0.668
A0A060WHP4	-0.325
A0A060XI65	0.069
A0A060WWY0	-0.712
A0A060WXN3	-0.293
A0A060XWH1	-0.764
A0A060YSE7	0.031
A0A061A6R5	-0.009
A0A060WMJ1	-1.099
A0A060Y9I9	-0.978
A0A060W3G6	-0.343
A0A060Y168	-0.707
A0A060Z8P0	-0.348
A0A060VUA2	-0.094
A0A060WBX5	-0.318
A0A060WRI5	-0.982
A0A060YL57	-0.098
A0A060Y9M8	-0.803
C1BH85	-0.348
A0A060VWJ3	-0.734
A0A060X9K4	-0.333
A0A060XDQ4	-0.408
A0A060YJG4	-0.552
A0A060YSV4	0.472
A0A060Y7M7	-1.039
A0A060YZB4	-0.423
A0A060WH36	-0.345
A0A060XF65	-0.691
A0A060WRV3	-0.139
A0A060Y9S8	-0.768
A0A060XPP7	-0.855
A0A060W8K3	-0.324
A0A060VT99	-0.555
A0A060XBD6	-0.31
A0A060Z7A9	-0.243
A0A060WNX5	-0.463
A0A060Z2B8	-0.354
A0A060Z4N2	-0.629
A0A060YKR7	-0.191
A0A060YQE6	-0.871
A0A060X8S5	-0.667
A0A060VVL1	-0.431
A0A060WK28	-0.994
A0A060WME7	-0.255
A0A060YVX8	-0.123
A0A060WYX3	-0.07
A0A060X426	-0.501
A0A060YR89	-1.399
A0A060Z6X8	-0.88
A0A060XFD5	-0.328
A0A060YT72	-0.149
A0A060X3R0	-0.155
A0A060VZ52	-0.341
A0A060YAM5	-0.048
A0A060Z888	-1.218
A0A060X623	-0.416
A0A060VS72	-0.691
A0A060XQP7	-0.41
A0A060WZT2	-0.375
A0A060XLL7	-0.479
A0A060Y4X6	-0.311
A0A060WY09	-0.408
A0A060Y853	-0.282
A0A060YMT9	-0.492
A0A060X661	-0.589
A0A060XUU7	-0.517
C1BIF1	-0.165
A0A060WVT6	0.042
A0A060X7T3	-0.268
A0A060Z5V1	-0.024
A0A060WHQ2	-0.285
A0A060VS49	-0.823
A0A060WTV6	-0.612
A0A060XDJ0	-0.988
A0A060VXE3	-0.096
A0A060WC92	-0.436
A0A060WWT0	-0.275
A0A060XL97	-0.391
A0A060W3F0	-0.429
A0A060XWW2	-0.378
A0A060WR97	-0.261
A0A060X7T0	0.067
A0A060Y2R3	-0.065
A0A060YGQ1	-1.729
A0A060XL55	-0.648
A0A060Y3B4	-0.771
A0A060YGY8	-0.021
A0A060YXV1	-0.168
A0A060WCC8	-0.469
A0A060WJM4	-0.43
A0A061A6X8	-0.438
A0A060WUN3	-0.098
A0A060X8Q1	-0.85
A0A060XCQ0	-0.207
A0A060XZY4	-0.481
A0A060Y316	-0.27
A0A060WPW8	0.224
A0A060WST0	-0.413
A0A060X023	-0.188
A0A060X9M4	-0.261
A0A060YP30	-0.188
A0A060YQI6	-0.904
A0A060Z6P2	-1.002
A0A060X0Y9	-0.09
A0A060XCA2	-0.097
A0A060XGF0	-0.669
A0A060WR96	-0.711
A0A060X4B3	0.036
A0A060Y6M9	-0.51
A0A060X6W4	-0.508
A0A060WW59	-0.487
A0A060W3N2	-0.378
A0A060XFM3	0.003
A0A060Y7W5	0.054
A0A060XFH1	-0.416
A0A060Y9A9	-0.741
A0A060YBI9	-0.258
A0A060YKX0	-0.109
A0A060VUP6	-1.604
A0A060YPT6	-0.446
A0A060XX92	-0.827
A0A060XT85	-0.323
A0A060YD66	-0.039
A0A060WLJ7	-1.055
A0A060WLC9	-0.255
A0A060WAY9	-0.386
A0A060X9L1	-0.518
A0A060XHZ6	0.098
A0A060YXK2	-0.454
A0A060XV54	-0.44
A0A060VUG9	-0.239
A0A060X312	-0.907
A0A060YWH7	-0.066
A0A060WBV8	-0.11
A0A060WL37	-0.523
A0A060XDL4	-0.191
A0A060XZ73	-0.161
A0A060W3C0	0.299
A0A060X7J3	-0.479
A0A060XAC7	-0.068
A0A060WE70	-0.7
A0A060XJS4	-0.372
A0A060XGX9	-0.375
A0A060VUI9	-0.256
A0A060WQE8	-0.305
A0A060YY37	-0.522
A0A060XHS8	-0.226
A0A060Y234	-0.119
A0A060WGX9	-0.396
A0A060XSU6	-0.525
A0A060YW61	-0.248
A0A060WX74	-0.278
A0A060XJZ6	-0.625
A0A060Z760	-0.319
A0A060VY24	-0.443
A0A060YFQ7	-0.015
C1BFB6	-0.365
A0A060VUQ1	-0.057
A0A060YUF4	0.285
A0A060YF02	-0.551
A0A060XY09	-0.352
A0A060Z5T3	0.167
A0A060XIK9	-0.466
A0A060Y1B6	-0.973
A0A060ZAN4	-0.303
A0A060X346	-0.207
A0A060XCR7	-0.347
A0A060WR59	0.485
A0A060YKI7	-0.308
A0A060WP46	-0.225
A0A060X263	-0.044
A0A060X227	-0.292
A0A060YJU3	-0.916
A0A060W3R7	-0.181
A0A060WHU9	-0.529
A0A060X7R9	-0.399
A0A060YY67	-0.09
A0A060XH19	-0.263
A0A060Y4H7	-0.206
A0A060YMB8	-0.752
A0A060W1K5	-0.347
A0A060WPM9	-0.526
A0A060WPT3	-0.733
A0A060WCZ7	-0.321
A0A060W9R8	-0.475
A0A060WB02	-0.391
A0A060XBI5	-0.586
A0A060W9B9	-0.711
A0A060YFL9	0.49
A0A060VUF1	-0.321
A0A060Y6W0	0.005
A0A060Z0Q0	-0.823
A0A060X3C2	-0.236
A0A060X5S4	0.203
A0A060YDB5	-0.747
A0A060YXZ0	0.467
A0A060YZI6	-0.419
A0A060YUX7	-0.393
A0A060W4Z2	-0.583
A0A060WR34	-0.382
A0A060W3J6	-0.315
A0A060Z0N6	-0.165
A0A060XR57	-0.342
A0A060XW12	-0.875
A0A060Z2V5	-0.207
A0A060WVK4	-0.895
A0A060YAH4	-0.274
A0A060WFQ3	-0.181
A0A060XEJ4	0.018
A0A060XTR2	-0.388
A0A060Z721	0.116
A0A060W6U8	-0.218
A0A060XJE9	-0.209
A0A060VNS2	-0.647
A0A060WTP0	-0.824
A0A060XYH0	-0.142
A0A060W4J1	-0.345
A0A060Z9N9	-0.451
A0A060XZ15	-1.016
A0A060YJM3	-0.061
A0A060Y0B1	-0.675
A0A060Y4R4	-0.222
A0A060X2Q9	-0.168
A0A060ZEG9	-0.475
A0A060WKQ5	-0.813
A0A060ZAG3	-0.234
A0A060VTI3	-0.125
A0A060VVP3	-1.058
A0A060Y8P3	-0.242
A0A060XUT0	0.065
A0A060VQD0	-0.766
A0A060WKL1	-0.897
A0A060Y7C0	0.162
A0A060VWY9	-0.208
A0A060WTJ1	-0.337
A0A060XDH9	-0.598
A0A060YI87	-0.434
A0A060YQ46	-0.465
A0A061A5Z2	-0.39
A0A060W754	-0.016
A0A060X3S3	-0.37
A0A060WVR4	-0.104
A0A060WHC7	-0.501
A0A060X0G5	-0.11
A0A060X925	-0.345
A0A060Z7F6	-0.415
A0A060WTX3	-0.946
A0A060X6S3	-0.241
A0A060X893	-0.233
A0A060YI44	-0.282
A0A060VQI6	-0.482
A0A060XR52	-0.415
A0A060XZZ6	0.218
A0A060YGG9	-1.069
A0A060XVT9	-0.487
A0A060VWA0	-0.514
A0A060WY78	-0.256
A0A060Y4P1	-0.303
A0A060YPU3	-0.595
A0A060Z211	-0.767
A0A060XYT1	0.236
A0A060W6K1	-0.305
A0A060XZ79	0.139
A0A060YKE0	-0.495
A0A060YL36	-0.376
A0A060VX00	-0.373
A0A060XIF3	-0.232
A0A060YIY8	-0.178
A0A060Z5K3	-0.551
A0A023IVG3	-1.215
A0A060W008	-0.413
A0A060XLU8	0.15
A0A060YX98	-0.149
A0A060W027	-0.587
A0A060ZHS7	-0.265
A0A060Y1N8	-0.163
A0A060X279	-0.33
A0A060WCI0	-0.568
A0A060WXC9	-0.666
A0A060X334	0.505
A0A060YEJ2	-0.206
A0A060VW56	-0.518
A0A060VVZ5	-0.277
A0A060W6Y9	-0.072
A0A060XBY1	-0.238
A0A060VRI5	-0.209
A0A060Z5P8	-0.038
A0A060W722	-0.287
A0A060Y573	-0.262
A0A060W5A0	-0.423
A0A060X8I4	-0.574
A0A060XL59	-0.794
A0A060WYQ3	-0.48
A0A060YDS9	-0.532
A0A060YEM5	-0.559
A0A060YH84	-0.679
A0A060WH84	-1.132
A0A060WWH7	-0.393
A0A060YE05	-0.606
A0A060VQ95	-0.542
A0A060YDB9	-0.705
A0A060W1L6	-0.527
A0A060W216	-0.171
A0A060X4I4	-0.509
A0A060XVZ7	0.034
A0A060YQY4	-0.929
A0A060W927	-1.252
A0A060WPI3	-0.276
A0A060X6V4	-0.415
A0A060XZX2	-0.349
A0A060XD42	-0.548
A0A060Y7D7	-0.578
A0A060VNQ0	-1.156
A0A060Y388	-0.131
A0A060WIG2	-0.547
A0A060W492	-0.294
A0A060VR23	-0.024
A0A060VTM3	-0.516
C1BEM8	0.156
A0A060W3Z9	-0.325
A0A060X1C2	-0.208
A0A060WC58	-0.678
A0A060WK47	0.005
A0A060WQH0	-0.535
A0A060XF11	-1.034
A0A060XDQ9	-0.319
A0A060YQV3	-0.228
A0A060YX60	-0.799
A0A060W2W0	-0.066
A0A060Y5D6	-0.51
A0A060YHW1	-0.991
A0A060WCA8	-0.151
A0A060WIB7	-0.377
A0A060W0M5	-0.414
A0A060W3D7	-0.201
A0A060Z7V7	-0.059
A0A060VVR2	0.257
A0A060WN18	-0.072
A0A060VZC0	-0.177
A0A060WXP0	-0.821
A0A060X217	-0.194
A0A060WNH7	-0.222
A0A060YEZ1	0.446
A0A060X4X7	-0.378
A0A060VTJ0	-0.2
A0A060WEU3	-0.146
A0A060Y927	-0.243
A0A060YBQ7	-0.317
A0A060XK79	0.285
A0A060YCX3	-0.762
A0A060WWM8	-0.303
A0A060XAF2	-0.25
A0A060XUL6	-1.321
A0A060VMJ8	-0.451
A0A060VW25	-0.001
A0A060X737	-0.45
A0A060Y208	-1.008
A0A060VU47	-0.441
A0A060VW50	-0.317
A0A060XJU9	-0.529
A0A060VP04	-0.139
A0A060WVG6	-0.327
A0A060XCY4	-1.035
A0A060XUL9	-0.263
A0A060XWZ3	-0.213
A0A060Y0G8	-0.437
A0A060W2D5	-0.628
A0A060W0S8	-0.852
A0A060YES5	-0.237
A0A060ZA50	0.08
A0A060ZGP7	-0.325
A0A060Y9S1	-0.078
A0A060YQ84	-0.357
A0A060YZE4	-0.695
A0A060WBK1	-0.338
A0A060WDR1	-0.567
A0A060Y3U0	-0.287
A0A060WZ29	-0.846
A0A060XU41	-0.59
A0A060Z6W9	-0.357
A0A060XEX1	-0.107
A0A060W3T9	-0.963
A0A060WDV5	0.266
A0A060XV62	-0.5
A0A060W5N1	-0.388
A0A060W268	0.168
A0A060WMP1	-0.296
A0A060X2V1	0.227
A0A060W4S0	-0.666
A0A060Z1P8	-0.4
A0A060ZGV7	-0.361
A0A060XR55	-0.404
A0A060X1L9	-0.81
A0A060X467	-0.308
A0A060WKE6	-0.446
A0A060YLH1	-0.29
A0A060YPQ8	-0.776
A0A060WBS1	-0.526
A0A060XJ94	-0.813
A0A060WUU6	-0.205
A0A060XQN0	-0.268
A0A060Z2F6	0.197
A0A060WIX6	-0.149
A0A060WWR0	0.05
A0A060YWC6	0.1
A0A060XCT5	-0.867
A0A060YM34	-0.451
A0A060WHE8	-0.424
A0A060WP80	-0.874
A0A060X4B4	-0.163
A0A060XRA7	-1.188
A0A060WZA2	-0.413
A0A060WPZ0	-0.431
A0A060WEE6	-0.45
A0A060WPV5	-0.637
A0A060WRD5	-0.197
A0A060ZS11	-0.588
A0A060VPR6	-0.503
A0A060X4L7	-1.147
A0A060X2X3	-1.073
A0A060Y2G9	-0.462
A0A060YM32	-0.407
A0A060VQ75	-0.387
A0A060W3N9	-0.252
A0A060Z1E7	-0.172
A0A060X8W0	-0.572
A0A060XF99	-0.127
A0A060XRP3	-1.174
A0A060X5W8	-0.717
A0A060YGT9	0.014
A0A060W4X3	-0.253
A0A060WAE5	-0.481
A0A060WWS9	-0.708
A0A060ZBB1	-0.224
A0A061A630	0.24
A0A060VQV0	-0.377
A0A060WVU7	-0.618
A0A060XPA0	-0.43
A0A060WKM5	-1.157
A0A060YNG0	-0.66
A0A060X2G9	-0.233
A0A060Z5C3	-0.162
A0A060VV42	-0.753
A0A060VXK0	-0.089
A0A060Z5F7	-0.108
A0A060WSA8	0.105
A0A060Y6E0	-0.38
A0A060YL67	-0.653
A0A060WWC4	-0.989
A0A060XJM7	-0.461
A0A060YPN3	-0.081
A0A060W7C9	-0.598
A0A060WG38	-0.466
A0A060X3M1	-0.006
A0A060X6R6	-0.368
A0A060YCQ8	-0.164
A0A060W7Q3	-1.329
A0A060ZA31	-0.019
A0A060XRQ1	-0.624
A0A060Y8V2	-0.714
A0A060WYK4	-0.158
A0A060Y903	-0.386
A0A060XIZ9	-0.483
A0A060YS39	-0.109
A0A060W4B5	-0.399
A0A060XQW2	-0.448
A0A060YDH6	-0.348
A0A060Y021	-0.629
A0A060ZB03	-0.366
A0A060VX13	-0.374
A0A060XIV8	-0.276
A0A060XJC2	-0.384
A0A060WGU0	-1.009
A0A060XHS4	-0.262
A0A061A5C1	-0.166
A0A060YHM1	-0.662
A0A060VPA4	-0.851
A0A060VST3	-0.724
A0A060Z5G0	-0.52
A0A060VN95	-0.548
Q6UFZ7	-0.638
A0A060X650	-0.648
A0A060XA15	-0.16
A0A060XDB5	-0.53
A0A060Z0J3	-0.214
A0A060VMK2	-0.258
A0A060X9Z2	-0.221
A0A060Z509	-0.278
A0A060VQZ6	-0.306
A0A060WYT2	-0.516
A0A060X053	-0.264
A0A060X4V4	-0.467
A0A060WVA5	-0.575
A0A060XKK6	-0.291
A0A060WL36	-0.564
A0A060X0C8	-0.249
A0A060Y5Q5	-0.359
A0A060XMG0	-0.051
A0A060VZ55	-0.643
A0A060XAK2	-0.275
A0A060VUG7	0.16
A0A060WN74	-0.26
A0A060Y0L9	-0.559
A0A060WPH1	-0.422
A0A060W158	-0.96
A0A060WRR9	-0.44
A0A060W3H4	-0.122
A0A060Y339	-0.3
A0A060W8Z8	-0.776
A0A060XZP0	-0.585
A0A060Y9V8	-0.119
A0A060YLF6	-0.97
A0A060X7L9	-0.72
A0A060Y3I5	-0.448
A0A060YM26	-0.08
A0A060XWZ8	-0.186
A0A060VSP7	-0.41
A0A060WN46	-0.404
A0A060XMV4	-0.397
A0A060X4E6	-0.293
A0A060Z4A6	-0.015
A0A060W0G5	-0.559
A0A060W857	-0.6
A0A060Z4P0	-0.144
A0A060Z5L3	-0.375
A0A060W2W4	-0.473
A0A060XJ60	-0.427
A0A060XTD9	-1.334
A0A060Y5Y8	0.474
A0A060Z214	-0.43
A0A060W0M6	-0.809
A0A060W9L9	-0.433
A0A060WZ16	-0.745
A0A060X326	-0.871
A0A060YS24	-0.503
A0A060VQM3	-0.357
A0A060W1C5	-0.404
A0A061A8U0	0.224
N0DND1	-0.242
A0A060WBR8	-0.413
A0A060XYJ2	-0.313
A0A060WCX9	0.219
A0A060XBU7	-0.184
A0A060X0V6	-0.163
A0A060X560	-0.219
A0A060VPZ0	-0.68
A0A060WDY5	-0.18
A0A060VZ34	-0.087
A0A060XP70	-0.633
A0A060YMB9	-0.246
A0A060W4C1	-0.133
A0A060XBQ2	-0.168
A0A060ZZ50	-0.089
A0A060WNK3	-0.41
A0A060XMF5	-0.481
A0A060Y6J5	-0.809
A0A060Z847	-1.071
A0A060WUS9	-0.931
A0A060XEY7	-0.396
A0A060YGW7	-0.841
A0A060YTH1	-0.167
A0A060W9L6	-0.196
A0A060XXA9	-0.475
A0A060Z9K2	-0.531
A0A060WJW8	0.132
A0A060WT39	-0.247
A0A060YRG1	-0.498
A0A060W0M2	-0.15
A0A060WE12	-0.219
A0A060Z675	-0.203
A0A060W0Z4	-0.039
A0A060W930	-0.111
A0A060VZP8	-0.131
A0A060YQL6	-0.507
A0A060XQ78	-0.355
A0A060WV19	-0.819
A0A060VYN3	-0.366
A0A060Y877	-0.985
A0A060W5L4	-0.248
A0A060X6Y0	-0.252
A0A060YBI0	-0.736
A0A060YD11	-0.422
A0A060VVV4	-0.516
A0A060W8M6	-0.516
A0A060X798	-0.351
A0A060XYM8	-0.637
A0A060Y3L8	-0.878
A0A060XND2	-0.341
A0A060XRG9	-0.307
A0A060Z165	-0.493
A0A060W4V4	-0.164
A0A060W9I5	-0.551
A0A060WDE5	0.278
A0A060WDK5	-0.016
A0A060XEF1	-0.674
A0A060XY45	-0.352
A0A060YQK5	-0.549
A0A060VNR1	-0.477
A0A060XNX8	-0.101
A0A060VZR7	0.004
A0A060X4R1	-0.332
A0A060YW35	-0.463
A0A061A968	-0.165
A0A060WRQ8	0.456
A0A060WYL2	-0.411
A0A060WZ19	-0.309
A0A060ZD44	-0.295
A0A060W3S9	-0.89
A0A060W9U8	0.14
A0A060VRX3	-0.24
A0A060X3Z2	-0.221
A0A060W2M5	-0.399
A0A060XBC1	-0.549
A0A060WAI6	-0.145
A0A060YG17	-0.12
A0A060YVB2	-0.029
A0A060XMA9	-0.523
A0A060VRU5	-0.774
A0A060XTZ6	-0.009
A0A060XX30	-0.99
A0A060Y155	-0.785
A0A060VMF6	-0.766
A0A060W5L5	-0.396
A0A060XN38	-0.224
A0A060VNP2	-0.233
A0A060WQN1	-1.032
A0A060W142	-0.825
A0A060WXQ8	0.218
A0A060XQN3	0.109
A0A060Z4U4	0.531
A0A060X2C0	-0.283
A0A060W521	-0.29
A0A060VMN5	-0.176
A0A060VM86	-1.252
A0A060X314	-0.402
A0A060W8W6	-0.452
A0A060XDM5	-0.153
A0A060VQK6	-0.707
A0A060Y3W6	-0.357
A0A060XWV2	0.308
N0DTH0	-0.228
A0A060VR65	-0.659
A0A060XNF1	-0.667
A0A060VSA0	-0.375
A0A060VZE1	-0.717
A0A060WPL7	-0.221
A0A060YUM1	-0.271
A0A060WP14	-0.671
A0A060WRN2	-0.377
A0A060YIL2	-0.2
A0A060YZQ0	-0.406
A0A060Z8H3	-0.111
A0A060VVH4	-0.387
A0A060WP19	-0.52
A0A060XAW9	-0.102
A0A060YN70	-0.353
A0A060Y1J4	-0.553
A0A060YGP9	0.106
A0A060YJC1	-0.665
A0A060YB37	-0.389
A0A061A8J8	-0.261
A0A060WKU7	-1.426
A0A060XGT0	-0.544
A0A060X1Z9	-1.012
A0A060XZS3	-0.17
A0A060YY16	-0.377
A0A060VZ84	-0.299
A0A060W201	-0.199
A0A060VVN5	-0.263
A0A060YF20	-1.01
A0A060VSY2	0.29
A0A060X817	-0.224
A0A060YBV0	-0.845
A0A060XI60	-0.552
A0A060WFW3	-0.407
A0A060Y5Q9	-0.458
A0A060YLJ3	-0.42
A0A060W359	-0.384
A0A060W6X5	-0.062
A0A060Z2L4	-0.617
A0A060VPC6	-0.2
A0A060YE75	-0.3
A0A060WXW0	-0.907
A0A060Z6H4	-0.414
A0A060Z138	-0.109
A0A060Z6V3	-0.341
A0A060WDQ9	-0.501
A0A060Y771	-0.713
A0A060WJ17	-0.609
A0A060XXI9	-0.377
A0A060WXB5	0.232
A0A060VZC9	-0.517
A0A060YQN1	-0.254
A0A060YQ09	-0.557
A0A060Y6N9	-0.325
A0A060Z377	0.009
A0A060WXW5	-0.529
A0A060YGG6	-0.037
A0A060XLZ1	0.26
A0A060ZFM6	-0.218
A0A060WS59	0.196
A0A060WFL6	-0.085
A0A060YF35	-0.199
A0A060W4A6	-0.24
A0A060X3I1	-0.418
A0A060WQD0	-0.451
A0A060Y099	-0.094
A0A060YFZ6	-0.424
A0A060ZI27	-0.171
A0A061A0A2	-0.584
A0A060W6G7	-0.471
A0A060XAJ2	-0.5
A0A060VW79	-0.469
A0A060WIE3	-0.648
A0A060WWW9	-0.882
A0A060YY32	-0.568
A0A060Y4C8	-0.526
A0A060XL41	-0.309
A0A060WWK3	-0.94
A0A060YDU7	-0.155
A0A060XXM9	-0.244
A0A060WXA4	-0.299
A0A060XMM6	-0.303
A0A060YHZ6	-0.338
A0A060YUF2	-0.421
A0A060Y1G8	-1.031
A0A060VM99	-0.421
A0A060XX79	-0.107
A0A060X2F8	-0.151
A0A060W0R3	-0.206
A0A060XPM4	0.949
A0A060XT67	-0.633
A0A060VRD2	-0.722
A0A060X222	-0.633
A0A060Y5R7	-0.329
A0A060XXB0	-1.211
A0A060YC76	-0.747
A0A060YCH5	-0.303
A0A060YE97	-0.517
A0A060Y5D0	-0.439
A0A060ZF59	-0.352
A0A060W723	-0.263
A0A060Y9K7	-0.337
A0A060YAF5	-0.373
A0A060YDX0	-0.946
A0A061AD81	-0.588
A0A060XXQ0	-0.687
A0A060W7H9	-0.608
A0A060WAZ8	-0.924
A0A060YEH7	-0.088
A0A060XT02	-0.054
A0A060Y4N1	-0.287
A0A060XD57	-0.47
A0A060XCV8	-0.368
A0A060YCB3	-0.27
A0A060ZU54	-0.294
A0A060X914	-0.235
A0A060WWM4	0.264
A0A060WS53	-0.766
A0A060XFB7	-0.789
A0A060Z2V0	-0.431
A0A060XQ18	-0.237
A0A060Y0Q0	0.039
A0A060W2P0	-0.411
A0A060XBW7	-0.744
A0A060YRT8	-0.866
A0A060VWL0	-0.455
A0A060X6V3	-0.368
A0A060W263	-0.352
A0A060VM28	-0.547
A0A060YVB4	-0.497
A0A060XLY6	-0.052
A0A060Y0P1	-0.327
A0A060YG98	-0.513
A0A060WN42	-0.573
A0A060WUA4	0.061
A0A060YQI3	-0.107
A0A060WFJ7	-0.148
A0A060XVR5	-0.886
A0A060VWG5	-0.131
A0A060ZHD5	-0.09
A0A060XEG5	-0.916
A0A060VMB3	-0.063
A0A060X0V8	0.205
A0A060Z9Q8	-0.037
A0A060WY72	0.038
A0A060XDA4	-0.551
A0A060VUQ0	-0.639
A0A060X6Z9	-0.418
A0A060XB92	-0.42
A0A061A7V2	-0.669
A0A060VXP5	-0.248
A0A060WYI8	-0.411
A0A060W717	-1.391
A0A060XC79	-0.255
A0A060W5Q2	-0.323
A0A060WS01	-0.443
A0A060Z3Q4	-0.24
A0A060XJV3	0.244
A0A060YCA1	-0.099
A0A060W972	-0.413
A0A060VRT8	-0.126
A0A060VYQ5	-0.875
A0A060X276	-0.777
A0A060Y447	-0.218
A0A060XK95	-0.418
A0A060XIL1	-0.275
A0A060WBY3	-0.596
A0A060VWT0	-0.461
A0A060WIM1	-0.755
A0A060XU12	-0.191
A0A060YZS7	-0.587
A0A060WFK4	-0.325
A0A060WNK7	0.238
A0A060X4I2	-0.271
A0A060W8U4	-0.095
A0A060XH71	-0.486
A0A060W0D0	-0.203
A0A060WQI4	-0.07
A0A060YQZ7	-0.836
A0A060VP89	-0.735
A0A060VXZ0	-0.524
A0A060XEE9	-0.372
A0A060W3Z2	-0.932
A0A060VQQ8	-0.629
A0A060WQM2	-0.193
C1BFJ5	-0.253
A0A060WEQ3	-0.722
A0A060YCS1	-0.588
A0A060X794	-0.67
A0A060XT19	-0.661
A0A060X6D5	-0.447
A0A060Y1B7	-0.254
A0A060YMJ8	-0.339
A0A060W4M8	-0.128
A0A060W2X3	-0.568
A0A060XG63	-0.08
A0A060Y7R8	-0.338
A0A060XDR0	-0.161
A0A060Y981	-0.345
A0A060WRD6	-0.745
A0A060WX43	-0.133
A0A060X0G4	-0.441
A0A060ZDI0	-0.903
A0A060XY23	-0.389
A0A060VYL1	-0.605
A0A060X6K8	-0.757
A0A060WDK3	-0.306
A0A060XJ82	-0.101
A0A060WY12	-0.543
A0A060YCF7	-0.497
A0A060X6I4	-0.211
A0A060YJA0	-0.783
A0A060YC44	-0.585
A0A060XPK7	-0.286
A0A060WXE4	-0.108
A0A060YC31	-0.844
A0A060XKD3	-0.447
A0A060XCF1	-0.803
A0A060X1G5	-0.285
A0A060W4G1	-0.33
A0A060XWD4	-0.289
A0A060XWP8	0.193
A0A060WH54	-0.368
A0A060XN12	-0.512
A0A060X0Z7	0.126
A0A060YYS5	0.285
A0A060YJ83	-0.286
A0A060Z451	-0.853
A0A060ZRH4	0.115
A0A060VZB9	-0.821
A0A060WP92	-0.437
A0A060XPC8	-0.686
A0A060W863	-1.116
A0A060XG26	-0.217
A0A060XXZ4	-0.256
A0A060WJ90	-0.301
A0A060XEY8	-0.148
A0A060X6G1	-0.26
A0A060XC75	-0.509
A0A060YJJ9	0.572
A0A060W286	-0.184
A0A060XBZ4	-0.456
A0A060XUX5	0.041
A0A060XA37	0.004
A0A060WM72	-0.191
A0A060XZI2	-0.891
A0A060Y6N5	-0.894
A0A060YP40	-0.647
A0A060WHU5	-0.352
A0A060XEU0	0.242
A0A060ZBY1	-0.435
A0A060XJX3	0.053
A0A060X2R1	-0.518
A0A060ZDG7	-0.249
A0A060VX02	-0.459
A0A060YW24	-0.578
B5KWB1	-0.255
A0A060WHV6	-0.087
A0A060XRW7	-0.077
A0A060X7F8	-0.596
A0A060X8W3	0.379
A0A060XXE2	-0.171
A0A060XSX2	-0.655
A0A060XLB2	-0.558
A0A060X6X3	-0.121
A0A060YFU1	-0.729
A0A060W8R8	-0.583
A0A060WAK0	-1.127
A0A060XD39	-0.44
A0A060Y498	-1.131
A0A060XYW7	-0.367
A0A061ACU9	0.454
A0A060X3D1	-0.153
A0A060WB56	-0.446
A0A060ZEI2	-0.249
A0A060XD20	-0.316
A0A060VWA5	-0.217
A0A060WCZ3	-0.321
A0A060WQX8	-0.316
A0A060VQJ9	-0.426
A0A060Y6D6	-0.872
A0A060VRV7	-0.755
A0A060YGK0	-0.585
A0A061A5E8	-0.49
A0A060W6F6	-0.214
A0A060X384	-0.18
A0A060X3X3	-0.398
A0A060XSA7	-0.379
A0A060YT48	-0.416
A0A060WQ56	-0.27
A0A060YCF3	-0.318
A0A060X212	-0.152
A0A060XUK3	-0.16
A0A060WZS1	-0.498
A0A060X706	-0.378
A0A060W6W7	-0.421
A0A060Y0U2	-0.53
A0A060WZJ8	-0.137
A0A060VTH3	-0.774
A0A060WBR2	0.048
A0A060W1U5	-0.25
A0A060WM49	-0.261
A0A060WQL3	-0.22
A0A060XWL6	-0.962
Q90WC2	-0.636
A0A060Z0E7	-0.51
A0A060XBI9	-0.514
A0A060XW42	-0.153
A0A060W1R5	-0.464
A0A060XXE3	-0.28
A0A060YAK9	0.033
A0A060XHY2	-0.424
A0A060X622	-0.328
A0A060Z6L6	-0.798
A0A060XIN8	-0.365
A0A060ZGE5	-0.402
A0A060YP20	-0.233
A0A060X015	-0.806
A0A060WLN8	-0.392
A0A060VZK5	-0.011
A0A060YBR6	0.102
A0A060YQE9	-0.392
A0A060VSL0	-1.194
A0A060X684	-0.755
A0A060W9V3	-0.188
A0A060WHH1	-0.894
A0A060X2A1	-1.017
A0A060VX15	-0.384
A0A060WQP2	-0.242
A0A060YRC6	0.501
A0A060X2W6	-0.369
A0A060X7I7	-0.553
A0A060VRY5	-0.02
A0A060Y5C7	-0.635
A0A060WGB8	0.169
A0A060YKS6	-0.044
A0A060WC65	-1.167
A0A060XLW3	-0.323
A0A060XXL7	-0.519
A0A060WUM6	-0.534
A0A060VU93	-0.357
A0A060WDF2	-0.472
A0A060Y902	-0.332
A0A060YJJ8	-0.283
A0A060VPC1	-0.265
A0A060YFL6	-0.85
A0A060YX36	0.032
A0A060WBA2	-0.848
A0A060W6T3	-0.047
A0A060WS69	-0.728
A0A060WG71	0.001
A0A060WL67	-0.468
A0A060YDR8	0.005
A0A060WAI8	0.619
A0A060YKL7	-0.638
A0A060X9V6	-0.261
A0A060YRL9	-0.393
A0A060XYK8	-0.432
A0A060VTZ5	-0.258
A0A060VTT5	-0.409
A0A060XXX9	-0.422
A0A060XZW1	-0.784
A0A060Y5H3	-0.395
A0A060WNF8	-0.71
A0A060VXD4	-0.458
A0A060W5I3	-0.357
A0A060YA76	-0.478
A0A060ZAM6	0.13
A0A060XKQ5	0.526
A0A060YTP6	-0.599
A0A060ZG49	-0.62
A0A060ZGY0	-1.069
A0A060Y8V3	-0.816
A0A060YQ74	-0.432
A0A060XIQ5	-0.449
A0A060ZHB5	-0.859
A0A060X961	-0.012
A0A060YD09	-0.215
A0A060Z3X7	-0.228
A0A060X3U3	-0.323
A0A060XPN2	-0.535
A0A060XQF8	-1.125
A0A060YV87	-1.27
A0A060YWQ1	-0.675
A0A060YPS4	-0.42
A0A060Z5D9	-0.064
A0A060XM20	-0.409
A0A060XJC0	-0.718
A0A060XMT6	0.11
A0A060WT58	-0.333
A0A060XDK9	-0.632
A0A060XP96	-0.176
A0A060VX99	-0.029
A0A060WF21	-0.71
A0A060XF38	-0.475
A0A060WTU3	-0.482
A0A060YK72	-0.082
A0A060XA18	-1.187
A0A060X818	0.399
A0A060X7T8	-0.462
A0A060XI06	-0.417
[truncated: 253 more rows]
