# Supplementary material for: Non-Lethal Blood Sampling of Fish in the lab and Field With Methods for Dried Blood Plasma Spot Omic Analyses
Source: Front Genet. 2022 Mar 24;13:795348. doi: 10.3389/fgene.2022.795348 (PMC8988233; doi:10.3389/fgene.2022.795348)
Supplement: Supplementary file 4 [file DataSheet4.XLSX]

## Sheet: Lipids_Statistics
PF VS WP	FC	p.ajusted
LPC 16:0/0:0	0.024782	2.12e-06
PC 16:1_18:1	0.082263	1.12e-05
PC 16:0_18:1	0.25035	7.72e-05
PC 16:0_16:1	0.27086	0.00025265
PC 16:0_20:4	0.30445	0.00042953
PC 18:1_18:2	0.31187	0.00057422
PC 16:0_18:2	0.34537	0.00057422
PC 16:0_20:3	0.35238	0.0013219
PC 16:0_22:6	0.36828	0.0055719
PC 16:0_20:5	0.53819	0.0056994
PC 18:1_22:6	0.61048	0.008124
SM d37:3	1.4839	0.015681
SM d42:3	1.5429	0.015681
SM d40:2	1.5461	0.028347
SM d42:2	1.5689	0.028347
PI 16:0_20:4	1.7118	0.041039
SM d43:4	1.7734	0.04257
PC 18:0_20:3	2.0052	0.043251
PI 16:0_22:6	2.559	0.045346
Cer_NDS d16:0_26:2	3.5639	0.045346
