# Supplementary material for: Non-Lethal Blood Sampling of Fish in the lab and Field With Methods for Dried Blood Plasma Spot Omic Analyses
Source: Front Genet. 2022 Mar 24;13:795348. doi: 10.3389/fgene.2022.795348 (PMC8988233; doi:10.3389/fgene.2022.795348)
Supplement: Supplementary file 5 [file DataSheet3.XLSX]

## Sheet: Proteomics Instrument Method
																																	Acquisition Method Report
			Acquisition Method Info
			Method Name																	Agilent_training_peptides_slope4.m
			Method Path																	D:\MassHunter\Methods\peptides\Agilent_training_peptides_slope4.m
			Method Description
					Device List
								Multisampler
								Binary Pump
								Column Comp.
								Q-TOF
TOF/Q-TOF Mass Spectrometer
				Component Name																	MS Q-TOF																					Component Model
				Ion Source																	Dual AJS ESI																					Stop Time (min)
				Can wait for temp.																	Enable																					Fast Polarity
				MS Abs. threshold																	500																					MS Rel. threshold(%)
				MS/MS Abs. threshold																	5																					MS/MS Rel. threshold(%)
Time Segments
						Time Segment #									Start Time (min)											Diverter Valve State									Storage Mode											Ion Mode
						1									0											MS									Both											Dual AJS ESI
Time Segment 1
							Acquisition Mode AutoMS2
										MS Min Range (m/z)																							300
										MS Max Range (m/z)																							1700
										MS Scan Rate (spectra/sec)																							3.00
										MS/MS Min Range (m/z)																							50
										MS/MS Max Range (m/z)																							1700
										MS/MS Scan Rate (spectra/sec)																							2.00
										Isolation Width MS/MS																							Medium (~4 amu)
										Decision Engine																							Native
							Ramped Collision Energy
									Charge					Slope								Offset
									All					4								2
							Auto MS/MS Preferred/Exclude Table
									Mass					Delta Mass (ppm)								Charge										Type				Retention Time (min)									Delta Ret. Time (min)
									921.9686					100								1										Exclude				0
							Precursor Selection
										Max Precursors Per Cycle																							10
										Threshold (Abs)																							500
										Threshold (Rel)(%)																							0.010
										Precursor abundance based scan speed																							Yes
										Target (counts/spectrum)																							25000.000
										Use MS/MS accumulation time limit																							Yes
										Use dynamic precursor rejection																							No
										Purity Stringency (%)																							100.000
										Purity Cutoff (%)																							30.000
										Isotope Model																							Peptides
										Active exclusion enabled																							Yes
										Active exclusion excluded after (spectra)																							2
										Active exclusion released after (min)																							0.20
										Sort precursors																							By abundance only
										Static Exclusion Ranges
												StartMZ			EndMZ
												25			300
										Charge State Preference
												Selected Charges
												2
												3
												>3
										Instrument Parameters
												Parameter				Value
												Gas Temp (°C)				325
												Gas Flow (l/min)				8
												Nebulizer (psig)				35
												SheathGasTemp				350
												SheathGasFlow				11
										Scan Segments
												Scan Seg #				Ion Polarity
												1				Positive
							Scan Segment 1
										Scan Source Parameters
												Parameter				Value
												VCap				4500
												Nozzle Voltage (V)				1000
												Fragmentor				180
												Skimmer1				65
												OctopoleRFPeak				750
ReferenceMasses
							Ref Mass Enabled																Disabled
							Ref Nebulizer (psig)
Chromatograms
						Chrom Type									Label											Offset									Y-Range
						TIC									TIC											15									10000000
						TIC									TIC											15									10000000
		Name: Multisampler																																									Module: G7167A
		Sampling Speed
		Draw Speed																																						100.0 µL/min
		Eject Speed																																						400.0 µL/min
		Wait Time After Drawing																																						1.2 s
		Injection
		Needle Wash Mode																																						Standard Wash
		Injection Volume																																						2.00 µL
		Standard Needle Wash
		Needle Wash Mode																																						Flush Port
		Duration																																						10 s
		High Throughput
		Injection Valve to Bypass for Delay Volume Reduction																																						No
		Sample Flush-Out Factor																																						5.0
		Overlapped Injection
		Overlap Injection Enabled																																						No
		Needle Height Position
		Draw Position Offset																																						-1.0 mm
		Use Vial/Well Bottom Sensing																																						No
		Stop Time
		Stoptime Mode																																						No Limit
		Post Time
		Posttime Mode																																						Off
		Name: Binary Pump																																									Module: G7112B
		Flow																																						0.100 mL/min
		Use Solvent Types																																						Yes
		Low Pressure Limit																																						0.00 bar
		High Pressure Limit																																						400.00 bar
		Maximum Flow Gradient																																						100.000 mL/min²
		Stroke A
		Automatic Stroke Calculation A																																						Yes
		Stroke B
		Automatic Stroke Calculation B																																						Yes
		Stop Time
		Stoptime Mode																																						Time set
		Stoptime																																						50.00 min
		Post Time
		Posttime Mode																																						Off
		Solvent Composition
											Channel		Solvent 1						Name 1										Solvent 2					Name 2							Selected							Used
		1									A		H20																IPA												Ch. 1							Yes
		2									B		premixed ACN(95%) - H2O(5%)																IPA												Ch. 1							Yes
		Timetable
											Time (min)													A (%)														B (%)
		1									0.00 min													98.0 %														2.0 %
		2									2.00 min													98.0 %														2.0 %
		3									27.00 min													60.0 %														40.0 %
		4									32.00 min													40.0 %														60.0 %
		5									32.01 min													15.0 %														85.0 %
		6									37.00 min													15.0 %														85.0 %
		7									37.01 min													98.0 %														2.0 %
		Name: Column Comp.																																									Module: G7116A
		Left Temperature Control
		Temperature Control Mode																																						Temperature Set
		Temperature																																						40.0 °C
		Enable Analysis Left Temperature
		Enable Analysis Left Temperature On																																						Yes
		Enable Analysis Left Temperature Value																																						1.0 °C
		Left Temp. Equilibration Time																																						0.0 min
		Right Temperature Control
		Right temperature Control Mode																																						Temperature Set
		Right temperature																																						40.0 °C
		Enable Analysis Right Temperature
		Enable Analysis Right Temperature On																																						Yes
		Enable Analysis Right Temperature Value																																						0.8 °C
		Right Temp. Equilibration Time																																						0.0 min
		Enforce column for run
		Enforce column for run enabled																																						No
		Stop Time
		Stoptime Mode																																						As pump/injector
		Post Time
		Posttime Mode																																						Off
		Timetable
		Valve Position																																						Position 2 (Port 1 -> 2)
		Position Switch After Run																																						Do not switch

## Sheet: HILIC Neg msonly low_PH
																												Acquisition Method Report
			Acquisition Method Info
			Method Name															metaboHILICneg_msonly_low_pH.m
			Method Path															D:\MassHunter\Methods\metabolites\HILIC\metaboHILICneg_msonly_low_pH.m
			Method Description
					Device List
								Multisampler
								Binary Pump
								Column Comp.
								Q-TOF
TOF/Q-TOF Mass Spectrometer
				Component Name															MS Q-TOF																		Component Model
				Ion Source															Dual AJS ESI																		Stop Time (min)
				Can wait for temp.															Enable																		Fast Polarity
				MS Abs. threshold															1000																		MS Rel. threshold(%)
				MS/MS Abs. threshold															5																		MS/MS Rel. threshold(%)
Time Segments
						Time Segment #							Start Time (min)									Diverter Valve State								Storage Mode										Ion Mode
						1							0									MS								Both										Dual AJS ESI
Time Segment 1
							Acquisition Mode MS1
									Min Range (m/z)																			60
									Max Range (m/z)																			1600
									Scan Rate (spectra/sec)																			1.00
									Instrument Parameters
											Parameter			Value
											Gas Temp (°C)			225
											Gas Flow (l/min)			10
											Nebulizer (psig)			35
											SheathGasTemp			350
											SheathGasFlow			12
									Scan Segments
											Scan Seg #			Ion Polarity												Collision Energy
											1			Negative												0
							Scan Segment 1
									Scan Source Parameters
											Parameter			Value
											VCap			3500
											Nozzle Voltage (V)			0
											Fragmentor			125
											Skimmer1			45
											OctopoleRFPeak			750
ReferenceMasses
							Ref Mass Enabled													Disabled
							Ref Nebulizer (psig)
Chromatograms
						Chrom Type							Label									Offset								Y-Range
						TIC							TIC									15								10000000
		Name: Multisampler																																				Module: G7167A
		Sampling Speed
		Draw Speed																																	100.0 µL/min
		Eject Speed																																	400.0 µL/min
		Wait Time After Drawing																																	1.2 s
		Injection
		Needle Wash Mode																																	Standard Wash
		Injection Volume																																	5.00 µL
		Standard Needle Wash
		Needle Wash Mode																																	Flush Port
		Duration																																	3 s
		High Throughput
		Injection Valve to Bypass for Delay Volume Reduction																																	No
		Sample Flush-Out Factor																																	5.0
		Overlapped Injection
		Overlap Injection Enabled																																	No
		Needle Height Position
		Draw Position Offset																																	-1.0 mm
		Use Vial/Well Bottom Sensing																																	No
		Stop Time
		Stoptime Mode																																	No Limit
		Post Time
		Posttime Mode																																	Off
		Name: Binary Pump																																				Module: G7112B
		Flow																																	0.250 mL/min
		Use Solvent Types																																	Yes
		Low Pressure Limit																																	0.00 bar
		High Pressure Limit																																	500.00 bar
		Maximum Flow Gradient																																	100.000 mL/min²
		Stroke A
		Automatic Stroke Calculation A																																	Yes
		Stroke B
		Automatic Stroke Calculation B																																	Yes
		Stop Time
		Stoptime Mode																																	Time set
		Stoptime																																	25.00 min
		Post Time
		Posttime Mode																																	Time set
		Posttime																																	1.00 min
		Solvent Composition
										Channel		Solvent 1					Name 1								Solvent 2				Name 2							Selected						Used				Percent (%)
		1								A		H20													H20											Ch. 2						Yes				2.0 %
		2								B		premixed ACN(90%) - H20(10%)													premixed ACN(90%) - H20(10%)											Ch. 2						Yes				98.0 %
		Timetable
										Time (min)											A (%)												B (%)														Flow (mL/min)
		1								0.00 min											2.0 %												98.0 %														0.250 mL/min
		2								3.00 min											2.0 %												98.0 %														0.250 mL/min
		3								11.00 min											30.0 %												70.0 %														0.250 mL/min
		4								12.00 min											40.0 %												60.0 %														0.250 mL/min
		5								16.00 min											95.0 %												5.0 %														0.250 mL/min
		6								18.00 min											95.0 %												5.0 %														0.250 mL/min
		7								19.00 min											2.0 %												98.0 %														0.250 mL/min
		8								25.00 min											2.0 %												98.0 %														0.250 mL/min
		Name: Column Comp.																																				Module: G7116A
		Left Temperature Control
		Temperature Control Mode																																	Temperature Set
		Temperature																																	50.0 °C
		Enable Analysis Left Temperature
		Enable Analysis Left Temperature On																																	Yes
		Enable Analysis Left Temperature Value																																	0.8 °C
		Left Temp. Equilibration Time																																	0.0 min
		Right Temperature Control
		Right temperature Control Mode																																	Temperature Set
		Right temperature																																	50.0 °C
		Enable Analysis Right Temperature
		Enable Analysis Right Temperature On																																	Yes
		Enable Analysis Right Temperature Value																																	0.8 °C
		Right Temp. Equilibration Time																																	0.0 min
		Enforce column for run
		Enforce column for run enabled																																	No
		Stop Time
		Stoptime Mode																																	As pump/injector
		Post Time
		Posttime Mode																																	Off
		Timetable
		Valve Position																																	Position 1 (Port 1 -> 6)
		Position Switch After Run																																	Do not switch

## Sheet: HILIC Neg autoMSMS low_PH
																												Acquisition Method Report
			Acquisition Method Info
			Method Name															metaboHILICneg_automsms_it_low_pH.m
			Method Path															D:\MassHunter\Methods\metabolites\HILIC\metaboHILICneg_automsms_it_low_pH.m
			Method Description
					Device List
								Multisampler
								Binary Pump
								Column Comp.
								Q-TOF
TOF/Q-TOF Mass Spectrometer
				Component Name															MS Q-TOF																	Component Model
				Ion Source															Dual AJS ESI																	Stop Time (min)
				Can wait for temp.															Enable																	Fast Polarity
				MS Abs. threshold															1000																	MS Rel. threshold(%)
				MS/MS Abs. threshold															5																	MS/MS Rel. threshold(%)
Time Segments
						Time Segment #							Start Time (min)									Diverter Valve State								Storage Mode									Ion Mode
						1							0									MS								Both									Dual AJS ESI
Time Segment 1
							Acquisition Mode AutoMS2
									MS Min Range (m/z)																			60
									MS Max Range (m/z)																			1600
									MS Scan Rate (spectra/sec)																			4.00
									MS/MS Min Range (m/z)																			50
									MS/MS Max Range (m/z)																			1600
									MS/MS Scan Rate (spectra/sec)																			2.00
									Isolation Width MS/MS																			Narrow (~1.3 amu)
									Decision Engine																			Adv
									Use Fixed Collision Energies																			20.00,35.00
							Precursor Selection
									Max Precursors Per Cycle																			4
									Threshold (Abs)																			1000
									Threshold (Rel)(%)																			0.010
									Precursor abundance based scan speed																			Yes
									Target (counts/spectrum)																			25000.000
									Use MS/MS accumulation time limit																			Yes
									Use dynamic precursor rejection																			No
									Purity Stringency (%)																			100.000
									Purity Cutoff (%)																			30.000
									Isotope Model																			Common
									Active exclusion enabled																			No
									Sort precursors																			By abundance only
									Charge State Preference
											Selected Charges
											1
											2
									Instrument Parameters
											Parameter			Value
											Gas Temp (°C)			225
											Gas Flow (l/min)			10
											Nebulizer (psig)			35
											SheathGasTemp			350
											SheathGasFlow			12
									Scan Segments
											Scan Seg #			Ion Polarity
											1			Negative
							Scan Segment 1
									Scan Source Parameters
											Parameter			Value
											VCap			3500
											Nozzle Voltage (V)			0
											Fragmentor			125
											Skimmer1			45
											OctopoleRFPeak			750
ReferenceMasses
							Ref Mass Enabled													Disabled
							Ref Nebulizer (psig)
Chromatograms
						Chrom Type							Label									Offset								Y-Range
						TIC							TIC									15								10000000
		Name: Multisampler																																			Module: G7167A
		Sampling Speed
		Draw Speed																																100.0 µL/min
		Eject Speed																																400.0 µL/min
		Wait Time After Drawing																																1.2 s
		Injection
		Needle Wash Mode																																Standard Wash
		Injection Volume																																5.00 µL
		Standard Needle Wash
		Needle Wash Mode																																Flush Port
		Duration																																3 s
		High Throughput
		Injection Valve to Bypass for Delay Volume Reduction																																No
		Sample Flush-Out Factor																																5.0
		Overlapped Injection
		Overlap Injection Enabled																																No
		Needle Height Position
		Draw Position Offset																																-1.0 mm
		Use Vial/Well Bottom Sensing																																No
		Stop Time
		Stoptime Mode																																No Limit
		Post Time
		Posttime Mode																																Off
		Name: Binary Pump																																			Module: G7112B
		Flow																																0.250 mL/min
		Use Solvent Types																																Yes
		Low Pressure Limit																																0.00 bar
		High Pressure Limit																																500.00 bar
		Maximum Flow Gradient																																100.000 mL/min²
		Stroke A
		Automatic Stroke Calculation A																																Yes
		Stroke B
		Automatic Stroke Calculation B																																Yes
		Stop Time
		Stoptime Mode																																Time set
		Stoptime																																25.00 min
		Post Time
		Posttime Mode																																Time set
		Posttime																																1.00 min
		Solvent Composition
										Channel		Solvent 1					Name 1								Solvent 2				Name 2						Selected						Used				Percent (%)
		1								A		H20													H20										Ch. 2						Yes				2.0 %
		2								B		premixed ACN(90%) - H20(10%)													premixed ACN(90%) - H20(10%)										Ch. 2						Yes				98.0 %
		Timetable
										Time (min)											A (%)											B (%)														Flow (mL/min)
		1								0.00 min											2.0 %											98.0 %														0.250 mL/min
		2								3.00 min											2.0 %											98.0 %														0.250 mL/min
		3								11.00 min											30.0 %											70.0 %														0.250 mL/min
		4								12.00 min											40.0 %											60.0 %														0.250 mL/min
		5								16.00 min											95.0 %											5.0 %														0.250 mL/min
		6								18.00 min											95.0 %											5.0 %														0.250 mL/min
		7								19.00 min											2.0 %											98.0 %														0.250 mL/min
		8								25.00 min											2.0 %											98.0 %														0.250 mL/min
		Name: Column Comp.																																			Module: G7116A
		Left Temperature Control
		Temperature Control Mode																																Temperature Set
		Temperature																																50.0 °C
		Enable Analysis Left Temperature
		Enable Analysis Left Temperature On																																Yes
		Enable Analysis Left Temperature Value																																0.8 °C
		Left Temp. Equilibration Time																																0.0 min
		Right Temperature Control
		Right temperature Control Mode																																Temperature Set
		Right temperature																																50.0 °C
		Enable Analysis Right Temperature
		Enable Analysis Right Temperature On																																Yes
		Enable Analysis Right Temperature Value																																0.8 °C
		Right Temp. Equilibration Time																																0.0 min
		Enforce column for run
		Enforce column for run enabled																																No
		Stop Time
		Stoptime Mode																																As pump/injector
		Post Time
		Posttime Mode																																Off
		Timetable
		Valve Position																																Position 1 (Port 1 -> 6)
		Position Switch After Run																																Do not switch

## Sheet: neg lipids msonly
																												Acquisition Method Report
			Acquisition Method Info
			Method Name															lipid_neg.m
			Method Path															D:\MassHunter\Methods\metabolites\C18\lipid_neg.m
			Method Description
					Device List
								Multisampler
								Binary Pump
								Column Comp.
								Q-TOF
TOF/Q-TOF Mass Spectrometer
				Component Name															MS Q-TOF																		Component Model
				Ion Source															Dual AJS ESI																		Stop Time (min)
				Can wait for temp.															Enable																		Fast Polarity
				MS Abs. threshold															200																		MS Rel. threshold(%)
				MS/MS Abs. threshold															5																		MS/MS Rel. threshold(%)
Time Segments
						Time Segment #							Start Time (min)									Diverter Valve State								Storage Mode										Ion Mode
						1							0									MS								Both										Dual AJS ESI
Time Segment 1
							Acquisition Mode MS1
									Min Range (m/z)																			65
									Max Range (m/z)																			1000
									Scan Rate (spectra/sec)																			1.00
									Instrument Parameters
											Parameter			Value
											Gas Temp (°C)			300
											Gas Flow (l/min)			10
											Nebulizer (psig)			35
											SheathGasTemp			300
											SheathGasFlow			11
									Scan Segments
											Scan Seg #			Ion Polarity												Collision Energy
											1			Negative												0
							Scan Segment 1
									Scan Source Parameters
											Parameter			Value
											VCap			3500
											Nozzle Voltage (V)			1000
											Fragmentor			150
											Skimmer1			65
											OctopoleRFPeak			750
ReferenceMasses
							Ref Mass Enabled													Disabled
							Ref Nebulizer (psig)
Chromatograms
						Chrom Type							Label									Offset								Y-Range
						TIC							TIC									15								10000000
		Name: Multisampler																																				Module: G7167A
		Sampling Speed
		Draw Speed																																	100.0 µL/min
		Eject Speed																																	400.0 µL/min
		Wait Time After Drawing																																	1.2 s
		Injection
		Needle Wash Mode																																	Standard Wash
		Injection Volume																																	3.00 µL
		Standard Needle Wash
		Needle Wash Mode																																	Flush Port
		Duration																																	3 s
		High Throughput
		Injection Valve to Bypass for Delay Volume Reduction																																	No
		Sample Flush-Out Factor																																	5.0
		Overlapped Injection
		Overlap Injection Enabled																																	No
		Needle Height Position
		Draw Position Offset																																	-1.0 mm
		Use Vial/Well Bottom Sensing																																	No
		Stop Time
		Stoptime Mode																																	No Limit
		Post Time
		Posttime Mode																																	Off
		Name: Binary Pump																																				Module: G7112B
		Flow																																	0.300 mL/min
		Use Solvent Types																																	Yes
		Low Pressure Limit																																	0.00 bar
		High Pressure Limit																																	575.00 bar
		Maximum Flow Gradient																																	100.000 mL/min²
		Stroke A
		Automatic Stroke Calculation A																																	Yes
		Stroke B
		Automatic Stroke Calculation B																																	Yes
		Stop Time
		Stoptime Mode																																	Time set
		Stoptime																																	38.00 min
		Post Time
		Posttime Mode																																	Time set
		Posttime																																	3.00 min
		Solvent Composition
										Channel		Solvent 1					Name 1								Solvent 2				Name 2							Selected						Used				Percent (%)
		1								A		IPA													IPA											Ch. 2						Yes				100.0 %
		2								B		IPA													IPA											Ch. 2						Yes				0.0 %
		Timetable
										Time (min)											A (%)												B (%)														Flow (mL/min)
		1								3.00 min											100.0 %												0.0 %														0.300 mL/min
		2								5.00 min											80.0 %												20.0 %														0.300 mL/min
		3								25.00 min											70.0 %												30.0 %														0.300 mL/min
		4								35.00 min											5.0 %												95.0 %														0.300 mL/min
		5								36.00 min											5.0 %												95.0 %														0.300 mL/min
		6								38.00 min											100.0 %												0.0 %														0.300 mL/min
		Name: Column Comp.																																				Module: G7116A
		Left Temperature Control
		Temperature Control Mode																																	Not Controlled
		Enable Analysis Left Temperature
		Enable Analysis Left Temperature On																																	Yes
		Enable Analysis Left Temperature Value																																	0.8 °C
		Left Temp. Equilibration Time																																	0.0 min
		Right Temperature Control
		Right temperature Control Mode																																	Temperature Set
		Right temperature																																	50.0 °C
		Enable Analysis Right Temperature
		Enable Analysis Right Temperature On																																	Yes
		Enable Analysis Right Temperature Value																																	0.8 °C
		Right Temp. Equilibration Time																																	0.0 min
		Enforce column for run
		Enforce column for run enabled																																	No
		Stop Time
		Stoptime Mode																																	As pump/injector
		Post Time
		Posttime Mode																																	Off
		Timetable
		Valve Position																																	Position 1 (Port 1 -> 6)
		Position Switch After Run																																	Do not switch

## Sheet: neg lipids MSMS
																												Acquisition Method Report
			Acquisition Method Info
			Method Name															lipid_neg_msms_it.m
			Method Path															D:\MassHunter\Methods\metabolites\C18\lipid_neg_msms_it.m
			Method Description
					Device List
								Multisampler
								Binary Pump
								Column Comp.
								Q-TOF
TOF/Q-TOF Mass Spectrometer
				Component Name															MS Q-TOF																	Component Model
				Ion Source															Dual AJS ESI																	Stop Time (min)
				Can wait for temp.															Enable																	Fast Polarity
				MS Abs. threshold															200																	MS Rel. threshold(%)
				MS/MS Abs. threshold															5																	MS/MS Rel. threshold(%)
Time Segments
						Time Segment #							Start Time (min)									Diverter Valve State								Storage Mode									Ion Mode
						1							0									MS								Both									Dual AJS ESI
Time Segment 1
							Acquisition Mode AutoMS2
									MS Min Range (m/z)																			65
									MS Max Range (m/z)																			1000
									MS Scan Rate (spectra/sec)																			4.00
									MS/MS Min Range (m/z)																			65
									MS/MS Max Range (m/z)																			1000
									MS/MS Scan Rate (spectra/sec)																			2.00
									Isolation Width MS/MS																			Medium (~4 amu)
									Decision Engine																			Adv
									Use Fixed Collision Energies																			20.00,40.00
							Precursor Selection
									Max Precursors Per Cycle																			4
									Threshold (Abs)																			1000
									Threshold (Rel)(%)																			0.010
									Precursor abundance based scan speed																			Yes
									Target (counts/spectrum)																			25000.000
									Use MS/MS accumulation time limit																			Yes
									Use dynamic precursor rejection																			No
									Purity Stringency (%)																			100.000
									Purity Cutoff (%)																			30.000
									Isotope Model																			Common
									Active exclusion enabled																			No
									Sort precursors																			By abundance only
									Charge State Preference
											Selected Charges
											2
											1
											Unk
									Instrument Parameters
											Parameter			Value
											Gas Temp (°C)			300
											Gas Flow (l/min)			10
											Nebulizer (psig)			35
											SheathGasTemp			300
											SheathGasFlow			11
									Scan Segments
											Scan Seg #			Ion Polarity
											1			Negative
							Scan Segment 1
									Scan Source Parameters
											Parameter			Value
											VCap			3500
											Nozzle Voltage (V)			1000
											Fragmentor			150
											Skimmer1			65
											OctopoleRFPeak			750
ReferenceMasses
							Ref Mass Enabled													Disabled
							Ref Nebulizer (psig)
Chromatograms
						Chrom Type							Label									Offset								Y-Range
						TIC							TIC									15								10000000
		Name: Multisampler																																			Module: G7167A
		Sampling Speed
		Draw Speed																																100.0 µL/min
		Eject Speed																																400.0 µL/min
		Wait Time After Drawing																																1.2 s
		Injection
		Needle Wash Mode																																Standard Wash
		Injection Volume																																3.00 µL
		Standard Needle Wash
		Needle Wash Mode																																Flush Port
		Duration																																3 s
		High Throughput
		Injection Valve to Bypass for Delay Volume Reduction																																No
		Sample Flush-Out Factor																																5.0
		Overlapped Injection
		Overlap Injection Enabled																																No
		Needle Height Position
		Draw Position Offset																																-1.0 mm
		Use Vial/Well Bottom Sensing																																No
		Stop Time
		Stoptime Mode																																No Limit
		Post Time
		Posttime Mode																																Off
		Name: Binary Pump																																			Module: G7112B
		Flow																																0.300 mL/min
		Use Solvent Types																																Yes
		Low Pressure Limit																																0.00 bar
		High Pressure Limit																																575.00 bar
		Maximum Flow Gradient																																100.000 mL/min²
		Stroke A
		Automatic Stroke Calculation A																																Yes
		Stroke B
		Automatic Stroke Calculation B																																Yes
		Stop Time
		Stoptime Mode																																Time set
		Stoptime																																38.00 min
		Post Time
		Posttime Mode																																Time set
		Posttime																																3.00 min
		Solvent Composition
										Channel		Solvent 1					Name 1								Solvent 2				Name 2						Selected						Used				Percent (%)
		1								A		IPA													IPA										Ch. 2						Yes				100.0 %
		2								B		IPA													IPA										Ch. 2						Yes				0.0 %
		Timetable
										Time (min)											A (%)											B (%)														Flow (mL/min)
		1								3.00 min											100.0 %											0.0 %														0.300 mL/min
		2								5.00 min											80.0 %											20.0 %														0.300 mL/min
		3								25.00 min											70.0 %											30.0 %														0.300 mL/min
		4								35.00 min											5.0 %											95.0 %														0.300 mL/min
		5								36.00 min											5.0 %											95.0 %														0.300 mL/min
		6								38.00 min											100.0 %											0.0 %														0.300 mL/min
		Name: Column Comp.																																			Module: G7116A
		Left Temperature Control
		Temperature Control Mode																																Not Controlled
		Enable Analysis Left Temperature
		Enable Analysis Left Temperature On																																Yes
		Enable Analysis Left Temperature Value																																0.8 °C
		Left Temp. Equilibration Time																																0.0 min
		Right Temperature Control
		Right temperature Control Mode																																Temperature Set
		Right temperature																																50.0 °C
		Enable Analysis Right Temperature
		Enable Analysis Right Temperature On																																Yes
		Enable Analysis Right Temperature Value																																0.8 °C
		Right Temp. Equilibration Time																																0.0 min
		Enforce column for run
		Enforce column for run enabled																																No
		Stop Time
		Stoptime Mode																																As pump/injector
		Post Time
		Posttime Mode																																Off
		Timetable
		Valve Position																																Position 1 (Port 1 -> 6)
		Position Switch After Run																																Do not switch
