# Supplementary material for: Non-Lethal Blood Sampling of Fish in the lab and Field With Methods for Dried Blood Plasma Spot Omic Analyses
Source: Front Genet. 2022 Mar 24;13:795348. doi: 10.3389/fgene.2022.795348 (PMC8988233; doi:10.3389/fgene.2022.795348)
Supplement: Supplementary file 6 [file Table4.XLSX]

## Sheet: PF VS WP
# Notes : Created from Advanced Analysis operation: significance Analysis.
#Experiment: New Experiment BSA Adjusted
#corrected p-value cut-off:0.05
#Post-hoc test: tukeyHSD
#Selected Test : Oneway ANOVA
#Entity List: All Entities
#Interpretation: Treatment
#p-value computation: Asymptotic
#Multiple Testing Correction: Benjamini-Hochberg
#
# Technology : Generic.IDENTIFIED_UNIDENTIFIED_COMPOUNDS.New Experiment BSA Adjusted_2022_Feb_07_17_37_22
# Owner : gxuser
# Created On : Mon Feb 07 17:40:24 EST 2022
Compound	p ([Plasma] vs [Parafilm])	FC ([Parafilm] vs [Plasma])
A0A060YJL9	0.000161521	-1.38776
Q9YGF6	0.000192706	-3.13782
C1BG67	0.000161507	-4.09631
A0A060X4K1	0.0002069	-1.26137
A0A060YXV8	0.0268733	-1.88733
A0A060W4V7	0.000172494	-1.3385
A0A060VWY5	0.000161507	-1.41023
A0A060XQJ3	0.000161507	-1.39319
A0A060YY09	0.000161507	-2.09196
A0A060YP10	0.0180065	-1.10958
A0A060XVL7	0.0224886	-1.22304
A0A060W046	0.000161507	-1.78195
A0A060Y244	0.000172117	-3.25497
A0A060X958	0.00043094	-1.26005
A0A060YWZ0	0.0125422	-1.1593
A0A060WFU9	0.000161507	-6.89958
A0A060W5Q1	0.000161513	-1.34297
A0A060ZVC3	0.000161507	-3.61989
A0A060W1F1	0.000161524	-3.61048
A0A060XQ17	0.000161507	-1.62669
A0A060X178	0.000161507	-1.62565
A0A060YH23	0.000951598	-10.6984
A0A060W2X9	0.000174429	-3.36983
A0A060XUK2	0.0143031	-2.01327
A0A060WSW3	0.00702953	-1.9737
A0A060WAW8	0.0333273	-1.16581
A0A060X956	0.00411096	-1.2889
A0A060VNY4	0.000161507	-3.8974
A0A060Y475	0.000161507	-1.523
A0A060VRF7	0.000161507	-1.57351
A0A060XFB2	0.000161507	-1.55608
A0A060WA52	0.0147591	1.22975
A0A060W0L5	0.000161507	-1.48913
A0A060WDT2	0.000161508	-3.57539
A0A060WG15	0.00016196	-1.39172
A0A060W6W9	0.000161507	-1.41996
A0A060VNA2	0.000738056	-1.22853
A0A060XZS0	0.00036257	-1.24622
A0A060XKG1	0.000161507	-1.36714
A0A060XSW0	0.000161509	-3.92096
A0A060WJ79	0.00016572	-3.401
A0A060YG78	0.0315242	-1.30133
A0A060Y5T9	0.0163733	-5.7299
A0A060XMR8	0.000161507	-1.51065
A0A060W8N4	0.000161507	-1.53239
A0A060YWV7	0.000161507	-3.61229
A0A060XE22	0.000161507	3.03787
A0A060X1Y1	0.000245369	-1.50404
A0A060VXP8	0.00104119	-2.71226
A0A060Y9M1	0.00093694	-1.97514
A0A060X854	0.000161507	-4.41178
A0A060YJR1	0.000161507	-3.7828
A0A060Z0U7	0.000161508	-1.40325
A0A060WJM0	0.000161514	-1.31329
A0A060VYV0	0.000430779	-1.29066
A0A060W542	0.000280294	-1.25489
A0A060YDR5	0.0103895	-1.1082
A0A060XUR7	0.00171833	-1.36507
A0A060WHP4	0.000161507	3.03787
A0A060WWY0	0.000161718	-1.52341
A0A060WXN3	0.000465424	-1.24371
A0A060XWH1	0.000161949	-1.6051
A0A060W7K0	0.00016572	-3.401
A0A060YZB4	0.000161507	-1.45547
A0A060WH36	0.0045951	1.37792
A0A060ZDQ0	0.000787732	-2.41194
A0A060YQE6	0.000161507	-1.34837
A0A060YVX8	0.000161507	-1.44948
A0A060VU90	0.000180053	-1.33831
A0A060VZ52	0.000161507	-1.24624
A0A060X623	0.000212525	-1.23974
A0A060WXK2	0.000161526	-3.8039
A0A060Y4X6	0.000161507	3.03787
A0A060WY09	0.0499302	1.11467
A0A060Y853	0.00018	-1.32212
A0A060YK70	0.000161507	-4.5827
A0A060XJV9	0.00722447	-2.71632
A0A060X951	0.000161507	-6.89958
A0A060YIU5	0.000161507	-4.47739
A0A060WBH9	0.00055757	-2.70328
A0A060Y3B4	0.01107	-1.22181
A0A060YBI9	0.000161511	-1.42479
A0A060YKX0	0.000161509	-1.35017
A0A060YPT6	0.0087033	-1.22091
A0A060VM58	0.00702953	-1.9737
A0A060WBV8	0.0333273	-1.16581
A0A060WSP6	0.000161507	-1.27508
A0A060XH56	0.000161518	11.4321
A0A060VUI9	0.000161507	-1.46169
A0A060WQE8	0.00109626	-1.25421
A0A060YY37	0.000161539	-1.42604
A0A060YP37	0.00678176	-2.32184
A0A060WAU4	0.000162115	-2.84893
A0A060VY24	0.00345927	-1.24162
A0A060X0R9	0.000161507	-4.01759
A0A060YHU2	0.000161662	-1.39594
A0A060W9R8	0.0173202	-1.23321
A0A060W9B9	0.0309433	-1.29496
A0A060XRV6	0.000161508	-3.75847
A0A060Z4Y8	0.000161507	-4.47739
A0A060WL10	0.000161518	11.4321
A0A060W3J6	0.000171081	-1.25646
A0A060Z2V5	0.000161507	-1.37688
A0A060WJY5	0.000171301	-2.92079
A0A060W4J1	0.01107	-1.22181
A0A060XEG1	0.000161507	-4.07534
A0A060WJM9	0.01705	-1.85966
A0A060Y8P3	0.000161507	3.03787
A0A060XUT0	0.000172487	-1.33511
A0A060Z7S3	0.000169775	-2.88274
A0A060YI44	0.000161507	-1.45547
A0A060VWA0	0.000186202	-1.32688
A0A060Y4P1	0.000161507	3.03787
A0A060W6K1	0.000161507	-1.35209
A0A060X8X3	0.00016211	-1.37444
A0A060XSJ5	0.000161513	-3.62176
A0A060WEK7	0.00016152	-1.35608
A0A060YAH9	0.0113095	-1.20391
A0A060XL59	0.01107	-1.22181
A0A060WPL8	0.000161507	-1.63193
A0A060WWH7	0.01107	-1.22181
A0A060VQ95	0.00170805	-1.17532
A0A060XZX2	0.00016222	-1.43645
A0A060VR23	0.000167826	-1.30078
A0A060XSW8	0.00152795	-2.3166
A0A060XZH2	0.000165611	-1.72517
A0A060WXP0	0.00199095	-1.28694
A0A060XT51	0.0123009	-2.0896
A0A060VWL5	0.00702953	-1.9737
A0A060W3E2	0.0341894	-1.12341
A0A060WVG6	0.00018	-1.32212
A0A060W2D5	0.000161507	-1.46409
A0A060W5Y1	0.000161507	-1.92509
A0A060ZGP7	0.00042935	-1.529
A0A060YE60	0.0223693	-1.32259
A0A060WMP1	0.000161507	-1.32631
A0A060YNP5	0.000161527	-3.32661
A0A060XRX8	0.000161507	-4.47739
A0A060XX32	0.000161507	-1.92509
A0A060XC20	0.000166968	-1.3461
A0A060WWR0	0.000166766	-1.23067
A0A060YWC6	0.000235248	-1.32168
A0A060XUM5	0.000161507	-1.67544
A0A060VSK4	0.00328023	-2.20416
A0A060XRL5	0.000165109	-2.67643
A0A060WRD5	0.000161507	-1.55766
A0A060VQ75	0.0232015	-1.17533
A0A060Y757	0.000161508	-3.9755
A0A060XQT0	0.000161517	-1.38859
A0A060XPA0	0.000161508	-1.40325
A0A060YNG0	0.000161553	-1.51187
A0A060XX27	0.00024549	-3.28526
A0A060XNX1	0.00055757	-2.70328
A0A060XRY1	0.000161507	-4.47739
Q9YGF5	0.000161507	-4.47739
A0A060XKX2	0.000161509	-3.91978
A0A060X0Z7	0.000161507	80.4767
A0A060YYS5	0.000161507	74.5658
A0A060YJ83	0.000161507	77.9366
A0A060Z451	0.000161507	77.115
A0A060ZRH4	0.000161507	56.5014
A0A060VZB9	0.000161507	71.8456
A0A060WP92	0.000161507	66.5095
A0A060XPC8	0.000161507	95.8349
A0A060W863	0.000161507	96.6448
A0A060XG26	0.000161507	84.1918
A0A060XXZ4	0.000161507	83.2566
A0A060YDH6	0.000161507	56.4146
A0A060WJ90	0.000161507	81.4021
A0A060XEY8	0.000161507	63.973
A0A060VX13	0.000161507	63.1779
A0A060X6G1	0.000161507	70.5134
A0A060XC75	0.000161507	68.2854
A0A060XJC2	0.000161507	59.7256
A0A060WGU0	0.000161507	74.9636
A0A061A5C1	0.000161507	66.8606
A0A060YJJ9	0.000161507	79.205
A0A060W286	0.000161507	67.8654
A0A060XBZ4	0.000161507	67.7063
A0A060XUX5	0.000161507	92.4737
A0A060XA37	0.000161507	85.108
A0A060WM72	0.000161507	58.5332
A0A060XZI2	0.000161507	85.999
A0A060Y6N5	0.000161507	74.1375
A0A060YP40	0.000161507	74.2257
A0A060WHU5	0.000161507	77.8038
A0A060XEU0	0.000161507	72.829
A0A060ZBY1	0.000161507	83.0861
A0A060XJX3	0.000161507	73.1702
A0A060X2R1	0.000161507	83.0972
A0A060ZDG7	0.000161507	81.3973
A0A060VX02	0.000161507	82.2232
A0A060YW24	0.000161507	76.2225
B5KWB1	0.000161507	76.8744
A0A060W7Q9	0.000161507	59.5038
A0A060WHV6	0.000161507	68.76
A0A060XRW7	0.000161507	72.4978
A0A060X7F8	0.000161507	83.0294
A0A060X8W3	0.000161507	77.084
A0A060XXE2	0.000161507	93.4876
A0A060X8G0	0.000161507	52.2155
A0A060XDB5	0.000161507	45.9592
A0A060XSX2	0.000161507	69.0906
A0A060XSL0	0.000161507	97.2019
A0A060XLB2	0.000161507	82.7644
A0A060X6X3	0.000161507	97.8913
A0A060X9Z2	0.000161507	74.2683
A0A060YFU1	0.000161507	76.8388
A0A060W8R8	0.000161507	78.9456
A0A060WAK0	0.000161507	72.7586
A0A060XD39	0.000161507	61.9675
A0A060Y498	0.000161507	79.0729
A0A060XYW7	0.000161507	51.1512
A0A060WL36	0.000161507	63.842
A0A060Z9I7	0.000161507	33.1641
A0A061ACU9	0.000161507	53.5489
A0A060X0C8	0.0227117	7.53675
A0A060X3D1	0.000161507	70.2599
A0A060WB56	0.000161507	83.5286
A0A060XMG0	0.000161507	67.8988
A0A060ZEI2	0.000161507	82.0546
A0A060VYJ1	0.000161512	40.3779
A0A060XD20	0.000161507	81.6835
A0A060VWA5	0.000161507	76.0892
A0A060WCZ3	0.000161507	78.4387
A0A060WQX8	0.000161507	78.5358
A0A060VQJ9	0.000161507	63.7163
A0A060Y0E7	0.000161507	109.714
A0A060Y6D6	0.000161507	80.2704
A0A060VRV7	0.000161507	38.3143
A0A060YI69	0.000161507	110.458
A0A060XKA1	0.000161507	98.1012
A0A060YGK0	0.000161507	64.2401
A0A061A5E8	0.000161507	78.2059
A0A060W6F6	0.000161507	73.2118
A0A060X384	0.000161507	80.7429
A0A060X3X3	0.000161507	75.0654
A0A060XSA7	0.000161507	83.3395
A0A060YT48	0.000161507	74.7221
A0A060WQ56	0.000161507	80.6138
A0A060X7L9	0.000161507	56.2898
A0A060VWR0	0.000161507	53.8816
A0A060YCF3	0.000161507	70.1547
A0A060X212	0.000161507	90.1712
A0A060W857	0.000161507	56.19
A0A060XUK3	0.000161507	71.502
A0A060Y562	0.000161507	64.2442
A0A060WZS1	0.000161507	83.0294
A0A060W2W4	0.000161507	52.8671
A0A060X706	0.000161507	89.2261
A0A060W6W7	0.000161507	78.9819
A0A060Y0U2	0.000161507	80.4096
A0A060WZJ8	0.000161507	78.5104
A0A060VTH3	0.000161507	78.3568
A0A060WBR2	0.000161507	73.1702
A0A060W1U5	0.000161507	86.5008
A0A060WKA3	0.000161507	61.1157
A0A060WQL3	0.000161507	79.7906
A0A060XWL6	0.000161507	64.4834
Q90WC2	0.000161507	91.9245
A0A060VQM3	0.000161507	54.4729
A0A060XCC5	0.000161507	28.5272
A0A060Z0E7	0.000161507	93.6425
A0A060XBI9	0.000161507	71.2739
A0A060XW42	0.000161507	66.6095
A0A060YMW1	0.000161507	66.2695
A0A060W1R5	0.000161507	96.0333
A0A060XXE3	0.000161507	91.6573
A0A060YAK9	0.000161507	74.8974
A0A060XHY2	0.000161507	76.5208
A0A060X622	0.000161507	81.5228
A0A060Z6L6	0.000161507	74.1375
A0A060WV25	0.000161507	75.747
A0A060XIN8	0.000161507	80.3446
A0A060ZGE5	0.000161507	80.1312
A0A060YP20	0.000161507	96.7287
A0A060W6K9	0.000161507	60.781
A0A060WNK3	0.000161507	48.0843
A0A060X015	0.000161507	73.0667
A0A060WLN8	0.000161507	107.387
A0A060YBR6	0.000161507	85.5971
A0A060YQE9	0.000161507	65.368
A0A060VSL0	0.000161507	96.6448
A0A060X684	0.000161507	89.5187
A0A060W9V3	0.000161507	77.1832
A0A060YXK5	0.000161507	76.1167
A0A060WHH1	0.000161507	57.8968
A0A060X2A1	0.000161507	84.9605
A0A060VX15	0.000161507	98.3629
A0A060WQP2	0.000161507	74.8335
A0A060YRC6	0.000161507	73.3082
A0A060X2W6	0.000161507	81.6097
A0A060X7I7	0.000161507	81.2464
A0A060VRY5	0.000161507	88.3974
A0A060Y5C7	0.000161507	62.4976
A0A060W0M2	0.000161507	54.298
A0A060WGB8	0.000161507	75.8345
A0A060YKS6	0.000161507	80.8642
A0A060W930	0.000161507	63.1531
A0A060WUT6	0.000161507	75.747
A0A060WC65	0.000161507	79.0729
A0A060XLW3	0.000161507	87.8477
A0A060XXL7	0.000161507	82.4481
A0A060WUM6	0.000161507	84.365
A0A060XH35	0.000161507	62.8644
A0A060VTN3	0.000161507	61.3439
A0A060VU93	0.000161507	90.062
A0A060WDF2	0.000161507	65.6452
A0A060Y902	0.000161507	80.2631
A0A060YJJ8	0.000161507	78.864
A0A060VPC1	0.000161507	82.0038
A0A060W5L4	0.000161507	64.1261
A0A060YFL6	0.000161507	57.8968
A0A060YX36	0.000161507	76.2645
A0A060WBA2	0.000161507	84.8922
A0A060W6T3	0.000161507	76.2812
A0A060WS69	0.000161507	83.6339
A0A060WG71	0.000161507	77.3853
A0A060WL67	0.000161507	71.701
A0A060W8M6	0.000161507	57.5706
A0A060YDR8	0.000161507	96.6436
A0A060X798	0.000161507	70.7377
A0A060XYM8	0.000161507	61.9057
A0A060WAI8	0.000161507	87.5136
A0A060YKL7	0.000161507	84.6967
A0A060X9V6	0.000161507	69.8891
A0A060YRL9	0.000161507	74.57
A0A060XYK8	0.000161507	83.1521
A0A060VTT5	0.000161507	74.7503
A0A060XXX9	0.000161507	72.165
A0A060XZW1	0.000161507	89.6694
A0A060Y5H3	0.000161507	84.06
A0A060WNF8	0.000161507	64.4834
A0A060X0R2	0.000161507	58.798
A0A060VXD4	0.000161507	78.8678
A0A060W5I3	0.000161507	92.3752
A0A060YA76	0.000161507	74.7277
A0A060ZAM6	0.000161507	80.0944
A0A060XKQ5	0.000161507	80.1265
A0A060XQI0	0.000161507	62.7766
A0A060YTP6	0.000161507	71.1607
A0A060ZG49	0.000161507	84.8971
A0A060ZGY0	0.000161507	87.5726
A0A060ZD44	0.000161507	56.4146
A0A060W9U8	0.000161507	63.0744
A0A060Y8V3	0.000161507	77.7657
A0A060WPG5	0.000161507	66.9619
A0A060X3Z2	0.000161507	66.5094
A0A060YQ74	0.000161507	68.6024
A0A060WR63	0.000161507	60.0502
A0A060XIQ5	0.000161507	81.9373
A0A060ZHB5	0.000161507	75.83
A0A060X961	0.000161507	85.4604
A0A060YD09	0.000161507	75.3004
A0A060Z3X7	0.000161507	83.6175
A0A060X3U3	0.000161507	87.8477
A0A060XL78	0.000161507	38.1253
A0A060XPN2	0.000161507	82.2582
A0A060XQF8	0.000161507	58.9482
A0A060YV87	0.000161507	87.8455
A0A060YWQ1	0.000161507	85.6208
A0A060XMS8	0.000161507	48.9547
A0A060YPS4	0.000161507	84.1918
A0A060Z5D9	0.000161507	78.95
A0A060XM20	0.000161507	71.4865
A0A060Y387	0.000161507	64.2442
A0A060XJC0	0.000161507	65.3617
A0A060XMT6	0.000161507	84.1206
A0A060WT58	0.000161507	74.8335
A0A060VMF6	0.000161507	67.9197
A0A060XDK9	0.000161507	78.2228
A0A060XP96	0.000161507	70.068
A0A060VX99	0.000161507	83.0005
A0A060Y6L1	0.000161507	101.973
A0A060WF21	0.000167454	20.7326
A0A060XF38	0.000161507	85.3464
A0A060VV86	0.000161507	60.3621
A0A060WTU3	0.000161507	88.7746
A0A060YK72	0.000161507	76.0206
A0A060X866	0.000161507	91.1209
A0A060X2K3	0.000161507	62.8092
A0A060XA18	0.000161507	79.4961
A0A060YAY6	0.000161507	83.1924
C1BHP1	0.000161507	47.1038
A0A060X4C0	0.000161507	101.973
A0A060X818	0.000161507	66.9167
A0A060X7T8	0.000161507	78.4642
A0A060XI06	0.000161507	68.7753
A0A060Z933	0.000161507	80.9869
A0A060Y850	0.000161507	78.4977
A0A060VV33	0.000161507	73.876
A0A060XZJ6	0.000161507	85.5141
A0A060WDQ1	0.000161507	76.3694
A0A060XZ29	0.000161507	78.9456
A0A060XBV0	0.000161507	93.5072
A0A060Z2A9	0.000161507	92.4737
A0A060WKF1	0.000161507	81.2464
A0A060Y8E8	0.000161507	83.1728
A0A060WR73	0.000161507	84.1939
A0A060Y7Q3	0.000161507	83.5286
A0A060YMT6	0.000161507	75.1789
A0A060W471	0.000161507	86.6802
Q6PUV9	0.000161507	83.0294
A0A060WJL8	0.000161507	85.2938
A0A060VNB4	0.000167454	20.7326
A0A060X284	0.000161507	70.3174
A0A060XRR2	0.000161507	75.8441
A0A060WXF6	0.000168946	16.9644
A0A060WRV0	0.000161507	78.3945
A0A060WYR9	0.000161507	63.5991
A0A060X2E6	0.000161507	95.8349
A0A060VR65	0.000161507	56.19
A0A060YPP3	0.000161507	80.3517
A0A060VSA0	0.000161507	72.5763
A0A060WVC5	0.000161507	76.2109
A0A060X833	0.000436694	12.4609
A0A060VZH2	0.000161507	67.0054
A0A060XSP7	0.000161507	79.9559
A0A060Y716	0.000161507	61.3089
A0A060Y6P6	0.000161507	86.1166
A0A060YTK6	0.000161507	78.4387
A0A060Y851	0.000161507	77.0386
A0A060XEL8	0.000161507	78.3568
A0A060YA34	0.000161507	90.6194
A0A060VVH4	0.000161507	59.7256
A0A060W2B7	0.000161507	85.8924
A0A060XEX6	0.000161507	86.759
A0A060W147	0.000161507	74.7503
A0A060XC99	0.000161507	97.1789
A0A060XJB7	0.000161507	81.5228
A0A060XY18	0.000161507	101.047
A0A060XMP5	0.000161507	78.0941
A0A060XYK1	0.000161507	89.612
A0A060WAB5	0.000161507	84.4903
A0A060WMY4	0.000161507	74.666
A0A060WU48	0.000161507	70.1006
A0A060YGP9	0.000161507	65.9252
A0A060WE11	0.000161507	79.7906
A0A060WML1	0.000161507	89.2261
A0A060YEA1	0.000161507	83.0861
A0A060YT70	0.000161507	80.3495
A0A060X2I8	0.000161507	65.0291
A0A060YTJ7	0.000161507	68.6024
A0A060XHH2	0.000161507	80.1601
A0A060X9C3	0.000161507	62.7766
A0A060XMN1	0.000161507	80.2254
A0A060YFC6	0.000161507	74.5472
A0A060W8W8	0.000161507	70.7016
A0A060WIS2	0.000161507	36.6755
A0A061A7D3	0.000161507	85.7011
A0A060WQH2	0.000161507	67.9985
A0A060XV67	0.000161507	76.21
A0A060YTK4	0.000161507	76.0206
A0A060WQB6	0.000161507	63.5018
A0A060W1V6	0.000161507	67.2621
A0A060XI60	0.000161507	63.842
A0A060WFW3	0.000161507	64.1653
A0A060Y9M3	0.000161507	78.8233
A0A060XJX9	0.000161507	74.8767
A0A060VPC6	0.000161507	67.5405
A0A060X395	0.000161507	78.0125
A0A060W473	0.000161507	69.6446
A0A060WQR1	0.000161507	67.4636
A0A060WS49	0.000161507	83.8788
A0A060X3P7	0.000161507	69.8893
A0A060Y107	0.000161507	77.1832
A0A060VN69	0.000161507	73.7435
A0A060X8Y5	0.000161507	78.6235
A0A060XGG0	0.000161507	74.0201
A0A060YXE0	0.000161507	65.5342
A0A060XQI5	0.000161507	78.4463
A0A060Y0H4	0.000161507	80.7962
A0A060Y1L6	0.000161507	33.1641
A0A060YVW2	0.000161507	72.1877
A0A060Z2X2	0.000161507	81.4712
A0A060VNF2	0.000161507	82.0038
A0A060WUG6	0.000161507	84.6393
A0A060YGZ1	0.00311735	9.33583
A0A060VYX8	0.000161507	81.0864
A0A060WJ17	0.000161507	75.081
A0A060YB02	0.000161507	57.307
A0A060WES4	0.000161507	63.59
A0A060WPV6	0.000161507	78.0477
A0A060XJS6	0.000161507	78.54
A0A060Y3G8	0.000161507	70.7431
A0A060Z3Y9	0.000161507	91.3576
A0A060VZC9	0.000161507	70.9544
A0A060W687	0.000161507	78.0281
A0A060XTJ3	0.000161507	66.492
A0A060XIS4	0.000161507	49.1372
A0A060WZY5	0.000161507	90.518
A0A060VWD1	0.000161507	116.611
A0A060WQN9	0.000161507	105.291
A0A060WS70	0.000161507	32.8911
A0A060Y8I6	0.000161507	82.4271
A0A060X772	0.000161507	86.6802
A0A060WDQ7	0.000161507	76.1658
A0A060YJX2	0.000161507	83.3395
A0A060WAY7	0.000161507	71.2739
A0A060X0L4	0.00018763	11.3284
A0A060XA71	0.000161507	75.2327
A0A060ZFM6	0.000161507	45.9592
A0A060YPL5	0.000161507	81.8248
A0A060WHC2	0.000161507	82.6745
A0A060WS59	0.000161507	72.685
A0A060X2V3	0.000161507	81.5991
A0A060XAA5	0.000165147	23.6787
A0A060WI00	0.000161507	77.063
A0A060Y9T7	0.000161507	94.4271
A0A060WEB7	0.000161507	82.2823
A0A060WIE9	0.000161507	48.6144
A0A060YTV0	0.000161507	66.9759
A0A060XEE7	0.000161507	59.1417
A0A060X1K0	0.000161507	78.1899
A0A060WGD2	0.000161507	79.8486
A0A060XH05	0.000161507	74.101
A0A060ZI27	0.000161507	44.5753
A0A060Y4I4	0.000161507	81.9335
A0A060YAC9	0.000161507	82.0522
A0A060Z8M5	0.000161507	28.8547
A0A060W0S7	0.000161507	89.1099
A0A060WWW9	0.000161507	48.0843
A0A060XSV9	0.000161507	72.4926
A0A060XHJ8	0.000161507	66.6229
A0A060XJ85	0.000161507	66.7596
A0A060YGR7	0.000161507	65.0291
A0A060VME0	0.000161507	85.8924
A0A060W3G3	0.000161507	98.0738
A0A060X2T3	0.000161507	90.9136
A0A060YJ08	0.000161507	63.6001
A0A060WR23	0.000161507	70.2599
A0A060X750	0.000161507	82.4069
A0A060XPN5	0.000161507	65.0528
A0A060VZV8	0.000161507	75.4006
A0A060WFD9	0.000161507	84.9788
A0A060WTW3	0.000161507	40.9436
A0A060XJP2	0.000161507	70.1638
A0A060XLE4	0.000161507	95.7447
A0A060XMM6	0.000161507	67.5405
A0A060WUN0	0.000161507	78.9456
A0A060WSV6	0.000161507	85.3816
A0A060WZV4	0.000161507	72.2893
A0A060Y1G8	0.000161507	59.2504
A0A060YAP2	0.000161507	81.3973
A0A060VRR1	0.000161507	75.2151
A0A060X2F8	0.000161507	60.0386
A0A060W796	0.000161507	37.1732
A0A060ZAD1	0.000161507	82.2185
A0A060YTA8	0.000161507	77.5507
A0A060VMC6	0.000161507	57.9169
A0A060VZ90	0.000161507	73.1192
A0A060XXB0	0.000161507	59.2504
A0A060XLX9	0.000161507	68.847
A0A060YAF5	0.000161507	63.1779
A0A060WFW0	0.000161507	93.8232
A0A060WTZ2	0.000161507	67.2185
A0A060XKA2	0.00311735	9.33583
A0A060X4T5	0.000161507	78.9456
A0A060XA92	0.000161512	40.3779
A0A061AD81	0.000161507	60.8394
A0A060XP44	0.000161507	76.6276
A0A060YC06	0.000161507	53.1268
A0A060X0K8	0.000161531	22.8549
A0A060XCV0	0.000161507	58.1882
A0A060Z490	0.000161507	81.0593
A0A060VMC5	0.000161507	73.4349
A0A060X8Z1	0.000161507	84.0845
A0A060WVR1	0.000161507	93.4798
A0A060Y7W3	0.000161507	78.061
A0A060YEH7	0.000161507	54.298
A0A060XBJ5	0.000161507	77.3579
A0A060XJK0	0.000161507	69.8304
A0A060ZND2	0.000161507	32.5522
A0A060XUC8	0.000161507	76.9966
A0A060W2C2	0.000161507	60.8123
A0A060ZA53	0.000161507	80.9657
A0A060W305	0.000161507	86.2515
A0A060X7J2	0.000161507	64.1118
A0A060Y4Q0	0.000161507	73.6858
A0A060VX53	0.000370831	12.7082
A0A060W8G8	0.000161507	82.0081
A0A060Y1F7	0.000161507	32.2736
A0A060Y2Q5	0.000161507	66.6095
A0A060YPE5	0.000161507	81.8138
A0A060ZU54	0.000161507	56.4146
A0A060VNI6	0.000161516	27.7919
A0A060WHD3	0.000161507	76.447
A0A060X691	0.000161507	77.8038
A0A060X807	0.000161507	67.6895
A0A060Z2D0	0.000161507	85.0944
A0A060Z4B6	0.000161507	86.759
A0A060Z5R0	0.000161507	75.8356
A0A060WLJ0	0.000161507	83.7664
A0A060WQS5	0.000161507	57.5667
A0A060X8E6	0.000161507	102.479
A0A060WG59	0.000161507	87.7384
A0A060WLY0	0.000161507	71.1351
A0A060WW58	0.000161507	80.4155
A0A060VVZ7	0.000161507	89.6289
A0A060WA58	0.000161507	77.1832
A0A060X6V3	0.0227117	7.53675
A0A060VME4	0.000161507	98.3629
A0A060XVR2	0.000161507	87.3378
A0A060W937	0.000161507	80.0703
A0A060XJ77	0.000161507	56.5014
A0A060W0M3	0.000161507	76.8347
A0A060WRG0	0.000161507	74.093
A0A060XAZ2	0.000161507	82.7114
A0A060X652	0.000161507	119.518
A0A060XXP8	0.000161507	77.9387
A0A060YP00	0.000161507	68.847
A0A060WU21	0.000161507	73.4595
A0A060XSE5	0.000161507	80.2254
A0A060W6V5	0.000161507	79.449
A0A060X162	0.000161507	84.327
A0A060W4E3	0.000161507	78.8969
A0A060XH93	0.000161507	91.3834
A0A060YSL2	0.000161507	72.3645
A0A060XA93	0.000161507	84.5172
A0A060YG98	0.000161507	65.404
A0A060VP99	0.000161507	70.7431
A0A060Y171	0.000161507	96.4037
A0A060XHM4	0.000161507	101.047
A0A060Y5L9	0.000161507	67.7063
A0A060YLH4	0.000161507	88.9911
A0A060Z1W5	0.000161507	81.0593
A0A060WFJ7	0.000161507	54.298
A0A060XJK1	0.000161507	56.6476
A0A060YE84	0.000161507	62.5096
A0A060YPJ0	0.000161507	59.6368
A0A060ZHD5	0.000161507	54.298
A0A060WCR7	0.000161507	74.702
A0A060YXP5	0.000161507	93.8273
A0A060XBB3	0.000161507	78.6627
A0A060WL79	0.000161507	68.7753
A0A060XLB1	0.000161507	75.747
A0A060VWB3	0.000161507	57.6389
A0A060XMQ7	0.000161507	95.569
A0A060W7N9	0.000161507	72.8169
A0A060WY72	0.000161507	72.685
A0A060XII9	0.000161507	128.891
A0A060XLK4	0.000161507	76.4879
A0A060XBQ6	0.000161507	80.9302
A0A060Y1A1	0.000161507	67.6895
A0A060YPV9	0.000161507	77.3883
A0A060YQ48	0.000161507	99.5406
A0A060WUT4	0.000161507	79.3203
A0A060XWE6	0.000161507	82.8242
A0A061A7V2	0.000161507	60.0507
A0A060WSW9	0.000161507	76.2225
A0A060WQ64	0.000161507	86.4589
A0A060VPB9	0.000161673	26.95
A0A060W9M6	0.000161507	75.8356
A0A060WYI8	0.000161507	54.9102
A0A060WXA5	0.000161507	76.9061
A0A060Z3Q4	0.000161507	69.4446
A0A060VZI7	0.000161507	81.2375
A0A060VRT8	0.000161507	62.6985
A0A060XJF1	0.000161507	80.4105
A0A060XMA6	0.000161507	51.1512
A0A060X4L5	0.000161507	83.2502
A0A060XRL8	0.000161507	72.0562
A0A060W3X8	0.000161507	58.5332
A0A060XIL1	0.000161507	66.1115
A0A060VV99	0.000161507	76.585
A0A060WBY3	0.000161507	67.6639
A0A060XRR9	0.000161507	86.6802
A0A060XU12	0.000161507	61.9369
A0A060XFX3	0.000161507	83.6339
A0A061A6F9	0.000161507	74.4369
A0A060YHW8	0.000161507	71.4852
A0A060VWG6	0.000161507	70.1006
A0A060W662	0.000161507	86.6802
A0A060X4I2	0.000161507	65.775
A0A060YCG7	0.000161507	34.6922
A0A060WSL8	0.000161507	73.124
A0A060XS53	0.000161507	59.8766
A0A060XRC3	0.000161507	78.5104
A0A060WIP0	0.000161507	81.9612
A0A060WYW1	0.000161507	73.2618
A0A060XE65	0.000161507	76.0892
A0A060X4M8	0.000161507	68.138
A0A060YIP1	0.000161507	84.3818
A0A060WQM2	0.000161507	60.0386
A0A060WYS7	0.000161507	82.2232
A0A060YF34	0.000161507	68.4942
A0A060XCM3	0.000161507	66.9759
A0A060WEQ3	0.000161507	64.3471
A0A060XQM9	0.000161507	77.4959
A0A060YHP9	0.000161507	78.8745
A0A060WYT0	0.000161507	36.9162
A0A060W374	0.000161507	76.2812
A0A060X2Q5	0.000161507	75.5522
A0A060XT19	0.000161507	78.0887
A0A060XZY5	0.000161507	89.612
A0A060Y0Q6	0.000161507	78.8165
A0A060WPE1	0.000161507	71.6274
A0A060X268	0.000161507	83.9407
A0A060VTL0	0.000161507	93.0357
A0A060XP35	0.000161507	75.0187
A0A060YU45	0.000161507	66.3221
A0A060Y4R1	0.000161507	96.4153
A0A060W4M8	0.000161507	56.3496
A0A060WS64	0.000161507	80.6138
A0A060X7V3	0.000161507	72.4978
A0A060WAM4	0.000161507	55.5709
A0A060XAN2	0.000161507	67.3032
A0A060VPW7	0.000161507	75.3599
A0A060VUP7	0.000161507	80.8599
A0A060ZDI0	0.000161507	64.5323
A0A060Y9C5	0.000161507	70.1638
A0A060YH22	0.000161507	86.2515
A0A060XGU3	0.000161507	59.5232
A0A060YM42	0.000161507	93.0357
A0A060WS35	0.000161507	82.1639
A0A060XB23	0.000161507	79.3203
A0A060Y1U9	0.000161507	77.1152
A0A060WHF1	0.000161507	62.6391
A0A060WQU9	0.000161507	76.2812
A0A060WYP1	0.000161507	66.9759
A0A060X1X6	0.000161507	95.0719
A0A060Y8R1	0.000161507	85.6208
A0A060WDK3	0.000161507	65.7859
A0A060VVQ0	0.000161507	83.0294
A0A060W9N1	0.000161507	74.702
A0A060WIS5	0.000161507	90.7853
A0A060WXE4	0.000161507	60.0993
A0A060WGW4	0.000161507	81.9419
A0A060W667	0.000161507	83.5042
A0A060Z8E1	0.000161507	81.0593
A0A060VXU3	0.000161507	91.0402
A0A060XBL5	0.000161507	85.449
A0A060W3Y6	0.000161507	78.2926
A0A060WG34	0.000161507	40.9436
A0A060X4S7	0.000161507	57.5387
A0A060X2H8	0.000161507	79.0446
A0A060YRW0	0.000161507	79.4961
A0A060YE33	0.000161507	-76.7765
A0A060W165	0.000161507	-98.3662
A0A060XDE5	0.000161507	-99.8197
A0A060XVA1	0.000161507	-95.6826
A0A060VXB3	0.000161507	-99.1314
A0A060WL30	0.000161507	-120.577
A0A060WTZ3	0.000161507	-122.91
A0A060WU42	0.000161507	-90.5741
A0A060XZQ3	0.000161507	-121.651
A0A060Y7E8	0.000161507	-113.137
A0A060Z034	0.000161507	-114.303
A0A060VVR1	0.000161507	-129.732
A0A060XMA5	0.000161507	-63.479
A0A060YRF1	0.000161507	-108.023
A0A060XKX4	0.000161507	-126.566
A0A060XPE8	0.000161507	-104.437
A0A060ZGT4	0.000161507	-121.601
A0A060VWQ6	0.000161507	-106.827
A0A060X1U5	0.000161507	-123.439
A0A060YXU5	0.000161507	-111.017
A0A060X2M5	0.000161507	-118.893
A0A060YHZ7	0.000161507	-107.673
A0A060WN17	0.000161507	-31.6579
A0A060YT51	0.000161507	-31.0437
A0A060XHA7	0.000161507	-127.351
A0A060YJ55	0.000161507	-109.967
A0A060VSP0	0.000161507	-112.404
A0A060X7B5	0.000161507	-127.136
A0A060YST1	0.000161507	-115.932
A0A060XTI9	0.000161507	-108.852
A0A060XZV9	0.000161507	-88.486
A0A060WM21	0.000161507	-127.715
A0A060XKH8	0.000161507	-97.0992
A0A060WCW2	0.000161507	-110.247
A0A060X2Y5	0.000161507	-70.4783
A0A060X888	0.000161507	-114.065
A0A060WD44	0.000161507	-107.325
A0A060WL23	0.000161523	-23.1665
A0A060XKZ0	0.000161507	-143.57
A0A060Y1U7	0.000161507	-102.909
A0A060YAR2	0.000161507	-87.4978
A0A060YCJ8	0.000161507	-108.737
A0A060WLN6	0.000161507	-111.683
A0A060XZ18	0.000161507	-113.67
A0A060XR19	0.000161507	-87.336
A0A060YI74	0.000161507	-96.5559
A0A060ZH31	0.000161507	-59.0443
A0A060WIH6	0.000161507	-106.573
A0A060Y6A2	0.000161507	-86.8248
A0A060Z974	0.000161507	-94.839
A0A060XGN7	0.000161507	-100.771
A0A060YG67	0.000161507	-90.3413
A0A060YF06	0.000161507	-131.462
A0A061A594	0.000161507	-102.758
A0A060X722	0.000161507	-103.831
A0A060XKY1	0.000161507	-103.047
A0A060XUQ5	0.000161507	-67.3983
A0A060YC26	0.000161507	-105.948
A0A060WCH3	0.000161507	-149.156
A0A060W410	0.000161507	-104.714
A0A060WDX6	0.000161507	-118.087
A0A060YK96	0.000161507	-86.8248
A0A060W5K0	0.000161507	-120.577
A0A060X2I9	0.000161507	-68.2952
A0A060VTF4	0.000161507	-88.0152
A0A060WGE5	0.000161507	-123.048
A0A060XYE2	0.000161507	-117.883
A0A060Z9Y3	0.000161507	-115.061
A0A060Z518	0.000161507	-40.3056
A0A060W9X9	0.000161507	-124.622
A0A060YFU7	0.000161507	-100.771
A0A060VQS6	0.000161507	-95.4009
A0A060XL46	0.000161507	-48.2088
A0A060W3P7	0.000161507	-112.956
A0A060WIK4	0.000161507	-91.4177
A0A060WT17	0.000161507	-85.8105
A0A060WUC1	0.000161507	-106.169
A0A060XE46	0.000161507	-82.3472
A0A060XM01	0.000161507	-98.4952
A0A060XUB9	0.000161507	-132.042
A0A060YCD0	0.000161507	-121.419
A0A060X2N2	0.000161507	-123.742
A0A060Z5H9	0.000161507	-82.8172
A0A060WC83	0.000161507	-102.996
A0A060X6G5	0.000161507	-77.1436
A0A060XB53	0.000161507	-75.153
A0A060WB97	0.000161507	-75.9744
A0A060WG08	0.000161507	-108.809
A0A060X7Y2	0.000161507	-123.439
A0A060YD24	0.000161507	-84.2281
A0A060XJ43	0.000161507	-110.314
A0A060WS06	0.000161507	-115.933
A0A060VW64	0.000161507	-133.947
A0A060W1Y5	0.000161507	-114.553
A0A060WCI7	0.000161507	-121.148
A0A060WED1	0.000161507	-121.667
A0A060Y486	0.000161507	-115.061
A0A060YXI8	0.000161507	-92.8466
A0A060XSW2	0.000161507	-99.597
A0A060ZEU7	0.000161507	-112.044
A0A060WXP2	0.000161507	-79.088
A0A060VRW1	0.000161507	-77.1436
A0A060VTQ6	0.000161507	-106.827
A0A060WEL4	0.000161507	-118.727
A0A060Y8E9	0.000161507	-112.019
A0A060W2W7	0.000161507	-91.8798
A0A060Y926	0.000161507	-98.3662
A0A060VVM0	0.000161507	-112.299
A0A060YV59	0.000161507	-125.118
A0A060VR26	0.000161507	-120.174
A0A060WN96	0.000161507	-89.6864
A0A060X4P3	0.000161507	-101.833
A0A060XBB5	0.00016152	-24.7165
A0A060W5N9	0.000161507	-114.238
A0A060XM55	0.000161507	-71.46
A0A060Y1F5	0.000161507	-128.293
A0A060YCL3	0.000161507	-121.651
A0A060WDH3	0.000161507	-98.8223
A0A060Y5Z0	0.000161507	-87.5113
A0A060X8Q2	0.000161507	-113.031
A0A060YUI9	0.000161507	-105.772
A0A060ZI01	0.000161507	-125.007
A0A060WPH2	0.000161507	-122.91
A0A060XM71	0.000161507	-106.42
A0A060XTY4	0.000161507	-118.761
A0A060VQW6	0.000161507	-111.386
A0A060YTW6	0.000161507	-93.4789
A0A060Z3E4	0.000161507	-115.278
A0A060W3K3	0.000161507	-43.0466
A0A060XFS2	0.000161507	-101.849
A0A060YB47	0.000161507	-98.8702
C1BIA6	0.000161507	-112.032
A0A060Y822	0.000161507	-87.5466
A0A060VPK4	0.000161507	-124.622
A0A060Y9J8	0.000161507	-95.7013
A0A060X7M7	0.000161507	-99.5803
A0A060XES9	0.000161507	-119.763
A0A060XV94	0.000161507	-115.129
A0A060X2M4	0.000161507	-93.8927
A0A060X9B9	0.000161507	-84.7281
A0A061ADR3	0.000161507	-77.1436
A0A060VTS0	0.000161507	-142.202
A0A060XF35	0.000161507	-146.598
A0A060Z669	0.000161507	-77.1436
A0A060WVG2	0.000161507	-91.3723
A0A060XEF4	0.000161507	-108.276
A0A060YIY0	0.000161507	-90.8478
A0A060ZE35	0.000161507	-77.1436
A0A060ZA55	0.000161507	-91.493
A0A060X964	0.000161507	-105.01
A0A060YA10	0.000161507	-69.4635
A0A060VUR4	0.000161507	-107.885
A0A060ZAT6	0.000161507	-128.669
A0A060WKB9	0.000161507	-106.66
A0A060VSJ5	0.000161507	-115.46
A0A060X4W4	0.000161507	-111.564
A0A060X9C5	0.000161507	-72.2701
A0A060Y0X5	0.000161507	-128.208
A0A060WDF5	0.000161507	-122.471
A0A060WW40	0.000161507	-109.974
A0A060XAM7	0.000161507	-75.852
A0A060W3W9	0.000161507	-105.935
A0A060XPJ2	0.000161507	-143.272
A0A060W9W1	0.000161507	-109.705
A0A060XM09	0.000161507	-91.1245
A0A060XPI8	0.000161507	-96.7239
A0A060WXC8	0.000161507	-92.9023
A0A060W3S1	0.000161507	-87.336
A0A060WND5	0.000161507	-100.896
A0A060XUG5	0.000161507	-96.5129
A0A060VN18	0.000161507	-65.6905
A0A060VQI4	0.000161507	-115.46
A0A060WHB2	0.000161507	-94.2047
A0A060WK56	0.000161507	-81.6321
A0A060XZJ4	0.000161507	-111.684
A0A060Z0P7	0.000161507	-102.514
A0A060WAM7	0.000161507	-111.135
A0A060YHK8	0.000161507	-63.479
A0A060ZWG1	0.000161507	-113.07
A0A060W511	0.000161507	-76.0589
A0A060WTA6	0.000161507	-77.1436
A0A060YC10	0.000161507	-158.574
A0A060YY74	0.000161507	-110.121
A0A061A7J3	0.000161507	-97.7665
A0A060XGJ7	0.000161507	-97.6924
A0A060WSR9	0.000161507	-120.662
A0A060XSZ2	0.000161507	-99.597
A0A060W1T4	0.000161507	-143.011
A0A060X5E0	0.000161507	-120.916
A0A060W8T3	0.000161507	-106.381
A0A060WTA5	0.000161507	-86.4
A0A060WZ07	0.000161507	-77.1436
A0A060XDY8	0.000161507	-108.737
A0A060YJA2	0.000161507	-139.221
A0A060Z1R6	0.000161507	-103.86
A0A060X325	0.000161507	-108.136
A0A060VTK1	0.000161507	-99.8366
A0A061A7K0	0.000161507	-88.1768
A0A060X5F9	0.000161507	-126.111
A0A060WLX5	0.000161507	-105.143
A0A060VSZ3	0.000161507	-98.0763
A0A060XQV7	0.000161507	-126.566
A0A060YXD5	0.000161507	-63.479
A0A060VTR5	0.000161507	-103.129
A0A060VZQ4	0.000161507	-99.3138
A0A060YA36	0.000161507	-106.13
A0A060Y4C2	0.000161507	-114.688
A0A060VMP3	0.000161507	-106.499
A0A060ZG10	0.000161507	-77.1436
A0A060WDR2	0.000161507	-130.518
A0A060X4M9	0.000161507	-85.8105
A0A060X4Q1	0.000161507	-93.9422
A0A060ZAC6	0.00016152	-24.7165
A0A060XD48	0.000161507	-105.543
A0A060XXS6	0.000161507	-119.583
A0A060Y1S1	0.000161507	-113.89
A0A060XEV2	0.000161507	-77.1436
A0A060XTB3	0.000161507	-90.2151
A0A060ZD04	0.000161507	-102.149
A0A060XSK7	0.000161507	-120.044
A0A060XX64	0.000161507	-96.4857
A0A060WLP6	0.000161507	-49.011
A0A060ZH38	0.000161507	-85.0988
A0A060YC67	0.000161507	-89.371
A0A060VV43	0.000161507	-91.1447
A0A060X9Z7	0.000161507	-125.307
A0A060XCW6	0.000161507	-91.0633
A0A060WAW0	0.000161507	-116.852
A0A060YX07	0.000161507	-106.972
A0A060YYB2	0.000161507	-94.1072
A0A060WQP8	0.000161507	-121.224
A0A060YKA6	0.000161507	-93.0921
A0A060YT21	0.000161507	-111.362
A0A060XZM2	0.000161507	-120.901
A0A060WFQ8	0.000161507	-43.4988
A0A061A8Q2	0.000161507	-96.7073
A0A060WED0	0.000161507	-125.307
A0A060XJW6	0.000161507	-112.259
A0A060VYR4	0.000161507	-39.6044
A0A060WHZ4	0.000161507	-75.0563
A0A060WUI9	0.000161507	-111.557
A0A060YHR3	0.000161507	-118.705
A0A060VY03	0.000161507	-77.1436
A0A060XX71	0.000161507	-95.8063
A0A060XAQ2	0.000161507	-112.156
A0A060YBL3	0.000161507	-97.3744
A0A060WHE5	0.000161507	-89.2413
A0A060XP12	0.000161507	-77.1436
A0A060W0S2	0.000161507	-74.4758
A0A060YWK7	0.000161507	-84.3711
A0A060Z2K7	0.000161507	-109.496
A0A060WRH9	0.000161507	-113.137
A0A060YES1	0.000161507	-119.858
A0A060WGE4	0.000161507	-106.063
A0A060X4R4	0.000161507	-80.0707
A0A060VST0	0.000161507	-100.112
A0A060X4Y0	0.000161507	-34.2815
A0A060X6C1	0.000161507	-101.719
A0A060XGK5	0.000161507	-97.3439
A0A060XQ87	0.000161507	-80.1464
A0A060WWD7	0.000161507	-77.1436
A0A060ZB08	0.000161507	-140.47
A0A060VNE6	0.000161507	-111.036
A0A060WL71	0.000161507	-95.3596
A0A060X9F4	0.000161507	-120.916
A0A060XQ45	0.000161507	-76.9831
A0A060XW69	0.000161507	-108.706
A0A060Z8F9	0.000161507	-99.8569
A0A060VVV8	0.000161507	-90.7353
A0A060XXJ7	0.000161507	-138.059
A0A060W358	0.000161507	-120.812
A0A060XCR2	0.000161507	-105.957
A0A060Z8R7	0.000161507	-75.907
A0A060VRJ6	0.000161507	-94.9504
A0A060XVG0	0.000161507	-118.885
A0A060VVV7	0.000161507	-134.974
A0A060VYW0	0.000161507	-98.5164
A0A060W6V4	0.000161507	-103.808
A0A060YTW8	0.000161507	-111.67
A0A060WUC9	0.000161507	-86.8248
A0A060XWJ7	0.000161507	-107.885
A0A060Z3U9	0.000161507	-95.9946
A0A060XP25	0.000161507	-89.371
A0A060VSW5	0.000161507	-104.994
A0A060X1U0	0.000161507	-104.714
A0A060WVJ3	0.000161507	-138.226
A0A060WZA7	0.000161507	-102.029
A0A060WWJ0	0.000161507	-119.063
A0A060X6I1	0.000161507	-96.3275
A0A060VVG5	0.000161507	-81.6321
A0A060W260	0.000161507	-92.1478
A0A060VXL1	0.000161507	-101.193
A0A060VM14	0.000161507	-112.956
A0A060WU16	0.000161507	-129.885
A0A060Y8U9	0.000161507	-77.0865
A0A060YEC0	0.000161507	-67.1403
A0A060X572	0.000161507	-99.1314
A0A060Z934	0.000161507	-97.8905
A0A060W3W4	0.000161507	-101.47
A0A060W0K1	0.000161507	-104.267
A0A060XI65	0.000161507	-121.54
A0A060YSE7	0.000161507	-82.4601
A0A061A6R5	0.000161507	-104.999
A0A060WMJ1	0.000161507	-102.879
A0A060Y9I9	0.000161507	-97.3274
A0A060W3G6	0.000161507	-106.499
A0A060WI27	0.000161507	-134.786
A0A060Y168	0.000161507	-54.0053
A0A060Z8P0	0.000161507	-97.6827
A0A060VUA2	0.000161507	-90.1934
A0A060WBX5	0.000161507	-96.9574
A0A060WRI5	0.000161507	-101.838
A0A060YL57	0.000161507	-118.756
A0A060Y9M8	0.000161507	-84.9362
C1BH85	0.000161507	-83.2137
A0A060VWJ3	0.000161507	-131.555
A0A060X9K4	0.000161507	-110.377
A0A060XDQ4	0.000161507	-90.9647
A0A060YJG4	0.000161507	-77.1436
A0A060YSV4	0.000161507	-105.614
A0A060W9D9	0.000161507	-63.3985
A0A060Y7M7	0.000161507	-118.53
A0A060XF65	0.000161507	-124.811
A0A060WRV3	0.000161507	-110.546
A0A060Y9S8	0.000161507	-92.4348
A0A060XNZ5	0.000161507	-78.7424
A0A060XPP7	0.000161507	-100.16
A0A060W8K3	0.000161507	-113.07
A0A060XBD6	0.000161507	-119.763
A0A060Z7A9	0.000161507	-143.272
A0A060WNX5	0.000161507	-110.288
A0A060Z2B8	0.000161507	-143.272
A0A060Z4N2	0.000161507	-113.943
A0A060YKR7	0.000161507	-130.012
A0A060X8S5	0.000161507	-106.13
A0A060VVL1	0.000161507	-86.319
A0A060WK28	0.000161507	-104.823
A0A060WME7	0.000161507	-88.8987
A0A060WYX3	0.000161507	-77.1436
A0A060X426	0.000161507	-109.974
A0A060YR89	0.000161507	-128.293
A0A060Z6X8	0.000161507	-111.972
A0A060XFD5	0.000161507	-108.706
A0A060YT72	0.000161507	-77.1436
A0A060WDV0	0.000161507	-74.4758
A0A060WSR6	0.000161507	-126.512
A0A060X3R0	0.000161507	-118.705
A0A060YAM5	0.000161507	-77.1436
A0A060Z888	0.000161507	-100.547
A0A060VS72	0.000161507	-122.146
A0A060XQP7	0.000161507	-111.362
A0A060WZT2	0.000161507	-104.297
A0A060XLL7	0.000161507	-99.4401
A0A060YMT9	0.000161507	-103.1
A0A060X661	0.000161507	-120.662
A0A060XUU7	0.000161507	-87.2683
C1BIF1	0.000161507	-89.4557
A0A060WVT6	0.000161507	-73.972
A0A060X7T3	0.000161507	-99.0782
A0A060Z5V1	0.000161507	-100.945
A0A060WHQ2	0.000161507	-98.4787
A0A060VS49	0.000161507	-121.121
A0A060WTV6	0.000161507	-127.782
A0A060XDJ0	0.000161507	-89.7283
A0A060VXE3	0.000161507	-77.1436
A0A060WC92	0.000161507	-93.4789
A0A060WWT0	0.000161507	-56.4901
A0A060XL97	0.000161507	-130.012
A0A060W3F0	0.000161507	-94.1719
A0A060XWW2	0.000161507	-108.201
A0A060Z0B6	0.000161507	-75.9412
A0A060WR97	0.000161507	-89.371
A0A060X7T0	0.000161507	-99.0782
A0A060Y2R3	0.000161507	-123.176
A0A060YGQ1	0.000161507	-111.062
A0A060XL55	0.000161507	-118.53
A0A060YGY8	0.000161507	-91.713
A0A060YXV1	0.000161507	-121.667
A0A060WCC8	0.000161507	-97.1364
A0A060WJM4	0.000161507	-114.274
A0A061A6X8	0.000161507	-115.122
A0A060W813	0.000161507	-93.3327
A0A060WTY2	0.000161507	-69.599
A0A060WUN3	0.000161507	-63.8656
A0A060X8Q1	0.000161507	-137.327
A0A060XCQ0	0.000161507	-99.3877
A0A060XZY4	0.000161507	-127.351
A0A060Y316	0.000161507	-86.3126
A0A060WPW8	0.000161507	-108.136
A0A060WST0	0.000161507	-109.416
A0A060X023	0.000161507	-88.8987
A0A060X9M4	0.000161507	-81.0888
A0A060YP30	0.000161507	-95.3596
A0A060YQI6	0.000161507	-47.4301
A0A060Z6P2	0.000161507	-107.969
A0A060X0Y9	0.000161507	-144.432
A0A060XCA2	0.000161507	-107.292
A0A060XGF0	0.000161507	-86.8248
A0A060WR96	0.000161507	-85.4559
A0A060X4B3	0.000161507	-133.867
A0A060Y6M9	0.000161507	-105.464
A0A060X6W4	0.000161507	-111.557
A0A060WW59	0.000161507	-100.805
A0A060W3N2	0.000161507	-91.7767
A0A060XFM3	0.000161507	-146.133
A0A060Y7W5	0.000161507	-110.504
A0A060XFH1	0.000161507	-77.1436
A0A060Y9A9	0.000161507	-71.46
A0A060VUP6	0.000161507	-115.933
A0A060XX92	0.000161507	-102.096
A0A060XT85	0.000161507	-87.5843
A0A060YD66	0.000161507	-80.2557
A0A060WLJ7	0.000161507	-88.7653
A0A060WLC9	0.000161507	-118.517
A0A060X2A7	0.000161507	-63.479
A0A060WAY9	0.000161507	-111.148
A0A060X9L1	0.000161507	-104.172
A0A060XHZ6	0.000161507	-77.1436
A0A060YXK2	0.000161507	-77.1436
A0A060XV54	0.000161507	-114.074
A0A060VUG9	0.000161507	-109.545
A0A060X312	0.000161507	-117.966
A0A060Y8F2	0.000161507	-108.912
A0A060YWH7	0.000161507	-77.1436
A0A060WL37	0.000161507	-130.089
A0A060XDL4	0.000161507	-108.477
A0A060XZ73	0.000161507	-110.396
A0A060W3C0	0.000161507	-108.293
A0A060X7J3	0.000161507	-107.318
A0A060XAC7	0.000161507	-110.377
A0A060WE70	0.000161507	-94.8492
A0A060XJS4	0.000161507	-117.863
A0A060XGX9	0.000161507	-41.4864
A0A060XHS8	0.000161507	-119.993
A0A060Y234	0.000161507	-115.63
A0A060WGX9	0.000161507	-130.112
A0A060XSU6	0.000161507	-110.517
A0A060YW61	0.000161507	-93.7503
A0A060WX74	0.000161507	-77.1436
A0A060XJZ6	0.000161507	-111.893
A0A060Z760	0.000161507	-98.8306
A0A060YFQ7	0.000161507	-77.1436
C1BFB6	0.000161507	-116.859
A0A060VUQ1	0.000161507	-77.1436
A0A060YUF4	0.000161507	-111.785
A0A060YF02	0.000161507	-106.118
A0A060XY09	0.000161507	-122.812
A0A060Z5T3	0.000161507	-111.87
A0A060WKK5	0.000161507	-148.577
A0A060XIK9	0.000161507	-77.1436
A0A060Y1B6	0.000173665	-15.611
A0A060ZAN4	0.000161507	-77.1436
A0A060X346	0.000161507	-63.8656
A0A060XCR7	0.000161507	-84.8043
A0A060WR59	0.000161507	-133.909
A0A060YKI7	0.000161507	-96.9521
A0A060WP46	0.000161507	-110.377
A0A060X263	0.000161507	-77.1436
A0A060X227	0.000161507	-77.1436
A0A060YJU3	0.000161507	-95.4795
A0A060W3R7	0.000161507	-124.527
A0A060WHU9	0.000161507	-98.6912
A0A060X7R9	0.000161507	-114.065
A0A060XPU7	0.000161507	-63.1317
A0A060YY67	0.000161507	-99.3138
A0A060XH19	0.000161507	-103.4
A0A060Y4H7	0.000161507	-143.272
A0A060YMB8	0.000161507	-106.388
A0A060W1K5	0.000161507	-99.4021
A0A060WPM9	0.000161507	-77.1436
A0A060WPT3	0.000161507	-107.325
A0A060WCZ7	0.000161507	-51.3639
A0A060WB02	0.000161507	-88.8632
A0A060XBI5	0.000161507	-133.868
A0A060YFL9	0.000161507	-113.105
A0A060VUF1	0.000161507	-91.3189
A0A060Y6W0	0.000161507	-93.2101
A0A060Z0Q0	0.000161507	-75.0474
A0A060X3C2	0.000161507	-104.183
A0A060X5S4	0.000161507	-97.3862
A0A060YDB5	0.000161507	-105.892
A0A060YPI8	0.000161507	-79.3853
A0A060YXZ0	0.000161507	-110.687
A0A060YZI6	0.000161507	-118.71
A0A060YUX7	0.000161507	-95.7547
A0A060W4Z2	0.000161507	-106.13
A0A060WNG5	0.000161507	-81.7004
A0A060WR34	0.000161507	-69.2108
A0A060Y9K1	0.000161507	-67.3397
A0A060YS06	0.000161507	-100.811
A0A060Z0N6	0.000161507	-125.951
A0A060WMX9	0.000161507	-63.479
A0A060XR57	0.000161507	-131.862
A0A060XW12	0.000161507	-108.737
A0A060WVK4	0.000161507	-43.4988
A0A060YAH4	0.000161507	-98.4787
A0A060WFQ3	0.000161507	-128.55
A0A060XEJ4	0.000161507	-50.3903
A0A060XTR2	0.000161507	-106.988
A0A060Z721	0.000161507	-77.1436
A0A060W6U8	0.000161507	-105.196
A0A060VNS2	0.000161507	-103.303
A0A060WTP0	0.000161507	-102.029
A0A060XYH0	0.000161507	-107.673
A0A060Z9N9	0.000161507	-129.122
A0A060XZ15	0.000161507	-103.695
A0A060YJM3	0.000161507	-138.955
A0A060Y0B1	0.000161507	-118.482
A0A060Y4R4	0.000161507	-108.119
A0A060X2Q9	0.000161507	-117.005
A0A060ZEG9	0.000161507	-77.1436
A0A060WKQ5	0.000161507	-103.755
A0A060ZAG3	0.000161507	-106.302
A0A060VTI3	0.000161507	-143.272
A0A060VVP3	0.000161507	-124.495
A0A060VQD0	0.000161507	-86.9352
A0A060WKL1	0.000161507	-117.966
A0A060WM70	0.000161507	-89.5261
A0A060Y7C0	0.000161507	-113.609
A0A060VWY9	0.000161507	-99.597
A0A060WTJ1	0.000161507	-109.474
A0A060XDH9	0.000161507	-97.4005
A0A060YI87	0.000161507	-111.808
A0A060YQ46	0.000161507	-115.278
A0A061A5Z2	0.000161507	-138.518
A0A060W754	0.000161507	-58.9033
A0A060X3S3	0.000161507	-77.1436
A0A060WVR4	0.000161507	-122.575
A0A060Y1Z0	0.000161507	-63.479
A0A060WHC7	0.000161507	-113.942
A0A060X0G5	0.000161507	-109.474
A0A060X925	0.000161507	-103.4
A0A060Z7F6	0.000161507	-100.295
A0A060WTX3	0.000161507	-87.1611
A0A060X6S3	0.000161507	-70.4783
A0A060X893	0.000161507	-80.1464
A0A060VQI6	0.000161507	-125.345
A0A060XR52	0.000161507	-80.335
A0A060XZZ6	0.000161507	-77.1436
A0A060YGG9	0.000161507	-89.146
A0A060XVT9	0.000161507	-90.8478
A0A060WY78	0.000161507	-110.379
A0A060WYT1	0.000161507	-63.479
A0A060YPU3	0.000161507	-102.096
A0A060Z211	0.000161507	-115.932
A0A060XYT1	0.000161507	-125.044
A0A060X8G5	0.000161507	-64.9633
A0A060XZ79	0.000161507	-104.999
A0A060YKE0	0.000161507	-135.105
A0A060YL36	0.000161507	-138.639
A0A060Z405	0.000161507	-73.5989
A0A060VX00	0.000161507	-111.148
A0A060XIF3	0.000161507	-77.1436
A0A060YIY8	0.000161507	-99.597
A0A060Z5K3	0.000161507	-115.539
A0A023IVG3	0.000161507	-96.1389
A0A060W008	0.000161507	-80.335
A0A060XLU8	0.000161507	-54.8742
A0A060YX98	0.000161507	-107.926
A0A060W027	0.000161507	-72.6003
A0A060ZHS7	0.000161507	-77.1436
A0A060Y1N8	0.000161507	-81.6902
A0A060X279	0.000161507	-77.1436
A0A060WCI0	0.000161507	-85.1276
A0A060WXC9	0.000161507	-107.325
A0A060X334	0.000161507	-117.507
A0A060YEJ2	0.000161507	-111.133
A0A060YVT4	0.000161507	-112.146
A0A060VW56	0.000161507	-107.325
A0A060VVZ5	0.000161507	-103.616
A0A060W6Y9	0.000161507	-91.1517
A0A060XBY1	0.000161507	-105.957
A0A060VRI5	0.000161507	-91.6043
A0A060Z5P8	0.000161507	-89.2413
A0A060W722	0.000161507	-107.453
A0A060Y573	0.000161507	-116.842
A0A060W5A0	0.000161507	-98.9754
A0A060X8I4	0.000161507	-106.851
A0A060WYQ3	0.000161507	-110.546
A0A060YDS9	0.000161507	-87.5843
A0A060YEM5	0.000161507	-98.9858
A0A060YH84	0.000161507	-127.597
A0A060WH84	0.000161507	-113.228
A0A060YDB9	0.000161507	-102.539
A0A060W1L6	0.000161507	-119.993
A0A060W216	0.00016155	-22.4593
A0A060X4I4	0.000161507	-72.6003
A0A060XVZ7	0.000161507	-135.557
A0A060YQY4	0.000173665	-15.611
A0A060W927	0.000161507	-96.1389
A0A060WPI3	0.000161507	-118.645
A0A060X6V4	0.000161507	-111.083
A0A060XD42	0.000161507	-106.823
A0A060Y7D7	0.000161507	-77.1436
A0A060VNQ0	0.000161507	-119.275
A0A060Y388	0.000161507	-100.774
A0A060WIG2	0.000161507	-77.1436
A0A060W492	0.000161507	-98.8702
A0A060VTM3	0.000161507	-114.065
C1BEM8	0.000161507	-121.686
A0A060W3Z9	0.000161507	-91.0633
A0A060X1C2	0.000161507	-108.772
A0A060WC58	0.000161507	-95.8912
A0A060WK47	0.000161507	-77.1436
A0A060WQH0	0.000161507	-104.172
A0A060XF11	0.000161507	-75.1942
A0A060XDQ9	0.000161507	-96.8182
A0A060YQV3	0.000161507	-114.238
A0A060YX60	0.000161507	-102.029
A0A060W2W0	0.000161507	-114.724
A0A060Y5D6	0.000161507	-95.7547
A0A060YHW1	0.000161507	-130.96
A0A060X5A7	0.000161507	-134.786
A0A060WCA8	0.000161507	-77.1436
A0A060WIB7	0.000161507	-115.676
A0A060W0M5	0.000161507	-81.5905
A0A060W3D7	0.000161507	-111.731
A0A060Z7V7	0.000161507	-118.727
A0A060VVR2	0.000161507	-102.703
A0A060WN18	0.000161507	-63.8656
A0A060VZC0	0.000161507	-130.012
A0A060WYB5	0.000161507	-102.381
A0A060X217	0.000161507	-109.009
A0A060XSQ5	0.000161507	-69.599
A0A060VYC5	0.000161507	-75.0031
A0A060WNH7	0.000161507	-77.1436
A0A060YEZ1	0.000161507	-133.909
A0A060X4X7	0.000161507	-101.144
A0A060VTJ0	0.000161507	-53.7127
A0A060WEU3	0.000161507	-92.4806
A0A060Y927	0.000161507	-89.4969
A0A060YBQ7	0.000161507	-109.799
A0A060XK79	0.000161507	-93.0132
A0A060YCX3	0.000161507	-88.5826
A0A060WWM8	0.000161507	-112.672
A0A060XAF2	0.000161507	-69.8876
A0A060XUL6	0.000161507	-63.4975
A0A060VMJ8	0.000161507	-94.1719
A0A060VW25	0.000161507	-125.763
A0A060Y208	0.000161507	-105.823
A0A060VU47	0.000161507	-56.0889
A0A060VW50	0.000161507	-95.1283
A0A060XJU9	0.000161507	-97.5984
A0A060W4G9	0.000161507	-80.9109
A0A060X2J6	0.000161507	-70.8581
A0A060VP04	0.000161507	-106.077
A0A060XCY4	0.000161507	-97.3274
A0A060XUL9	0.000161507	-89.371
A0A060XWZ3	0.000161507	-136.879
A0A060Y0G8	0.000161507	-75.1632
A0A060W0S8	0.000161507	-84.2161
A0A060YES5	0.000161507	-77.1436
A0A060ZA50	0.000161507	-77.1436
A0A060Y9S1	0.000161507	-126.339
A0A060YQ84	0.000161507	-126.712
A0A060YZE4	0.000161507	-82.2974
A0A060WBK1	0.000161507	-91.4177
A0A060WDR1	0.000161507	-93.258
A0A060Y3U0	0.000161507	-117.751
A0A060WZ29	0.000161507	-96.5526
A0A060XU41	0.000161507	-117.63
A0A060YQB0	0.000161507	-104.13
A0A060Z6W9	0.000161507	-116.624
A0A060X6P6	0.000161507	-58.7777
A0A060XEX1	0.000161507	-73.3702
A0A060W3T9	0.000161507	-119.633
A0A060WDV5	0.000161507	-126.261
A0A060WV45	0.000161507	-61.8442
A0A060XV62	0.000161507	-143.334
A0A060YTK8	0.000161507	-112.314
A0A060W5N1	0.000161507	-72.8794
A0A060W268	0.000161507	-95.3044
A0A060X2V1	0.000161507	-125.43
A0A060W4S0	0.000161507	-98.1741
A0A060Z1P8	0.000161507	-77.1436
A0A060VNS4	0.000161507	-18.743
A0A060ZGV7	0.000161507	-77.1436
A0A060XR55	0.000161507	-50.5229
A0A060X467	0.000161507	-102.581
A0A060WKE6	0.000161507	-123.048
A0A060YLH1	0.000161507	-86.6723
A0A060YPQ8	0.000161507	-102.029
A0A060WBS1	0.000161507	-99.1013
A0A060XJ94	0.000161507	-70.8095
A0A060W5Z2	0.000161507	-73.2356
A0A060WUU6	0.000161507	-106.063
A0A060XQN0	0.000161507	-117.441
A0A060Z2F6	0.000161507	-114.205
A0A060WIX6	0.000161507	-120.812
A0A060XCT5	0.000161507	-101.788
A0A060XLL6	0.000161507	-72.6289
A0A060YM34	0.000161507	-123.244
A0A060WHE8	0.000161507	-135.25
A0A060WP80	0.000161507	-114.129
A0A060X4B4	0.000161507	-99.4311
A0A060XRA7	0.000161507	-106.758
A0A060WZA2	0.000161507	-102.029
A0A060WPZ0	0.000161507	-111.803
A0A060WEE6	0.000161507	-104.019
A0A060WPV5	0.000161507	-112.952
A0A060ZS11	0.000161507	-121.329
A0A060VPR6	0.000161507	-93.8709
A0A060X4L7	0.000161507	-104.968
A0A060X2X3	0.000161507	-121.235
A0A060Y2G9	0.000161545	-28.1209
A0A060YHF2	0.000161507	-40.5831
A0A060YM32	0.000161507	-115.371
A0A060W3N9	0.000161507	-108.536
A0A060Z1E7	0.000161507	-111.123
A0A060X8W0	0.000161507	-113.89
A0A060XF99	0.000161507	-95.8364
A0A060XRP3	0.000161507	-116.379
A0A060X5W8	0.000161507	-103.129
A0A060YGT9	0.000161507	-116.166
A0A060W4X3	0.000161507	-109.823
A0A060WAE5	0.000161507	-93.8927
A0A060WWS9	0.000161507	-144.432
A0A060ZBB1	0.000161507	-77.1436
A0A061A630	0.000161507	-105.898
A0A060VQV0	0.000161507	-117.332
A0A060WVU7	0.000161507	-94.1037
A0A060WKM5	0.000161507	-116.379
A0A060X2G9	0.000161507	-105.458
A0A060Z5C3	0.000161507	-121.148
A0A060VV42	0.000161507	-112.442
A0A060VXK0	0.000161507	-92.1163
A0A060YCV7	0.000161507	-88.1582
A0A060Z5F7	0.000161507	-63.8656
A0A060W4Y9	0.000161507	-78.075
A0A060WSA8	0.000161507	-104.726
A0A060Y3N1	0.000161507	-75.3578
A0A060Y6E0	0.000161507	-101.306
A0A060YL67	0.000161507	-88.8086
A0A060WWC4	0.000161507	-104.823
A0A060XJM7	0.000161507	-116.933
A0A060YPN3	0.000161507	-90.2151
A0A060WG38	0.000161507	-107.885
A0A060X3M1	0.000161507	-116.013
A0A060X6R6	0.000161507	-107.318
A0A060YCQ8	0.000161507	-113.664
A0A060W7Q3	0.000161507	-108.106
A0A060ZA31	0.000161507	-77.1436
A0A060XRQ1	0.000161507	-128.772
A0A060Y8V2	0.000161507	-101.908

## Sheet: WP_Disc VS WP
# Notes : Created from Advanced Analysis operation: significance Analysis.
#Experiment: New Experiment BSA Adjusted
#corrected p-value cut-off:0.05
#Post-hoc test: tukeyHSD
#Selected Test : Oneway ANOVA
#Entity List: All Entities
#Interpretation: Treatment
#p-value computation: Asymptotic
#Multiple Testing Correction: Benjamini-Hochberg
#
# Technology : Generic.IDENTIFIED_UNIDENTIFIED_COMPOUNDS.New Experiment BSA Adjusted_2022_Feb_07_17_37_22
# Owner : gxuser
# Created On : Mon Feb 07 17:40:25 EST 2022
Compound	p ([WP Disc] vs [Plasma])	FC ([WP Disc] vs [Plasma])
C1BG67	0.00335062	-1.86699
A0A060WFU9	0.000161507	-5.69968
A0A060ZVC3	0.000235856	-2.04982
A0A060XUK2	0.0464745	1.81081
A0A060VNY4	0.000162677	-2.50611
A0A060Y475	0.000161507	-1.49864
A0A060WI86	0.000190909	1.46256
A0A060Z0E6	0.0390964	-1.60666
A0A060Y8U6	0.000505521	1.308
A0A060WDT2	0.000309677	-2.15154
A0A060WVP6	0.00966567	3.11511
A0A060XSW0	0.0300118	-1.66659
A0A060WJ79	0.0198257	-1.90065
A0A060W8N4	0.000161507	-1.34793
A0A060YWV7	0.000259294	-2.06773
A0A060X854	0.000161507	-3.57756
A0A060YJR1	0.000161507	-3.2211
A0A060W542	0.000689096	-1.22636
A0A060W7K0	0.0198257	-1.90065
A0A060VU90	0.0314626	-1.16752
A0A060WXK2	0.00886949	-1.86097
A0A060YK70	0.000213417	-2.21937
A0A060X951	0.000161507	-5.69968
A0A060YIU5	0.00677264	-1.87053
A0A060WSP6	0.000161625	-1.21698
A0A060XH56	0.000161507	16.8854
A0A060W4G5	0.00018669	2.79103
A0A060WAU4	0.000163236	-2.71865
A0A060W7K9	0.000165616	4.02733
A0A060X0R9	0.000161507	-3.66632
A0A060YHU2	0.00426425	-1.19851
A0A060XRV6	0.00148531	-1.96329
A0A060Z4Y8	0.00677264	-1.87053
A0A060WL10	0.000161507	16.8854
A0A060WJY5	0.0199175	-1.79741
A0A060XEG1	0.000345711	-2.05283
A0A060X8X3	0.00107329	-1.23182
A0A060XSJ5	0.000778721	-2.0874
A0A060WJB1	0.0295312	2.01534
A0A060WPL8	0.000165109	-1.3059
A0A060W5Y1	0.000161507	-1.83328
A0A060YNP5	0.000165261	-2.64868
A0A060XRX8	0.00677264	-1.87053
A0A060XX32	0.000161507	-1.83328
A0A060XUM5	0.000161507	-1.44355
A0A060XRL5	0.000181944	-2.46026
A0A060Y757	0.00684892	-1.83861
A0A060XQT0	0.0011235	-1.20217
A0A060XRY1	0.00677264	-1.87053
Q9YGF5	0.00677264	-1.87053
A0A060XKX2	0.00804022	-1.81258
A0A060YE33	0.000165128	-1.16439
A0A060VVR1	0.00215876	-1.16652
A0A060XMA5	0.000161528	1.20783
A0A060XL46	0.000161507	1.71975
A0A060Z5H9	0.000161507	-1.22488
A0A060Y822	0.000198939	-1.20264
A0A060X7M7	0.000168663	-1.19841
A0A060X9B9	0.000177062	-1.20177
A0A060XAM7	0.000541896	1.36458
A0A060WK56	0.00206108	-1.16736
A0A060YHK8	0.000161528	1.20783
A0A060W1T4	0.000179179	-1.34912
A0A060WTA5	0.000256283	-1.19914
A0A061A7K0	0.000161507	-1.30379
A0A060YXD5	0.000161528	1.20783
A0A060WDR2	0.000161507	-1.25734
A0A060XX64	0.000161507	-1.28034
A0A060Z8R7	0.000411341	-1.7012
A0A060VVG5	0.00206108	-1.16736
A0A060Y8U9	0.000161779	-1.33117
A0A060WI27	0.000161787	-1.64976
A0A060W9D9	0.0032185	1.19877
A0A060WSR6	0.00808288	-1.14227
A0A060Z0B6	0.0473168	-1.1283
A0A060W813	0.000161507	-1.48291
A0A060X2A7	0.000161528	1.20783
A0A060WKK5	0.000161507	-1.48569
A0A060WNG5	0.000161507	-1.39939
A0A060Y9K1	0.00129245	1.17584
A0A060YS06	0.000161507	-1.90701
A0A060WMX9	0.000161528	1.20783
A0A060WM70	0.000161507	-1.25293
A0A060Y1Z0	0.000161528	1.20783
A0A060WYT1	0.000161528	1.20783
A0A060X8G5	0.000235232	1.1971
A0A060Z405	0.00920294	-1.11023
A0A060YVT4	0.0282105	-1.21686
A0A060X5A7	0.000161787	-1.64976
A0A060W4G9	0.000161507	-1.42803
A0A060X2J6	0.0123577	1.1018
A0A060YQB0	0.0115843	-1.10036
A0A060X6P6	0.000161513	1.28434
A0A060YTK8	0.00768341	-1.1555
A0A060VNS4	0.000944325	3.38665
A0A060XLL6	0.000162342	-1.23885
A0A060YCV7	0.000639161	-1.21697
A0A060W4Y9	0.000167969	-1.18159
A0A060W7Q9	0.000161507	73.4976
A0A060X8G0	0.000161507	82.7621
A0A060XSL0	0.000161507	117.92
A0A060Z9I7	0.000161507	59.0217
A0A060VYJ1	0.000161508	48.6576
A0A060Y0E7	0.000161507	137.462
A0A060YI69	0.000161507	144.037
A0A060XKA1	0.000161507	131.53
A0A060VWR0	0.000161507	85.369
A0A060Y562	0.000161507	82.1399
A0A060WKA3	0.000161507	68.9055
A0A060XCC5	0.000161507	68.9691
A0A060YMW1	0.000161507	70.316
A0A060WV25	0.000161507	86.4866
A0A060W6K9	0.000161507	72.8351
A0A060YXK5	0.000161507	105.287
A0A060WUT6	0.000161507	86.4866
A0A060XH35	0.000161507	71.3406
A0A060VTN3	0.000161507	88.437
A0A060X0R2	0.000161507	63.5295
A0A060XQI0	0.000161507	70.9061
A0A060WPG5	0.000161507	83.1051
A0A060WR63	0.000161507	84.0554
A0A060XL78	0.000161507	69.3227
A0A060XMS8	0.000161507	70.5242
A0A060Y387	0.000161507	82.1399
A0A060Y6L1	0.000161507	133.606
A0A060VV86	0.000161507	82.8871
A0A060X866	0.000161507	130.207
A0A060X2K3	0.000161507	79.5404
A0A060YAY6	0.000161507	91.7558
C1BHP1	0.000161507	62.6487
A0A060X4C0	0.000161507	133.606
A0A060WDQ1	0.000161507	84.9164
A0A060WR73	0.000161507	98.6487
A0A060WYR9	0.000161507	76.8773
A0A060VZH2	0.000161507	119.477
A0A060Y716	0.000161507	67.0639
A0A060XC99	0.000161507	114.604
A0A060XY18	0.000161507	125.394
A0A060X9C3	0.000161507	70.9061
A0A060WIS2	0.000161507	62.3411
A0A060W1V6	0.000161507	74.9721
A0A060XJX9	0.000161507	87.0464
A0A060WQR1	0.000161507	87.2671
A0A060XGG0	0.000161507	75.4484
A0A060YXE0	0.000161507	76.4036
A0A060Y1L6	0.000161507	59.0217
A0A060YB02	0.000161507	66.0102
A0A060XTJ3	0.000161507	75.1344
A0A060XIS4	0.000161507	70.1256
A0A060VWD1	0.000161507	136.914
A0A060WQN9	0.000161507	112.64
A0A060X0L4	0.000161507	52.0134
A0A060WIE9	0.000161507	69.4731
A0A060XEE7	0.000161507	75.8111
A0A060Y4I4	0.000161507	124.566
A0A060Z8M5	0.000161507	51.7505
A0A060X2T3	0.000161507	126.502
A0A060WTW3	0.000161507	68.5378
A0A060VMC6	0.000161507	61.2739
A0A060WTZ2	0.000161507	66.6742
A0A060XA92	0.000161508	48.6576
A0A060W2C2	0.000161507	80.2605
A0A060ZA53	0.000161507	94.4852
A0A060X8E6	0.000161507	125.283
A0A060X652	0.000161507	166.95
A0A060XH93	0.000161507	113.718
A0A060Y171	0.000161507	114.594
A0A060XHM4	0.000161507	125.394
A0A060XJK1	0.000161507	64.9531
A0A060YPJ0	0.000161507	73.6503
A0A060XLB1	0.000161507	86.4866
A0A060VWB3	0.000161507	73.3651
A0A060XII9	0.000161507	158.02
A0A060YQ48	0.000161507	129.235
A0A060WQ64	0.000161507	133.14
A0A060VPB9	0.000161507	113.629
A0A060YCG7	0.000161507	70.4844
A0A060XS53	0.000161507	71.8794
A0A060X4M8	0.000161507	76.623
A0A060WAM4	0.000161507	78.5151
A0A060XGU3	0.000161507	71.6654
A0A060WHF1	0.000161507	56.095
A0A060XBL5	0.000161507	132.506
A0A060W3Y6	0.000161507	87.2115
A0A060WG34	0.000161507	68.5378
A0A060X4S7	0.000161507	77.0443
A0A060VUE4	0.000161507	60.2553
A0A060X299	0.000161507	70.4532
A0A060Y761	0.000161507	85.8925
A0A060X5M6	0.000161507	57.0641
A0A060Y206	0.000161507	79.9036
A0A060W3J2	0.000161507	73.3805
A0A060W928	0.000161507	76.6004
A0A060Y2Q9	0.000161507	66.1442
A0A060XPI0	0.000161507	66.2061
A0A060ZCL9	0.000161507	76.7361
A0A060VN62	0.000161507	88.7525
A0A060YEN9	0.000161507	80.9508
A0A060ZB28	0.000161507	81.8278
A0A060WCC5	0.000161507	71.7838
A0A060WYF2	0.000161507	86.1186
A0A060XXR3	0.000161507	73.4401
A0A060YE64	0.000161638	31.7916
A0A060WF38	0.000161507	66.4781
A0A060VN24	0.000161507	73.3584
A0A060Y9P0	0.000161507	74.0898
A0A060WJ08	0.000161507	61.208
A0A060XP37	0.000161507	82.7853
A0A060W4B3	0.000161507	84.1759
A0A060YVX7	0.000161507	81.6615
A0A060W7G7	0.000161507	68.4603
A0A060WF44	0.000161507	69.019
A0A060ZD23	0.000161507	78.9837
A0A060WNE8	0.000161507	76.063
A0A060YTQ6	0.000161507	86.6191
A0A060W289	0.000161507	85.9578
A0A060X931	0.000161507	65.9424
A0A060W2C6	0.000161507	80.3671
A0A060WPA6	0.000161507	75.1835
A0A060VVM2	0.000161507	85.1217
A0A060XYI0	0.000161507	99.3987
A0A060WQ54	0.000161507	73.7371
A0A060VYT0	0.000161507	73.7371
A0A060W0G4	0.000161507	85.4567
A0A060W4P5	0.000161507	68.2177
A0A060WMV0	0.000161507	86.5841
A0A060YU33	0.000161704	34.8357
A0A060WZ27	0.000161507	82.6869
A0A060X7H6	0.000161507	61.8969
A0A060Z8D9	0.000161507	70.4532
A0A060WWI2	0.000161507	68.2177
A0A060VYJ7	0.000161507	64.2239
A0A060Y6J0	0.000161507	90.5737
A0A060VU13	0.000161507	84.9247
A0A060ZEB2	0.000161507	76.3124
A0A060X1N9	0.000161507	76.3124
A0A060X8X6	0.000161507	76.5347
A0A060WIY8	0.000161507	87.2329
A0A060Y6T8	0.000161507	109.566
A0A060X243	0.000161507	79.5976
A0A060X4Q0	0.000161507	88.0322
A0A060Y996	0.000161507	84.544
A0A060XSL8	0.000161507	85.9489
A0A060WQ16	0.000161507	84.1393
A0A060X1N6	0.000161507	82.1131
A0A060W8W9	0.000161507	78.507
A0A060XVE9	0.000161507	79.242
A0A060Y4Q6	0.000161507	81.9731
A0A060VXA2	0.000161507	79.3907
A0A060XHS5	0.000161507	73.6625
A0A060WX30	0.000161507	53.8255
A0A060X1I4	0.000161507	65.3628
A0A060YKZ9	0.000161507	85.6042
A0A060WPR3	0.000161507	78.6652
A0A060VVS1	0.000161507	76.55
A0A060VZK0	0.000161507	84.0304
A0A060YD77	0.000161507	83.7586
A0A060WEA2	0.000161507	76.3677
A0A060YLY1	0.000161507	105.076
A0A060Z6J8	0.000161507	95.0097
A0A060W2S2	0.000161507	79.7974
A0A060X0R6	0.000161507	84.8513
A0A060YTJ1	0.000161507	85.202
A0A060XRQ0	0.000161507	80.6721
A0A060WTC6	0.000161507	89.8334
A0A060YIV4	0.000161507	82.2916
A0A060X009	0.000161507	90.5856
A0A060Y603	0.000161507	81.602
A0A060VXV3	0.000161507	81.117
A0A060Z0A2	0.000161507	96.3443
A0A060YCY2	0.000161507	70.3612
A0A060WC26	0.000161507	86.5388
A0A060W1L2	0.000161507	85.9775
A0A060WZ98	0.000161507	55.4668
A0A060WDZ6	0.000161507	93.0387
A0A060VMH5	0.000161507	60.453
A0A060XXR5	0.000161507	85.7892
A0A060VSA4	0.000161507	77.917
A0A060WXX3	0.000161507	96.9745
A0A060X984	0.000161507	81.8203
A0A060X997	0.000161507	78.4729
A0A060WTS6	0.000161507	74.9509
A0A060Z5T1	0.000161507	43.2202
A0A060W432	0.000161507	83.2592
A0A060X2K4	0.000161507	81.4147
A0A060WQG2	0.000161507	86.7144
A0A060Y879	0.000161507	84.507
A0A060WS19	0.000161507	69.9143
A0A060X1J4	0.000161507	112.923
A0A060YWQ3	0.000161507	78.9171
A0A060WKB2	0.000161507	84.4312
A0A060Y094	0.000161507	89.2069
A0A060W2S1	0.000161507	80.2053
A0A060YM85	0.000161507	74.8273
A0A060VYV2	0.000161507	104.785
A0A060Z3M2	0.000161507	53.8255
A0A060XJR4	0.000161507	80.241
A0A060YX65	0.000161507	43.2202
A0A060WR36	0.000161507	68.3469
A0A060XE37	0.000161507	73.7624
A0A060WT55	0.000161507	38.4426
A0A060XKZ2	0.000161507	39.0141
A0A060YNA6	0.000161507	83.7729
A0A060Y8Q8	0.000161507	88.3024
A0A060X3A3	0.000161507	89.5772
A0A060VSL8	0.000161507	89.5608
A0A060X561	0.000161507	82.2179
A0A060W5W4	0.000161507	89.3077
A0A060Y9S9	0.000161507	82.6676
A0A060XS55	0.000161507	84.624
A0A060YJN6	0.000161507	87.1803
A0A060X856	0.000161507	103.394
A0A060XEE1	0.000161507	73.417
A0A060YAM1	0.000161507	81.8288
A0A060YJN4	0.000161507	83.0586
A0A060VQU0	0.000161507	89.5608
A0A060X4K7	0.000161507	72.3675
A0A060XY95	0.000161507	83.936
A0A060XWL3	0.000161507	90.441
A0A060ZGZ5	0.000161507	76.8561
A0A060W3X5	0.000161507	90.328
A0A060YTW5	0.000161507	85.6832
A0A060XCX3	0.000161507	106.012
A0A060YHG9	0.000161507	96.1927
A0A060Y4L2	0.000161507	62.5936
A0A060X564	0.000161507	49.0359
A0A060Z0W4	0.000161507	83.7586
A0A060YDI2	0.000161507	94.3282
A0A060X7E2	0.000161507	89.309
A0A060VWW8	0.000161507	78.1576
A0A060W825	0.000161507	80.6383
A0A060XJB3	0.000161507	86.6799
A0A060W424	0.000161507	81.602
A0A060XRZ6	0.000161507	67.2425
A0A060ZE55	0.000161507	111.944
A0A060VX87	0.000161507	39.6019
A0A060Y7F4	0.000161507	73.1019
A0A060Y8S0	0.000161507	79.2074
A0A060W7J2	0.000161507	77.3398
A0A060YF65	0.000161507	84.4203
A0A060YC97	0.000161507	89.2263
A0A060VWN3	0.000161507	79.7525
A0A060XNY8	0.000161507	73.9269
A0A060Y6V0	0.000161507	79.1029
A0A060XCH9	0.000161507	73.7325
A0A060YLY2	0.000161507	111.199
A0A060W9T6	0.000161507	84.1393
A0A060YM43	0.000161507	82.2762
A0A060VQ14	0.000161507	82.2179
A0A060WJ88	0.000161507	43.2202
A0A060XLI0	0.000161507	75.3728
A0A060XRK1	0.000161507	56.657
A0A060WF70	0.000161507	77.1015
A0A060XVP6	0.000161507	80.6012
A0A060XMD3	0.000161507	91.7063
A0A060YH48	0.000161507	80.3956
A0A060ZBG4	0.000161507	39.6019
A0A060W5C6	0.000161523	28.1425
A0A060WU52	0.000161507	91.6159
A0A060WV59	0.000161507	86.6151
A0A060X0H0	0.000161507	81.602
A0A060XXG0	0.000161507	45.0738
A0A060XWI8	0.000161507	70.3148
A0A060YIP0	0.000161507	96.7492
A0A060YRT1	0.000161507	84.6905
A0A060YRW9	0.000161507	80.0343
A0A061ADL0	0.000161507	78.9171
A0A060VUW5	0.000161507	60.7099
A0A060XRC5	0.000161507	80.4517
A0A060WVS5	0.000161507	97.0785
A0A060WXP8	0.000161507	43.2202
A0A060XPD3	0.000161507	83.0534
A0A060YHY8	0.000161507	81.2192
A0A060WVM8	0.000161507	94.0294
A0A060W6H9	0.000161507	90.1453
A0A060W8X4	0.000161507	81.3472
A0A060W0N7	0.000161507	86.5683
A0A060XTA0	0.000161507	60.018
A0A060Z5E1	0.000161507	88.5708
A0A060VZ96	0.000161507	86.4927
A0A060X7P5	0.000161507	87.9993
A0A060WI99	0.000161507	102.467
A0A060XG18	0.000161507	84.6905
A0A060W1G2	0.000161507	86.5683
A0A060VYA2	0.000161507	82.1223
A0A060XFZ0	0.000161507	73.1783
A0A060XQF9	0.000161507	71.4804
A0A060XI77	0.000161507	82.9348
A0A060XKA0	0.000161507	84.4981
A0A060YCI4	0.000161507	62.5936
A0A060Y5B6	0.000161507	98.2682
A0A060XM98	0.000161507	82.8194
A0A060WIN5	0.000161507	92.9177
A0A060X484	0.000161507	85.5649
A0A060XDB8	0.000161507	109.539
A0A060W4C9	0.000161507	81.2271
A0A060VNW2	0.000161507	89.8047
A0A060VWI5	0.000161507	77.8355
A0A060YGF3	0.000161507	78.1248
A0A060YEP7	0.000161507	84.1887
A0A060XLV9	0.000161507	85.6927
A0A060WNX8	0.000161507	106.012
A0A060WQZ0	0.000161507	96.3443
A0A060XU42	0.000161507	43.2202
A0A060X2F6	0.000161507	84.1693
A0A060WK00	0.000161507	90.6123
A0A060XGJ1	0.000161507	80.3956
A0A060Z8D0	0.000161507	79.0794
A0A060ZAS2	0.000161507	82.862
A0A060VZF7	0.000161507	68.3469
A0A060WA50	0.000161507	78.8143
A0A060WM84	0.000161507	92.7396
A0A060WN87	0.000161507	69.9087
A0A060X0U5	0.000161507	47.548
A0A060XQC7	0.000161507	84.6095
A0A060XM89	0.000161507	57.0505
A0A060X9D9	0.000161507	87.9811
A0A060Y6D5	0.000161507	84.762
A0A060YGA6	0.000161507	79.5176
A0A060X5A4	0.000161507	85.7892
A0A060YZG8	0.000161507	73.6517
A0A060W7J1	0.000161507	65.2689
D3XFH7	0.000161507	90.3803
A0A060YNM2	0.000161507	107.099
A0A060XUN2	0.000161507	86.5683
A0A060YVV7	0.000161507	96.6585
A0A060VUC1	0.000161507	76.3102
A0A060Y685	0.000161507	86.45
A0A060Y899	0.000166394	23.3068
A0A060ZVJ7	0.000161507	103.425
A0A060W5T9	0.000161507	88.8277
A0A060WIV9	0.000161507	90.7688
A0A060WAW3	0.000161507	79.6035
A0A060Y7F9	0.000161507	84.5425
A0A060XPA8	0.000161507	67.2425
A0A060VXI6	0.000161507	89.615
A0A060ZGI3	0.000161507	86.45
A0A060YYH3	0.000161507	91.0668
A0A060XI32	0.000161507	103.239
A0A060WK16	0.000161507	65.2689
A0A060YQI4	0.000161507	64.0567
A0A060VWL9	0.000161507	68.7848
A0A060YQX1	0.000161507	78.8435
A0A060W0P5	0.000161507	74.7479
A0A060YLA6	0.000161507	85.6388
Q9DG75	0.000161507	39.1845
A0A060XTX5	0.000161507	81.7898
A0A060X747	0.000161507	49.8561
A0A060XS49	0.000161507	80.3722
A0A060W4Q9	0.000161507	78.2647
A0A060Y572	0.000161507	77.0532
A0A060X710	0.000161507	86.2237
A0A060VUK0	0.000161507	86.0356
A0A060W076	0.000161507	91.8
A0A060X0K0	0.000161507	41.0204
A0A060YF05	0.000161507	79.242
A0A060XQA7	0.000161507	109
A0A060WB00	0.000161507	82.5381
A0A060VNV4	0.000161507	85.4868
A0A060XAM6	0.000161507	75.0735
A0A060YFR4	0.000161507	84.6921
A0A060X2Y6	0.000161507	73.7807
A0A060WLP2	0.000161507	81.9194
A0A060XRI0	0.000161507	96.3443
A0A060YBQ4	0.0194451	6.36946
A0A060VNX6	0.000161507	71.7091
A0A060WJU2	0.000161507	72.3732
A0A060Y6R7	0.000161507	43.2202
A0A060YQE3	0.000161507	70.9324
A0A060W304	0.000161507	93.1963
A0A060Y577	0.000161507	87.4697
A0A060XJZ7	0.000161507	88.8241
A0A061A7D7	0.000161507	72.4895
A0A060WDG3	0.000161507	84.1393
A0A060VZU2	0.000161507	84.3492
A0A060Z1E3	0.000161507	84.969
A0A060WHS0	0.000161507	99.2795
A0A060X6V8	0.000161507	88.7496
A0A060X5D2	0.000161507	71.4237
A0A060WLV6	0.000161507	90.3709
A0A060WNV0	0.000161507	89.3077
A0A060XPP6	0.000166394	23.3068
A0A060Y5E9	0.000161507	78.2676
A0A060XDT5	0.000161507	84.1887
A0A060Y0G9	0.000161507	78.0905
A0A060WP16	0.000161507	82.9256
A0A060X7D5	0.000161507	79.7525
A0A060X6M5	0.000161507	72.4895
A0A060XEU5	0.00331936	9.04592
A0A060W2E0	0.000161507	43.2202
A0A060YB63	0.000161507	86.2928
A0A060YXF8	0.000161507	87.659
A0A060YTI6	0.000161507	72.719
A0A060WJW1	0.000161507	96.5258
A0A060XZN3	0.000161507	84.4981
A0A060XKH2	0.000161507	73.572
A0A060VYV1	0.000161507	91.8691
A0A060W7D1	0.000161507	75.0735
A0A060X5B5	0.000161507	96.6777
A0A060XRV8	0.000161507	77.0532
A0A060YMP7	0.000161507	77.5829
A0A060Y745	0.000161507	73.6517
A0A061A7G8	0.000161507	54.9131
A0A060XY06	0.000161507	88.3199
A0A060YRJ6	0.000161507	70.7386
A0A060WUM5	0.000161507	77.9749
A0A060X0Z3	0.000161507	91.7063
A0A060YLE1	0.000161507	94.8338
A0A060WHI9	0.000161524	23.1104
A0A060YPI2	0.000161507	75.3367
A0A060WEC1	0.000161507	43.2202
A0A060WRY9	0.000161507	73.9269
A0A060WE51	0.000161507	78.647
A0A060VX36	0.000161507	82.9348
A0A060WQW6	0.000161507	72.3675
A0A060VT69	0.000161507	72.3732
A0A060XG39	0.000161507	80.7032
A0A060WGP0	0.000161507	43.2202
A0A060WNL2	0.000161507	81.8861
A0A060WRY0	0.000161507	68.7848
A0A060XXK7	0.000161507	74.2061
A0A060XYM3	0.000161507	82.2296
A0A060ZHM3	0.000161507	82.0136
A0A060WGT8	0.000161507	77.1749
A0A060Z3S1	0.000161507	73.5127
A0A060W3I9	0.000161507	72.8175
A0A060W3L5	0.000161507	84.8329
A0A060XE72	0.000161507	80.4517
A0A060XVQ7	0.000161507	83.2115
A0A060WVX4	0.000161507	87.707
A0A060Z198	0.000161507	39.6019
A0A060VY30	0.000161507	79.8929
A0A060XKB8	0.000161507	76.0465
A0A060YCW7	0.000161507	85.0612
A0A060W0I4	0.000161507	83.3359
A0A060VWK2	0.000161507	53.4687
A0A060YK85	0.000161507	76.3333
A0A060W0M1	0.000161507	43.2202
A0A060WGG0	0.000161507	80.4763
A0A061A644	0.000161507	72.8314
A0A060YTY4	0.000161507	49.3944
A0A060W0T4	0.000161507	82.6268
A0A060ZGP1	0.000161507	74.835
A0A060WLQ5	0.000161507	94.7755
A0A060WIZ0	0.000161507	62.5936
A0A060X5L3	0.000161507	80.6697
A0A060Y5F0	0.000431629	12.9425
A0A060YFF6	0.000161507	72.8102
A0A060YIX7	0.000161507	94.9106
A0A060X462	0.000161507	81.8957
A0A060W7K2	0.000161507	69.8053
A0A060X379	0.000161507	96.4768
A0A060X3K6	0.000161507	87.8638
A0A060X728	0.000161507	96.6858
A0A060X0C7	0.000161507	88.176
A0A060XAS1	0.000161507	76.4112
A0A060WXE7	0.000161507	89.565
A0A060XS86	0.000161507	102.649
A0A060YBL2	0.000161507	71.7633
A0A060WCI9	0.000161507	78.5558
A0A060WPI7	0.000161507	88.6732
A0A060XAJ4	0.000161507	96.3443
A0A060YYM5	0.000161507	74.8846
A0A060X6Y1	0.000161507	79.1818
A0A060WGZ7	0.000161507	77.3398
A0A060XRB4	0.000161507	95.8825
A0A060XCD1	0.000161507	95.2195
A0A060VTM4	0.000161507	74.3417
A0A060WMR3	0.000161507	102.52
A0A060WEH9	0.000161507	75.6543
A0A060Z0B9	0.000161507	83.5178
A0A060W309	0.000161507	74.6325
A0A060XZ54	0.000161507	102.649
A0A060XGG9	0.000161507	86.5388
A0A060X3Z0	0.000161507	90.2691
A0A060YU88	0.000161507	93.6977
A0A060XPJ7	0.000161507	88.3024
A0A060YP87	0.000161507	91.5968
A0A060WDU5	0.000161507	96.3443
A0A060YAN3	0.000161507	73.572
A0A060YF80	0.000161507	86.16
A0A060Y2C5	0.000161507	71.4731
A0A060Z4W3	0.000161507	78.8836
A0A060Z757	0.000179903	21.4831
A0A060X1F3	0.000161507	77.7741
A0A060XDC6	0.000161507	84.0928
A0A060W2K5	0.000161507	84.4166
A0A060ZP25	0.000415274	11.3771
A0A060YJL9	0.000161507	-84.1876
A0A060X4K1	0.000161507	-79.6463
A0A060W4V7	0.000161507	-72.1988
A0A060VWY5	0.000161507	-84.5784
A0A060XQJ3	0.000161507	-132.056
A0A060YY09	0.000161507	-82.5777
A0A060YP10	0.000161507	-74.057
A0A060Y003	0.000161507	-71.5345
A0A060W046	0.000161507	-120.104
A0A060X958	0.000161507	-130.505
A0A060XGV7	0.000161523	-24.3445
A0A060W5Q1	0.000161507	-80.6787
A0A060XQ17	0.000161507	-149.367
A0A060X178	0.000161507	-93.3047
A0A060YH23	0.000161754	-40.7095
A0A060X5S2	0.000161507	-71.5345
A0A060WAW8	0.000161507	-110.934
A0A060X956	0.000161507	-80.4001
A0A060VRF7	0.000161507	-80.7582
A0A060XFB2	0.000161507	-87.9671
A0A060WA52	0.000161507	-57.0334
A0A060W0L5	0.000161507	-95.7914
A0A060WG15	0.000161507	-103.76
A0A060W6W9	0.000161507	-89.3875
A0A060VNA2	0.000161507	-78.9045
A0A060XZS0	0.000161507	-120.584
A0A060XKG1	0.000161507	-113.889
A0A060YG78	0.000161507	-72.7188
A0A060XMR8	0.000161507	-129.696
A0A060XE22	0.000161507	-26.127
A0A060X1Y1	0.000161507	-109.077
A0A060Z0U7	0.000161507	-117.855
A0A060YJ64	0.00016151	-40.5834
A0A060WJM0	0.000161507	-76.3801
A0A060VYV0	0.000161507	-96.7612
A0A060Z0V0	0.000161507	-71.9256
A0A060YDR5	0.000161507	-69.3293
A0A060W926	0.000161507	-83.1493
A0A060XUR7	0.000161507	-77.3461
A0A060WHP4	0.000161507	-26.127
A0A060WWY0	0.000161507	-117.51
A0A060WXN3	0.000161507	-81.6234
A0A060XWH1	0.000161507	-125.355
A0A060YZB4	0.000161507	-91.6825
A0A060WH36	0.000161507	-69.0889
A0A060VT99	0.000161507	-68.1158
A0A060YQE6	0.000161507	-79.8918
A0A060YVX8	0.000161507	-124.892
A0A060VZ52	0.000161507	-83.7042
A0A060X623	0.000161507	-82.9096
A0A060Y4X6	0.000161507	-26.127
A0A060WY09	0.000161507	-72.7972
A0A060Y853	0.000161507	-84.5969
A0A060Y3B4	0.000161507	-72.8846
A0A060YBI9	0.000161507	-76.2772
A0A060YKX0	0.000161507	-77.355
A0A060YPT6	0.000161507	-72.0375
A0A060WBV8	0.000161507	-110.934
A0A060VUI9	0.000161507	-88.4992
A0A060WQE8	0.000161507	-79.0008
A0A060YY37	0.000161507	-101.058
A0A060VY24	0.000161507	-80.2526
A0A060W9R8	0.000161507	-86.4497
A0A060W9B9	0.000161507	-116.778
A0A060W3J6	0.000161507	-89.6111
A0A060Z2V5	0.000161507	-83.6925
A0A060XJE9	0.000161507	-67.7027
A0A060W4J1	0.000161507	-72.8846
A0A060Y8P3	0.000161507	-26.127
A0A060XUT0	0.000161507	-118.774
A0A060YI44	0.000161507	-91.6825
A0A060VWA0	0.000161507	-77.8569
A0A060Y4P1	0.000161507	-26.127
A0A060W6K1	0.000161507	-79.0604
A0A060XL59	0.000161507	-72.8846
A0A060WWH7	0.000161507	-72.8846
A0A060YE05	0.000161507	-66.1856
A0A060VQ95	0.000161507	-76.136
A0A060XZX2	0.000161507	-77.4328
A0A060VR23	0.000161507	-70.3059
A0A060WXP0	0.000161507	-102.094
A0A060X737	0.000161507	-73.8265
A0A060WVG6	0.000161507	-84.5969
A0A060W2D5	0.000161507	-80.034
A0A060ZGP7	0.000161507	-72.5572
A0A060WMP1	0.000161507	-93.2772
A0A060X1L9	0.000161507	-81.7047
A0A060WWR0	0.000161507	-88.441
A0A060YWC6	0.000161507	-113.057
A0A060WRD5	0.000161507	-118.243
A0A060VQ75	0.000161507	-99.5179
A0A060XPA0	0.000161507	-117.855
A0A060YNG0	0.000161507	-77.7407
A0A060W7C9	0.000161507	-54.7795
A0A060W165	0.000161507	-98.3662
A0A060XDE5	0.000161507	-99.8197
A0A060XVA1	0.000161507	-95.6826
A0A060VXB3	0.000161507	-99.1314
A0A060WL30	0.000161507	-120.577
A0A060WTZ3	0.000161507	-122.91
A0A060WU42	0.000161507	-90.5741
A0A060XZQ3	0.000161507	-121.651
A0A060Y7E8	0.000161507	-113.137
A0A060Z034	0.000161507	-114.303
A0A060YRF1	0.000161507	-108.023
A0A060XKX4	0.000161507	-126.566
A0A060XPE8	0.000161507	-104.437
A0A060ZGT4	0.000161507	-121.601
A0A060VWQ6	0.000161507	-106.827
A0A060X1U5	0.000161507	-123.439
A0A060YXU5	0.000161507	-111.017
A0A060X2M5	0.000161507	-118.893
A0A060YHZ7	0.000161507	-107.673
A0A060WN17	0.000161507	-31.6579
A0A060YT51	0.000161507	-31.0437
A0A060XHA7	0.000161507	-127.351
A0A060YJ55	0.000161507	-109.967
A0A060VSP0	0.000161507	-112.404
A0A060X7B5	0.000161507	-127.136
A0A060YST1	0.000161507	-115.932
A0A060XTI9	0.000161507	-108.852
A0A060XZV9	0.000161507	-88.486
A0A060WM21	0.000161507	-127.715
A0A060XKH8	0.000161507	-97.0992
A0A060WCW2	0.000161507	-110.247
A0A060X2Y5	0.000161507	-70.4783
A0A060X888	0.000161507	-114.065
A0A060WD44	0.000161507	-107.325
A0A060WL23	0.000161523	-23.1665
A0A060XKZ0	0.000161507	-143.57
A0A060Y1U7	0.000161507	-102.909
A0A060YAR2	0.000161507	-87.4978
A0A060YCJ8	0.000161507	-108.737
A0A060WLN6	0.000161507	-111.683
A0A060XZ18	0.000161507	-113.67
A0A060XR19	0.000161507	-87.336
A0A060ZH31	0.000161507	-59.0443
A0A060WIH6	0.000161507	-106.573
A0A060Y6A2	0.000161507	-86.8248
A0A060Z974	0.000161507	-94.839
A0A060XGN7	0.000161507	-100.771
A0A060YG67	0.000161507	-90.3413
A0A060YF06	0.000161507	-131.462
A0A061A594	0.000161507	-102.758
A0A060X722	0.000161507	-103.831
A0A060XKY1	0.000161507	-103.047
A0A060XUQ5	0.000161507	-67.3983
A0A060YC26	0.000161507	-105.948
A0A060WCH3	0.000161507	-149.156
A0A060W410	0.000161507	-104.714
A0A060WDX6	0.000161507	-118.087
A0A060YK96	0.000161507	-86.8248
A0A060W5K0	0.000161507	-120.577
A0A060VTF4	0.000161507	-88.0152
A0A060WGE5	0.000161507	-123.048
A0A060XYE2	0.000161507	-117.883
A0A060Z9Y3	0.000161507	-115.061
A0A060Z518	0.000161507	-40.3056
A0A060W9X9	0.000161507	-124.622
A0A060YFU7	0.000161507	-100.771
A0A060VQS6	0.000161507	-95.4009
A0A060W3P7	0.000161507	-112.956
A0A060WIK4	0.000161507	-91.4177
A0A060WUC1	0.000161507	-106.169
A0A060XE46	0.000161507	-82.3472
A0A060XM01	0.000161507	-98.4952
A0A060YCD0	0.000161507	-121.419
A0A060X2N2	0.000161507	-123.742
A0A060X6G5	0.000161507	-77.1436
A0A060XB53	0.000161507	-75.153
A0A060WB97	0.000161507	-75.9744
A0A060WG08	0.000161507	-108.809
A0A060X7Y2	0.000161507	-123.439
A0A060YD24	0.000161507	-84.2281
A0A060XJ43	0.000161507	-110.314
A0A060WS06	0.000161507	-115.933
A0A060VW64	0.000161507	-133.947
A0A060W1Y5	0.000161507	-114.553
A0A060WCI7	0.000161507	-121.148
A0A060WED1	0.000161507	-121.667
A0A060Y486	0.000161507	-115.061
A0A060YXI8	0.000161507	-92.8466
A0A060XSW2	0.000161507	-99.597
A0A060ZEU7	0.000161507	-112.044
A0A060WXP2	0.000161507	-79.088
A0A060VRW1	0.000161507	-77.1436
A0A060VTQ6	0.000161507	-106.827
A0A060WEL4	0.000161507	-118.727
A0A060Y8E9	0.000161507	-112.019
A0A060W2W7	0.000161507	-91.8798
A0A060Y926	0.000161507	-98.3662
A0A060VVM0	0.000161507	-112.299
A0A060YV59	0.000161507	-125.118
A0A060VR26	0.000161507	-120.174
A0A060WN96	0.000161507	-89.6864
A0A060X4P3	0.000161507	-101.833
A0A060XBB5	0.00016152	-24.7165
A0A060W5N9	0.000161507	-114.238
A0A060XM55	0.000161507	-71.46
A0A060Y1F5	0.000161507	-128.293
A0A060YCL3	0.000161507	-121.651
A0A060WDH3	0.000161507	-98.8223
A0A060X8Q2	0.000161507	-113.031
A0A060YUI9	0.000161507	-105.772
A0A060ZI01	0.000161507	-125.007
A0A060WPH2	0.000161507	-122.91
A0A060XM71	0.000161507	-106.42
A0A060XTY4	0.000161507	-118.761
A0A060VQW6	0.000161507	-111.386
A0A060YTW6	0.000161507	-93.4789
A0A060Z3E4	0.000161507	-115.278
A0A060W3K3	0.000161507	-43.0466
A0A060XFS2	0.000161507	-101.849
A0A060YB47	0.000161507	-98.8702
C1BIA6	0.000161507	-112.032
A0A060VPK4	0.000161507	-124.622
A0A060Y9J8	0.000161507	-95.7013
A0A060XES9	0.000161507	-119.763
A0A060XV94	0.000161507	-115.129
A0A060X2M4	0.000161507	-93.8927
A0A061ADR3	0.000161507	-77.1436
A0A060VTS0	0.000161507	-142.202
A0A060XF35	0.000161507	-146.598
A0A060Z669	0.000161507	-77.1436
A0A060WVG2	0.000161507	-91.3723
A0A060XEF4	0.000161507	-108.276
A0A060YIY0	0.000161507	-90.8478
A0A060ZE35	0.000161507	-77.1436
A0A060ZA55	0.000161507	-91.493
A0A060X964	0.000161507	-105.01
A0A060YA10	0.000161507	-69.4635
A0A060VUR4	0.000161507	-107.885
A0A060ZAT6	0.000161507	-128.669
A0A060WKB9	0.000161507	-106.66
A0A060VSJ5	0.000161507	-115.46
A0A060X4W4	0.000161507	-111.564
A0A060X9C5	0.000161507	-72.2701
A0A060Y0X5	0.000161507	-128.208
A0A060WDF5	0.000161507	-122.471
A0A060WW40	0.000161507	-109.974
A0A060W3W9	0.000161507	-105.935
A0A060XPJ2	0.000161507	-143.272
A0A060W9W1	0.000161507	-109.705
A0A060XM09	0.000161507	-91.1245
A0A060XPI8	0.000161507	-96.7239
A0A060WXC8	0.000161507	-92.9023
A0A060W3S1	0.000161507	-87.336
A0A060WND5	0.000161507	-100.896
A0A060XUG5	0.000161507	-96.5129
A0A060VN18	0.000161507	-65.6905
A0A060VQI4	0.000161507	-115.46
A0A060WHB2	0.000161507	-94.2047
A0A060XZJ4	0.000161507	-111.684
A0A060Z0P7	0.000161507	-102.514
A0A060WAM7	0.000161507	-111.135
A0A060ZWG1	0.000161507	-113.07
A0A060W511	0.000161507	-76.0589
A0A060WTA6	0.000161507	-77.1436
A0A060YC10	0.000161507	-158.574
A0A060YY74	0.000161507	-110.121
A0A061A7J3	0.000161507	-97.7665
A0A060XGJ7	0.000161507	-97.6924
A0A060WSR9	0.000161507	-120.662
A0A060XSZ2	0.000161507	-99.597
A0A060X5E0	0.000161507	-120.916
A0A060W8T3	0.000161507	-106.381
A0A060WZ07	0.000161507	-77.1436
A0A060XDY8	0.000161507	-108.737
A0A060YJA2	0.000161507	-139.221
A0A060Z1R6	0.000161507	-103.86
A0A060X325	0.000161507	-108.136
A0A060VTK1	0.000161507	-99.8366
A0A060X5F9	0.000161507	-126.111
A0A060WLX5	0.000161507	-105.143
A0A060VSZ3	0.000161507	-98.0763
A0A060XQV7	0.000161507	-126.566
A0A060VTR5	0.000161507	-103.129
A0A060VZQ4	0.000161507	-99.3138
A0A060YA36	0.000161507	-106.13
A0A060Y4C2	0.000161507	-114.688
A0A060VMP3	0.000161507	-106.499
A0A060ZG10	0.000161507	-77.1436
A0A060X4Q1	0.000161507	-93.9422
A0A060ZAC6	0.00016152	-24.7165
A0A060XD48	0.000161507	-105.543
A0A060XXS6	0.000161507	-119.583
A0A060Y1S1	0.000161507	-113.89
A0A060XEV2	0.000161507	-77.1436
A0A060XTB3	0.000161507	-90.2151
A0A060ZD04	0.000161507	-102.149
A0A060XSK7	0.000161507	-120.044
A0A060WLP6	0.000161507	-49.011
A0A060ZH38	0.000161507	-85.0988
A0A060YC67	0.000161507	-89.371
A0A060VV43	0.000161507	-91.1447
A0A060X9Z7	0.000161507	-125.307
A0A060XCW6	0.000161507	-91.0633
A0A060WAW0	0.000161507	-116.852
A0A060YX07	0.000161507	-106.972
A0A060WQP8	0.000161507	-121.224
A0A060YKA6	0.000161507	-93.0921
A0A060YT21	0.000161507	-111.362
A0A060XZM2	0.000161507	-120.901
A0A060WFQ8	0.000161507	-43.4988
A0A061A8Q2	0.000161507	-96.7073
A0A060WED0	0.000161507	-125.307
A0A060XJW6	0.000161507	-112.259
A0A060VYR4	0.000161507	-39.6044
A0A060WUI9	0.000161507	-111.557
A0A060YHR3	0.000161507	-118.705
A0A060VY03	0.000161507	-77.1436
A0A060XX71	0.000161507	-95.8063
A0A060XAQ2	0.000161507	-112.156
A0A060YBL3	0.000161507	-97.3744
A0A060WHE5	0.000161507	-89.2413
A0A060XP12	0.000161507	-77.1436
A0A060YWK7	0.000161507	-84.3711
A0A060Z2K7	0.000161507	-109.496
A0A060WRH9	0.000161507	-113.137
A0A060YES1	0.000161507	-119.858
A0A060WGE4	0.000161507	-106.063
A0A060X4R4	0.000161507	-80.0707
A0A060VST0	0.000161507	-100.112
A0A060X4Y0	0.000161507	-34.2815
A0A060X6C1	0.000161507	-101.719
A0A060XGK5	0.000161507	-97.3439
A0A060XQ87	0.000161507	-80.1464
A0A060WWD7	0.000161507	-77.1436
A0A060ZB08	0.000161507	-140.47
A0A060VNE6	0.000161507	-111.036
A0A060WL71	0.000161507	-95.3596
A0A060X9F4	0.000161507	-120.916
A0A060XQ45	0.000161507	-76.9831
A0A060XW69	0.000161507	-108.706
A0A060Z8F9	0.000161507	-99.8569
A0A060VVV8	0.000161507	-90.7353
A0A060XXJ7	0.000161507	-138.059
A0A060W358	0.000161507	-120.812
A0A060XCR2	0.000161507	-105.957
A0A060VRJ6	0.000161507	-94.9504
A0A060XVG0	0.000161507	-118.885
A0A060VVV7	0.000161507	-134.974
A0A060VYW0	0.000161507	-98.5164
A0A060W6V4	0.000161507	-103.808
A0A060YTW8	0.000161507	-111.67
A0A060WUC9	0.000161507	-86.8248
A0A060XWJ7	0.000161507	-107.885
A0A060Z3U9	0.000161507	-95.9946
A0A060XP25	0.000161507	-89.371
A0A060VSW5	0.000161507	-104.994
A0A060X1U0	0.000161507	-104.714
A0A060WVJ3	0.000161507	-138.226
A0A060WZA7	0.000161507	-102.029
A0A060WWJ0	0.000161507	-119.063
A0A060X6I1	0.000161507	-96.3275
A0A060W260	0.000161507	-92.1478
A0A060VXL1	0.000161507	-101.193
A0A060VM14	0.000161507	-112.956
A0A060WU16	0.000161507	-129.885
A0A060X572	0.000161507	-99.1314
A0A060Z934	0.000161507	-97.8905
A0A060W3W4	0.000161507	-101.47
A0A060W0K1	0.000161507	-104.267
A0A060XI65	0.000161507	-121.54
A0A060YSE7	0.000161507	-82.4601
A0A061A6R5	0.000161507	-104.999
A0A060WMJ1	0.000161507	-102.879
A0A060Y9I9	0.000161507	-97.3274
A0A060W3G6	0.000161507	-106.499
A0A060Y168	0.000161507	-54.0053
A0A060Z8P0	0.000161507	-97.6827
A0A060VUA2	0.000161507	-90.1934
A0A060WBX5	0.000161507	-96.9574
A0A060WRI5	0.000161507	-101.838
A0A060YL57	0.000161507	-118.756
A0A060Y9M8	0.000161507	-84.9362
C1BH85	0.000161507	-83.2137
A0A060VWJ3	0.000161507	-131.555
A0A060X9K4	0.000161507	-110.377
A0A060XDQ4	0.000161507	-90.9647
A0A060YJG4	0.000161507	-77.1436
A0A060YSV4	0.000161507	-105.614
A0A060Y7M7	0.000161507	-118.53
A0A060XF65	0.000161507	-124.811
A0A060WRV3	0.000161507	-110.546
A0A060Y9S8	0.000161507	-92.4348
A0A060XPP7	0.000161507	-100.16
A0A060W8K3	0.000161507	-113.07
A0A060XBD6	0.000161507	-119.763
A0A060Z7A9	0.000161507	-143.272
A0A060WNX5	0.000161507	-110.288
A0A060Z2B8	0.000161507	-143.272
A0A060Z4N2	0.000161507	-113.943
A0A060YKR7	0.000161507	-130.012
A0A060X8S5	0.000161507	-106.13
A0A060VVL1	0.000161507	-86.319
A0A060WK28	0.000161507	-104.823
A0A060WME7	0.000161507	-88.8987
A0A060WYX3	0.000161507	-77.1436
A0A060X426	0.000161507	-109.974
A0A060YR89	0.000161507	-128.293
A0A060Z6X8	0.000161507	-111.972
A0A060XFD5	0.000161507	-108.706
A0A060YT72	0.000161507	-77.1436
A0A060X3R0	0.000161507	-118.705
A0A060YAM5	0.000161507	-77.1436
A0A060Z888	0.000161507	-100.547
A0A060VS72	0.000161507	-122.146
A0A060XQP7	0.000161507	-111.362
A0A060WZT2	0.000161507	-104.297
A0A060XLL7	0.000161507	-99.4401
A0A060YMT9	0.000161507	-103.1
A0A060X661	0.000161507	-120.662
A0A060XUU7	0.000161507	-87.2683
C1BIF1	0.000161507	-89.4557
A0A060WVT6	0.000161507	-73.972
A0A060X7T3	0.000161507	-99.0782
A0A060Z5V1	0.000161507	-100.945
A0A060WHQ2	0.000161507	-98.4787
A0A060VS49	0.000161507	-121.121
A0A060WTV6	0.000161507	-127.782
A0A060XDJ0	0.000161507	-89.7283
A0A060VXE3	0.000161507	-77.1436
A0A060WC92	0.000161507	-93.4789
A0A060WWT0	0.000161507	-56.4901
A0A060XL97	0.000161507	-130.012
A0A060W3F0	0.000161507	-94.1719
A0A060XWW2	0.000161507	-108.201
A0A060WR97	0.000161507	-89.371
A0A060X7T0	0.000161507	-99.0782
A0A060Y2R3	0.000161507	-123.176
A0A060YGQ1	0.000161507	-111.062
A0A060XL55	0.000161507	-118.53
A0A060YGY8	0.000161507	-91.713
A0A060YXV1	0.000161507	-121.667
A0A060WCC8	0.000161507	-97.1364
A0A060WJM4	0.000161507	-114.274
A0A061A6X8	0.000161507	-115.122
A0A060WUN3	0.000161507	-63.8656
A0A060X8Q1	0.000161507	-137.327
A0A060XCQ0	0.000161507	-99.3877
A0A060XZY4	0.000161507	-127.351
A0A060Y316	0.000161507	-86.3126
A0A060WPW8	0.000161507	-108.136
A0A060WST0	0.000161507	-109.416
A0A060X023	0.000161507	-88.8987
A0A060X9M4	0.000161507	-81.0888
A0A060YP30	0.000161507	-95.3596
A0A060YQI6	0.000161507	-47.4301
A0A060Z6P2	0.000161507	-107.969
A0A060X0Y9	0.000161507	-144.432
A0A060XCA2	0.000161507	-107.292
A0A060XGF0	0.000161507	-86.8248
A0A060WR96	0.000161507	-85.4559
A0A060X4B3	0.000161507	-133.867
A0A060Y6M9	0.000161507	-105.464
A0A060X6W4	0.000161507	-111.557
A0A060WW59	0.000161507	-100.805
A0A060W3N2	0.000161507	-91.7767
A0A060XFM3	0.000161507	-146.133
A0A060Y7W5	0.000161507	-110.504
A0A060XFH1	0.000161507	-77.1436
A0A060Y9A9	0.000161507	-71.46
A0A060VUP6	0.000161507	-115.933
A0A060XX92	0.000161507	-102.096
A0A060XT85	0.000161507	-87.5843
A0A060YD66	0.000161507	-80.2557
A0A060WLJ7	0.000161507	-88.7653
A0A060WLC9	0.000161507	-118.517
A0A060WAY9	0.000161507	-111.148
A0A060X9L1	0.000161507	-104.172
A0A060XHZ6	0.000161507	-77.1436
A0A060YXK2	0.000161507	-77.1436
A0A060XV54	0.000161507	-114.074
A0A060VUG9	0.000161507	-109.545
A0A060X312	0.000161507	-117.966
A0A060YWH7	0.000161507	-77.1436
A0A060WL37	0.000161507	-130.089
A0A060XDL4	0.000161507	-108.477
A0A060XZ73	0.000161507	-110.396
A0A060W3C0	0.000161507	-108.293
A0A060X7J3	0.000161507	-107.318
A0A060XAC7	0.000161507	-110.377
A0A060WE70	0.000161507	-94.8492
A0A060XJS4	0.000161507	-117.863
A0A060XGX9	0.000161507	-41.4864
A0A060XHS8	0.000161507	-119.993
A0A060Y234	0.000161507	-115.63
A0A060WGX9	0.000161507	-130.112
A0A060XSU6	0.000161507	-110.517
A0A060YW61	0.000161507	-93.7503
A0A060WX74	0.000161507	-77.1436
A0A060XJZ6	0.000161507	-111.893
A0A060Z760	0.000161507	-98.8306
A0A060YFQ7	0.000161507	-77.1436
C1BFB6	0.000161507	-116.859
A0A060VUQ1	0.000161507	-77.1436
A0A060YUF4	0.000161507	-111.785
A0A060YF02	0.000161507	-106.118
A0A060XY09	0.000161507	-122.812
A0A060Z5T3	0.000161507	-111.87
A0A060XIK9	0.000161507	-77.1436
A0A060Y1B6	0.000173665	-15.611
A0A060ZAN4	0.000161507	-77.1436
A0A060X346	0.000161507	-63.8656
A0A060XCR7	0.000161507	-84.8043
A0A060WR59	0.000161507	-133.909
A0A060YKI7	0.000161507	-96.9521
A0A060WP46	0.000161507	-110.377
A0A060X263	0.000161507	-77.1436
A0A060X227	0.000161507	-77.1436
A0A060YJU3	0.000161507	-95.4795
A0A060W3R7	0.000161507	-124.527
A0A060WHU9	0.000161507	-98.6912
A0A060X7R9	0.000161507	-114.065
A0A060YY67	0.000161507	-99.3138
A0A060XH19	0.000161507	-103.4
A0A060Y4H7	0.000161507	-143.272
A0A060YMB8	0.000161507	-106.388
A0A060W1K5	0.000161507	-99.4021
A0A060WPM9	0.000161507	-77.1436
A0A060WPT3	0.000161507	-107.325
A0A060WCZ7	0.000161507	-51.3639
A0A060WB02	0.000161507	-88.8632
A0A060XBI5	0.000161507	-133.868
A0A060YFL9	0.000161507	-113.105
A0A060VUF1	0.000161507	-91.3189
A0A060Y6W0	0.000161507	-93.2101
A0A060Z0Q0	0.000161507	-75.0474
A0A060X3C2	0.000161507	-104.183
A0A060X5S4	0.000161507	-97.3862
A0A060YDB5	0.000161507	-105.892
A0A060YXZ0	0.000161507	-110.687
A0A060YZI6	0.000161507	-118.71
A0A060YUX7	0.000161507	-95.7547
A0A060W4Z2	0.000161507	-106.13
A0A060WR34	0.000161507	-69.2108
A0A060Z0N6	0.000161507	-125.951
A0A060XR57	0.000161507	-131.862
A0A060XW12	0.000161507	-108.737
A0A060WVK4	0.000161507	-43.4988
A0A060YAH4	0.000161507	-98.4787
A0A060WFQ3	0.000161507	-128.55
A0A060XEJ4	0.000161507	-50.3903
A0A060XTR2	0.000161507	-106.988
A0A060Z721	0.000161507	-77.1436
A0A060W6U8	0.000161507	-105.196
A0A060VNS2	0.000161507	-103.303
A0A060WTP0	0.000161507	-102.029
A0A060XYH0	0.000161507	-107.673
A0A060Z9N9	0.000161507	-129.122
A0A060XZ15	0.000161507	-103.695
A0A060YJM3	0.000161507	-138.955
A0A060Y0B1	0.000161507	-118.482
A0A060Y4R4	0.000161507	-108.119
A0A060X2Q9	0.000161507	-117.005
A0A060ZEG9	0.000161507	-77.1436
A0A060WKQ5	0.000161507	-103.755
A0A060ZAG3	0.000161507	-106.302
A0A060VTI3	0.000161507	-143.272
A0A060VVP3	0.000161507	-124.495
A0A060VQD0	0.000161507	-86.9352
A0A060WKL1	0.000161507	-117.966
A0A060Y7C0	0.000161507	-113.609
A0A060VWY9	0.000161507	-99.597
A0A060WTJ1	0.000161507	-109.474
A0A060XDH9	0.000161507	-97.4005
A0A060YI87	0.000161507	-111.808
A0A060YQ46	0.000161507	-115.278
A0A061A5Z2	0.000161507	-138.518
A0A060W754	0.000161507	-58.9033
A0A060X3S3	0.000161507	-77.1436
A0A060WVR4	0.000161507	-122.575
A0A060WHC7	0.000161507	-113.942
A0A060X0G5	0.000161507	-109.474
A0A060X925	0.000161507	-103.4
A0A060Z7F6	0.000161507	-100.295
A0A060WTX3	0.000161507	-87.1611
A0A060X6S3	0.000161507	-70.4783
A0A060X893	0.000161507	-80.1464
A0A060VQI6	0.000161507	-125.345
A0A060XR52	0.000161507	-80.335
A0A060XZZ6	0.000161507	-77.1436
A0A060YGG9	0.000161507	-89.146
A0A060XVT9	0.000161507	-90.8478
A0A060WY78	0.000161507	-110.379
A0A060YPU3	0.000161507	-102.096
A0A060Z211	0.000161507	-115.932
A0A060XYT1	0.000161507	-125.044
A0A060XZ79	0.000161507	-104.999
A0A060YKE0	0.000161507	-135.105
A0A060YL36	0.000161507	-138.639
A0A060VX00	0.000161507	-111.148
A0A060XIF3	0.000161507	-77.1436
A0A060YIY8	0.000161507	-99.597
A0A060Z5K3	0.000161507	-115.539
A0A023IVG3	0.000161507	-96.1389
A0A060W008	0.000161507	-80.335
A0A060XLU8	0.000161507	-54.8742
A0A060YX98	0.000161507	-107.926
A0A060W027	0.000161507	-72.6003
A0A060ZHS7	0.000161507	-77.1436
A0A060Y1N8	0.000161507	-81.6902
A0A060X279	0.000161507	-77.1436
A0A060WCI0	0.000161507	-85.1276
A0A060WXC9	0.000161507	-107.325
A0A060X334	0.000161507	-117.507
A0A060YEJ2	0.000161507	-111.133
A0A060VW56	0.000161507	-107.325
A0A060VVZ5	0.000161507	-103.616
A0A060W6Y9	0.000161507	-91.1517
A0A060XBY1	0.000161507	-105.957
A0A060VRI5	0.000161507	-91.6043
A0A060Z5P8	0.000161507	-89.2413
A0A060W722	0.000161507	-107.453
A0A060Y573	0.000161507	-116.842
A0A060W5A0	0.000161507	-98.9754
A0A060X8I4	0.000161507	-106.851
A0A060WYQ3	0.000161507	-110.546
A0A060YDS9	0.000161507	-87.5843
A0A060YEM5	0.000161507	-98.9858
A0A060YH84	0.000161507	-127.597
A0A060WH84	0.000161507	-113.228
A0A060YDB9	0.000161507	-102.539
A0A060W1L6	0.000161507	-119.993
A0A060W216	0.00016155	-22.4593
A0A060X4I4	0.000161507	-72.6003
A0A060XVZ7	0.000161507	-135.557
A0A060YQY4	0.000173665	-15.611
A0A060W927	0.000161507	-96.1389
A0A060WPI3	0.000161507	-118.645
A0A060X6V4	0.000161507	-111.083
A0A060XD42	0.000161507	-106.823
A0A060Y7D7	0.000161507	-77.1436
A0A060VNQ0	0.000161507	-119.275
A0A060Y388	0.000161507	-100.774
A0A060WIG2	0.000161507	-77.1436
A0A060W492	0.000161507	-98.8702
A0A060VTM3	0.000161507	-114.065
C1BEM8	0.000161507	-121.686
A0A060W3Z9	0.000161507	-91.0633
A0A060X1C2	0.000161507	-108.772
A0A060WC58	0.000161507	-95.8912
A0A060WK47	0.000161507	-77.1436
A0A060WQH0	0.000161507	-104.172
A0A060XF11	0.000161507	-75.1942
A0A060XDQ9	0.000161507	-96.8182
A0A060YQV3	0.000161507	-114.238
A0A060YX60	0.000161507	-102.029
A0A060W2W0	0.000161507	-114.724
A0A060Y5D6	0.000161507	-95.7547
A0A060YHW1	0.000161507	-130.96
A0A060WCA8	0.000161507	-77.1436
A0A060WIB7	0.000161507	-115.676
A0A060W0M5	0.000161507	-81.5905
A0A060W3D7	0.000161507	-111.731
A0A060Z7V7	0.000161507	-118.727
A0A060VVR2	0.000161507	-102.703
A0A060WN18	0.000161507	-63.8656
A0A060VZC0	0.000161507	-130.012
A0A060X217	0.000161507	-109.009
A0A060WNH7	0.000161507	-77.1436
A0A060YEZ1	0.000161507	-133.909
A0A060X4X7	0.000161507	-101.144
A0A060VTJ0	0.000161507	-53.7127
A0A060WEU3	0.000161507	-92.4806
A0A060Y927	0.000161507	-89.4969
A0A060YBQ7	0.000161507	-109.799
A0A060XK79	0.000161507	-93.0132
A0A060YCX3	0.000161507	-88.5826
A0A060WWM8	0.000161507	-112.672
A0A060XAF2	0.000161507	-69.8876
A0A060XUL6	0.000161507	-63.4975
A0A060VMJ8	0.000161507	-94.1719
A0A060VW25	0.000161507	-125.763
A0A060Y208	0.000161507	-105.823
A0A060VU47	0.000161507	-56.0889
A0A060VW50	0.000161507	-95.1283
A0A060XJU9	0.000161507	-97.5984
A0A060VP04	0.000161507	-106.077
A0A060XCY4	0.000161507	-97.3274
A0A060XUL9	0.000161507	-89.371
A0A060XWZ3	0.000161507	-136.879
A0A060Y0G8	0.000161507	-75.1632
A0A060W0S8	0.000161507	-84.2161
A0A060YES5	0.000161507	-77.1436
A0A060ZA50	0.000161507	-77.1436
A0A060Y9S1	0.000161507	-126.339
A0A060YQ84	0.000161507	-126.712
A0A060YZE4	0.000161507	-82.2974
A0A060WBK1	0.000161507	-91.4177
A0A060WDR1	0.000161507	-93.258
A0A060Y3U0	0.000161507	-117.751
A0A060WZ29	0.000161507	-96.5526
A0A060XU41	0.000161507	-117.63
A0A060Z6W9	0.000161507	-116.624
A0A060XEX1	0.000161507	-73.3702
A0A060W3T9	0.000161507	-119.633
A0A060WDV5	0.000161507	-126.261
A0A060XV62	0.000161507	-143.334
A0A060W5N1	0.000161507	-72.8794
A0A060W268	0.000161507	-95.3044
A0A060X2V1	0.000161507	-125.43
A0A060W4S0	0.000161507	-98.1741
A0A060Z1P8	0.000161507	-77.1436
A0A060ZGV7	0.000161507	-77.1436
A0A060XR55	0.000161507	-50.5229
A0A060X467	0.000161507	-102.581
A0A060WKE6	0.000161507	-123.048
A0A060YLH1	0.000161507	-86.6723
A0A060YPQ8	0.000161507	-102.029
A0A060WBS1	0.000161507	-99.1013
A0A060XJ94	0.000161507	-70.8095
A0A060WUU6	0.000161507	-106.063
A0A060XQN0	0.000161507	-117.441
A0A060Z2F6	0.000161507	-114.205
A0A060WIX6	0.000161507	-120.812
A0A060XCT5	0.000161507	-101.788
A0A060YM34	0.000161507	-123.244
A0A060WHE8	0.000161507	-135.25
A0A060WP80	0.000161507	-114.129
A0A060X4B4	0.000161507	-99.4311
A0A060XRA7	0.000161507	-106.758
A0A060WZA2	0.000161507	-102.029
A0A060WPZ0	0.000161507	-111.803
A0A060WEE6	0.000161507	-104.019
A0A060WPV5	0.000161507	-112.952
A0A060ZS11	0.000161507	-121.329
A0A060VPR6	0.000161507	-93.8709
A0A060X4L7	0.000161507	-104.968
A0A060X2X3	0.000161507	-121.235
A0A060Y2G9	0.000161545	-28.1209
A0A060YM32	0.000161507	-115.371
A0A060W3N9	0.000161507	-108.536
A0A060Z1E7	0.000161507	-111.123
A0A060X8W0	0.000161507	-113.89
A0A060XF99	0.000161507	-95.8364
A0A060XRP3	0.000161507	-116.379
A0A060X5W8	0.000161507	-103.129
A0A060YGT9	0.000161507	-116.166
A0A060W4X3	0.000161507	-109.823
A0A060WAE5	0.000161507	-93.8927
A0A060WWS9	0.000161507	-144.432
A0A060ZBB1	0.000161507	-77.1436
A0A061A630	0.000161507	-105.898
A0A060VQV0	0.000161507	-117.332
A0A060WVU7	0.000161507	-94.1037
A0A060WKM5	0.000161507	-116.379
A0A060X2G9	0.000161507	-105.458
A0A060Z5C3	0.000161507	-121.148
A0A060VV42	0.000161507	-112.442
A0A060VXK0	0.000161507	-92.1163
A0A060Z5F7	0.000161507	-63.8656
A0A060WSA8	0.000161507	-104.726
A0A060Y6E0	0.000161507	-101.306
A0A060YL67	0.000161507	-88.8086
A0A060WWC4	0.000161507	-104.823
A0A060XJM7	0.000161507	-116.933
A0A060YPN3	0.000161507	-90.2151
A0A060WG38	0.000161507	-107.885
A0A060X3M1	0.000161507	-116.013
A0A060X6R6	0.000161507	-107.318
A0A060YCQ8	0.000161507	-113.664
A0A060W7Q3	0.000161507	-108.106
A0A060ZA31	0.000161507	-77.1436
A0A060XRQ1	0.000161507	-128.772
A0A060Y8V2	0.000161507	-101.908

## Sheet: PF Disc VS WP
# Notes : Created from Advanced Analysis operation: significance Analysis.
#Experiment: New Experiment BSA Adjusted
#corrected p-value cut-off:0.05
#Post-hoc test: tukeyHSD
#Selected Test : Oneway ANOVA
#Entity List: All Entities
#Interpretation: Treatment
#p-value computation: Asymptotic
#Multiple Testing Correction: Benjamini-Hochberg
#
# Technology : Generic.IDENTIFIED_UNIDENTIFIED_COMPOUNDS.New Experiment BSA Adjusted_2022_Feb_07_17_37_22
# Owner : gxuser
# Created On : Mon Feb 07 17:40:24 EST 2022
Compound	p ([Plasma] vs [PF Disc])	FC ([PF Disc] vs [Plasma])
Q9YGF6	0.000698502	-2.58208
C1BG67	0.00016151	-3.602
A0A060YXV8	0.0153532	-1.98146
A0A060XQJ3	0.000161507	-1.44256
A0A060W046	0.000161507	-1.59539
A0A060Y244	0.00016391	-3.56066
A0A060YW07	0.0165534	-2.40066
A0A060X958	0.000214253	-1.29268
A0A060WFU9	0.000161507	-5.70729
A0A060ZVC3	0.000161508	-3.11752
A0A060W1F1	0.000161904	-3.13131
A0A060XQ17	0.000161507	-1.65545
A0A060W2X9	0.000206785	-3.10261
A0A060XUK2	0.00085994	-2.54903
A0A060WSW3	0.000163764	-3.25243
A0A060WAW8	0.000207546	-1.31833
A0A060VNY4	0.000161522	-2.95986
A0A060Z0E6	0.000162245	-2.93533
A0A060WDT2	0.000161845	-2.84652
A0A060XZS0	0.000356646	-1.2468
A0A060XKG1	0.000161511	-1.3272
A0A060XSW0	0.000161594	-3.36944
A0A060WJ79	0.000226026	-2.87158
A0A060XMR8	0.000161507	-1.41491
A0A060YWV7	0.00016152	-2.96425
A0A060X1Y1	0.000833395	-1.42142
A0A060VXP8	0.00215372	-2.53722
A0A060Y9M1	0.000162174	-2.77449
A0A060X854	0.000161514	-2.99736
A0A060YJR1	0.000161507	-4.59743
A0A060Z0U7	0.000161508	-1.40778
A0A060WWY0	0.0001616	-1.54396
A0A060XWH1	0.000161921	-1.60719
A0A060W7K0	0.000226026	-2.87158
A0A060ZDQ0	0.00135421	-2.30668
A0A060YVX8	0.000161507	-1.50821
A0A060WXK2	0.000162357	-3.17437
A0A060YK70	0.000161507	-3.78568
A0A060XJV9	0.00883754	-2.65641
A0A060X951	0.000161507	-5.70729
A0A060YIU5	0.000161691	-3.33082
A0A060WBH9	0.000706318	-2.64005
A0A060VM58	0.000163764	-3.25243
A0A060WBV8	0.000207546	-1.31833
A0A060YP37	0.021988	-2.07769
A0A060WAU4	0.000166218	-2.59585
A0A060X0R9	0.000161508	-2.92855
A0A060XRV6	0.000161538	-3.28545
A0A060Z4Y8	0.000161691	-3.33082
A0A060WJY5	0.000424845	-2.41053
A0A060XEG1	0.000161507	-3.5915
A0A060WJM9	0.000908087	-2.32461
A0A060XUT0	0.000250472	-1.29333
A0A060Z7S3	0.000217329	-2.59083
A0A060XSJ5	0.000163211	-2.8292
A0A060WWX5	0.0421632	-2.20439
A0A060XSW8	0.00282543	-2.20744
A0A060XT51	0.0184503	-2.01535
A0A060VWL5	0.000163764	-3.25243
A0A060YNP5	0.000161714	-3.01821
A0A060XRX8	0.000161691	-3.33082
A0A060YWC6	0.000161564	-1.47531
A0A060VSK4	0.0205809	-1.89982
A0A060XRL5	0.000168342	-2.59585
A0A060WRD5	0.000161507	-1.49278
A0A060Y757	0.000161696	-3.22336
A0A060XPA0	0.000161508	-1.40778
A0A060XX27	0.000345554	-3.08809
A0A060XNX1	0.000706318	-2.64005
A0A060XRY1	0.000161691	-3.33082
Q9YGF5	0.000161691	-3.33082
A0A060XKX2	0.000161768	-3.15454
A0A060YDH6	0.000161507	65.5181
A0A060VX13	0.000161507	65.2005
A0A060XJC2	0.000161507	57.3736
A0A060WGU0	0.000161507	76.8778
A0A061A5C1	0.000161507	69.9724
A0A060XDB5	0.000161507	47.5801
A0A060XSL0	0.000161507	97.2342
A0A060X9Z2	0.000161507	71.4781
A0A060WL36	0.000161507	61.7214
A0A060X0C8	0.000301664	25.1122
A0A060XMG0	0.000161507	71.3111
A0A060VYJ1	0.000161507	57.0599
A0A060Y0E7	0.000161507	93.3881
A0A060YI69	0.000161507	99.8474
A0A060XKA1	0.000161507	92.3549
A0A060X7L9	0.000161507	57.9872
A0A060W857	0.000161507	55.6971
A0A060W2W4	0.000161507	52.7917
A0A060VQM3	0.000161507	39.0722
A0A060WNK3	0.000161507	62.0266
A0A060YXK5	0.000161507	73.5884
A0A060W0M2	0.000161507	51.3218
A0A060W930	0.000161507	66.948
A0A060W5L4	0.000161507	62.8694
A0A060W8M6	0.000161507	58.6181
A0A060X798	0.000161507	71.4821
A0A060XYM8	0.000161507	59.0786
A0A060ZD44	0.000161507	65.5181
A0A060W9U8	0.000161507	68.6083
A0A060X3Z2	0.000161507	70.759
A0A060VMF6	0.000161507	71.4592
A0A060Y6L1	0.000161507	104.429
A0A060X866	0.000161507	83.5479
A0A060X4C0	0.000161507	104.429
A0A060WR73	0.000161507	93.9467
A0A060VR65	0.000161507	55.6971
A0A060VSA0	0.000161507	69.8751
A0A060VZH2	0.000161507	69.353
A0A060VVH4	0.000161507	57.3736
A0A060XC99	0.000161507	101.321
A0A060XY18	0.000161507	109.167
A0A060YGP9	0.000161507	64.1466
A0A060XI60	0.000161507	61.7214
A0A060WFW3	0.000161507	63.5821
A0A060VPC6	0.000161507	69.2111
A0A060WJ17	0.000161507	76.4603
A0A060VZC9	0.000161507	72.7912
A0A060VWD1	0.000161507	122.098
A0A060WQN9	0.000161507	109.21
A0A060ZFM6	0.000161507	47.5801
A0A060WS59	0.000161507	77.2572
A0A060ZI27	0.000161507	49.1882
A0A060Y4I4	0.000161507	80.6634
A0A060WWW9	0.000161507	62.0266
A0A060X2T3	0.000161507	87.9034
A0A060XMM6	0.000161507	69.2111
A0A060Y1G8	0.000161507	62.2046
A0A060X2F8	0.000161507	63.6969
A0A060XXB0	0.000161507	62.2046
A0A060YAF5	0.000161507	65.2005
A0A060XA92	0.000161507	57.0599
A0A061AD81	0.000161507	64.0316
A0A060YEH7	0.000161507	51.3218
A0A060ZA53	0.000161507	89.5618
A0A060ZU54	0.000161507	65.5181
A0A060X8E6	0.000161507	103.765
A0A060X6V3	0.000301664	25.1122
A0A060X652	0.000161507	137.876
A0A060XH93	0.000161507	85.827
A0A060YG98	0.000161507	69.9404
A0A060Y171	0.000161507	101.014
A0A060XHM4	0.000161507	109.167
A0A060WFJ7	0.000161507	51.3218
A0A060ZHD5	0.000161507	51.3218
A0A060WY72	0.000161507	77.2572
A0A060XII9	0.000161507	131.246
A0A060YQ48	0.000161507	88.3757
A0A061A7V2	0.000161507	56.8931
A0A060WQ64	0.000161507	78.7971
A0A060VPB9	0.000161509	46.2208
A0A060WYI8	0.000161507	55.6037
A0A060Z3Q4	0.000161507	73.369
A0A060VRT8	0.000161507	60.7777
A0A060XIL1	0.000161507	72.9152
A0A060WBY3	0.000161507	60.8135
A0A060XU12	0.000161507	62.4251
A0A060X4I2	0.000161507	58.7456
A0A060WQM2	0.000161507	63.6969
A0A060WEQ3	0.000161507	74.9424
A0A060XT19	0.000161507	78.0933
A0A060W4M8	0.000161507	61.8753
A0A060ZDI0	0.000161507	72.1406
A0A060WDK3	0.000161507	64.4065
A0A060WXE4	0.000161507	50.2138
A0A060XBL5	0.000161507	73.7653
A0A060YJL9	0.000161507	-84.1876
A0A060X4K1	0.000161507	-79.6463
A0A060W4V7	0.000161507	-72.1988
A0A060VWY5	0.000161507	-84.5784
A0A060YY09	0.000161507	-82.5777
A0A060YP10	0.000161507	-74.057
A0A060Y003	0.000161507	-71.5345
A0A060XVL7	0.000161507	-104.735
A0A060YWZ0	0.000161507	-107.834
A0A060XGV7	0.000161523	-24.3445
A0A060W5Q1	0.000161507	-80.6787
A0A060X178	0.000161507	-93.3047
A0A060YH23	0.000161754	-40.7095
A0A060X5S2	0.000161507	-71.5345
A0A060X956	0.000161507	-80.4001
A0A060Y475	0.000161507	-121.087
A0A060WI86	0.000161507	-91.8217
A0A060VRF7	0.000161507	-80.7582
A0A060XFB2	0.000161507	-87.9671
A0A060Y8U6	0.000161507	-93.6519
A0A060WA52	0.000161507	-57.0334
A0A060W0L5	0.000161507	-95.7914
A0A060WG15	0.000161507	-103.76
A0A060W6W9	0.000161507	-89.3875
A0A060VNA2	0.000161507	-78.9045
A0A060YG78	0.000161507	-72.7188
A0A060W8N4	0.000161507	-140.556
A0A060XE22	0.000161507	-26.127
A0A060YJ64	0.00016151	-40.5834
A0A060WJM0	0.000161507	-76.3801
A0A060VYV0	0.000161507	-96.7612
A0A060W542	0.000161507	-112.954
A0A060Z0V0	0.000161507	-71.9256
A0A060YDR5	0.000161507	-69.3293
A0A060XUR7	0.000161507	-77.3461
A0A060WHP4	0.000161507	-26.127
A0A060WXN3	0.000161507	-81.6234
A0A060YZB4	0.000161507	-91.6825
A0A060VT99	0.000161507	-68.1158
A0A060YQE6	0.000161507	-79.8918
A0A060VU90	0.000161507	-107.762
A0A060VZ52	0.000161507	-83.7042
A0A060X623	0.000161507	-82.9096
A0A060Y4X6	0.000161507	-26.127
A0A060WY09	0.000161507	-72.7972
A0A060Y853	0.000161507	-84.5969
A0A060Y3B4	0.000161507	-72.8846
A0A060YBI9	0.000161507	-76.2772
A0A060WVS2	0.000161507	-82.5435
A0A060YKX0	0.000161507	-77.355
A0A060YPT6	0.000161507	-72.0375
A0A060WSP6	0.000161507	-110.946
A0A060XH56	0.000178553	-6.00068
A0A060VUI9	0.000161507	-88.4992
A0A060WQE8	0.000161507	-79.0008
A0A060YY37	0.000161507	-101.058
A0A060VY24	0.000161507	-80.2526
A0A060YHU2	0.000161507	-150.28
A0A060W9R8	0.000161507	-86.4497
A0A060WL10	0.000178553	-6.00068
A0A060W3J6	0.000161507	-89.6111
A0A060Z2V5	0.000161507	-83.6925
A0A060XJE9	0.000161507	-67.7027
A0A060W4J1	0.000161507	-72.8846
A0A060Y8P3	0.000161507	-26.127
A0A060YI44	0.000161507	-91.6825
A0A060VWA0	0.000161507	-77.8569
A0A060Y4P1	0.000161507	-26.127
A0A060W6K1	0.000161507	-79.0604
A0A060X8X3	0.000161507	-117.327
A0A060WEK7	0.000161507	-135.506
A0A060YAH9	0.000161507	-110.63
A0A060XL59	0.000161507	-72.8846
A0A060WPL8	0.000161507	-123.297
A0A060WWH7	0.000161507	-72.8846
A0A060YE05	0.000161507	-66.1856
A0A060VQ95	0.000161507	-76.136
A0A060XZX2	0.000161507	-77.4328
A0A060VR23	0.000161507	-70.3059
A0A060XZH2	0.000161507	-109.436
A0A060X737	0.000161507	-73.8265
A0A060W3E2	0.000161507	-102.995
A0A060WVG6	0.000161507	-84.5969
A0A060W2D5	0.000161507	-80.034
A0A060W5Y1	0.000161507	-136.715
A0A060ZGP7	0.000161507	-72.5572
A0A060YE60	0.000161507	-112.791
A0A060WMP1	0.000161507	-93.2772
A0A060XX32	0.000161507	-136.715
A0A060X1L9	0.000161507	-81.7047
A0A060XC20	0.000161507	-105.095
A0A060WWR0	0.000161507	-88.441
A0A060XUM5	0.000161507	-130.903
A0A060VQ75	0.000161507	-99.5179
A0A060XQT0	0.000161507	-113.287
A0A060YNG0	0.000161507	-77.7407
A0A060VVR1	0.000161507	-1.70951
A0A060XZV9	0.000161507	-1.40108
A0A060X2Y5	0.0146312	-1.21425
A0A060XUB9	0.0073527	-1.33393
A0A060WB97	0.00027065	-1.25779
A0A060W2W7	0.000161507	-1.68383
A0A060X7M7	0.000161507	1.54941
A0A060X9C5	0.000757055	-1.19019
A0A060XM09	0.000569002	-1.26932
A0A060W1T4	0.000161507	-1.67664
A0A060WDR2	0.000161507	-1.34522
A0A060WLP6	0.000161649	1.83711
A0A060YYB2	0.00383688	-1.27997
A0A060X4R4	0.000161507	-1.33493
A0A060WI27	0.000162815	-1.59863
A0A060WSR6	0.000161507	-1.37631
A0A060WVT6	0.000161659	-1.37807
A0A060XDJ0	0.000161507	-1.36538
A0A060YGY8	0.000161507	-1.37506
A0A060Y316	0.000161507	-1.5736
A0A060X9M4	0.000161573	-1.77457
A0A060Y8F2	0.000703438	-1.16727
A0A060XGX9	0.0257155	1.43721
A0A060WKK5	0.000161507	-1.50507
A0A060WB02	0.000161507	-1.26569
A0A060Z0Q0	0.000161515	-1.31466
A0A060X3C2	0.000162095	-1.28859
A0A060WR34	0.00503315	1.11997
A0A060X6S3	0.0146312	-1.21425
A0A060YVT4	0.000161507	-1.78287
A0A060VRI5	0.000161507	-1.46942
A0A060XF11	0.000278624	-1.15225
A0A060X5A7	0.000162815	-1.59863
A0A060W0M5	0.000340751	-1.46187
A0A060WYB5	0.00106886	-1.41209
A0A060XAF2	0.000161508	-1.56685
A0A060YZE4	0.000162172	-1.22236
A0A060WZ29	0.000161507	-1.27415
A0A060YQB0	0.000161508	-1.26509
A0A060XEX1	0.00018377	-1.3101
A0A060YTK8	0.00016151	-1.38447
A0A060YLH1	0.000161533	-1.31087
A0A060XRA7	0.0001631	-1.50639
A0A060VXK0	0.000161507	-1.4209
A0A060VUE4	0.000161507	57.09
A0A060X299	0.000161507	67.9354
A0A060Y761	0.000161507	29.1137
A0A060X5M6	0.000161507	71.3643
A0A060Y206	0.000161507	49.9273
A0A060W3J2	0.000161507	59.4609
A0A060W928	0.000161507	50.498
A0A060Y2Q9	0.000161507	51.835
A0A060XPI0	0.000161507	60.737
A0A060ZCL9	0.000161507	72.0854
A0A060VN62	0.000161507	70.8286
A0A060YEN9	0.000161507	64.2999
A0A060ZB28	0.000161507	73.3274
A0A060WCC5	0.000161507	65.8428
A0A060WYF2	0.000161507	54.4734
A0A060XXR3	0.000161507	57.2101
A0A060YE64	0.00016687	19.0186
A0A060WF38	0.000161507	55.3688
A0A060VN24	0.000161507	52.2484
A0A060Y9P0	0.000161507	65.0015
A0A060WJ08	0.000161507	57.512
A0A060XP37	0.000161507	66.8839
A0A060W4B3	0.000161507	48.2753
A0A060YVX7	0.000161507	59.1727
A0A060W7G7	0.000161507	62.0375
A0A060WF44	0.000161507	24.9243
A0A060ZD23	0.000161507	63.5746
A0A060WNE8	0.000161507	70.5243
A0A060YTQ6	0.000161507	83.4583
A0A060W289	0.000161507	63.1264
A0A060X931	0.000161507	59.5125
A0A060W2C6	0.000161507	74.1813
A0A060WPA6	0.000161507	59.664
A0A060VVM2	0.000161507	76.186
A0A060XYI0	0.000161507	79.9459
A0A060WQ54	0.000161507	53.3303
A0A060VYT0	0.000161507	53.3303
A0A060W0G4	0.000161507	57.1916
A0A060W4P5	0.000161507	56.48
A0A060WMV0	0.000161507	83.1145
A0A060YU33	0.000686963	10.2076
A0A060WZ27	0.000161507	68.9736
A0A060X7H6	0.000161507	59.6723
A0A060Z8D9	0.000161507	67.9354
A0A060WWI2	0.000161507	56.48
A0A060WYK4	0.000161507	85.2752
A0A060Y903	0.000161507	71.8523
A0A060XIZ9	0.000161507	70.2752
A0A060YS39	0.000161507	99.3484
A0A060W4B5	0.000161507	83.3612
A0A060XQW2	0.000161507	101.167
A0A060Y021	0.000161507	78.4008
A0A060ZB03	0.000161507	62.6083
A0A060XIV8	0.000161507	62.6083
A0A060XHS4	0.000161507	89.7264
A0A060YHM1	0.000161507	69.3961
A0A060VPA4	0.000161507	75.3932
A0A060VST3	0.000161507	61.072
A0A060Z5G0	0.000161507	62.6083
A0A060VN95	0.000161507	80.9017
Q6UFZ7	0.000161507	83.129
A0A060X650	0.000161507	84.955
A0A060XA15	0.000161507	79.0935
A0A060Z0J3	0.000161507	62.6083
A0A060VMK2	0.000161507	98.715
A0A060Z509	0.000161507	62.6083
A0A060VQZ6	0.000161507	79.3756
A0A060WYT2	0.000161507	74.8082
A0A060X053	0.000161507	52.7754
A0A060X4V4	0.000161507	91.9712
A0A060WVA5	0.000161507	75.5095
A0A060XKK6	0.000161507	77.8957
A0A060Y5Q5	0.000161507	84.6223
A0A060VZ55	0.000161507	82.3916
A0A060XAK2	0.000161507	42.367
A0A060VUG7	0.000161507	82.0281
A0A060WN74	0.000161507	97.3101
A0A060Y0L9	0.000161507	73.4078
A0A060WPH1	0.000161507	76.1958
A0A060W158	0.000161507	86.011
A0A060WRR9	0.000161507	83.9047
A0A060W3H4	0.000161507	82.659
A0A060Y339	0.000161507	52.8235
A0A060W8Z8	0.000161507	76.6418
A0A060XZP0	0.000166706	16.81
A0A060Y9V8	0.000161507	70.3202
A0A060YLF6	0.000161507	82.159
A0A060Y3I5	0.000161507	37.912
A0A060YM26	0.000161507	76.5897
A0A060XWZ8	0.000161507	79.3488
A0A060VSP7	0.000161507	75.9379
A0A060WN46	0.000161507	70.7096
A0A060XMV4	0.000161507	77.7073
A0A060X4E6	0.000161507	86.2683
A0A060Z4A6	0.000161507	74.8593
A0A060W0G5	0.000161507	85.4427
A0A060Z4P0	0.000161507	74.8593
A0A060Z5L3	0.000161507	72.1911
A0A060XJ60	0.000161507	93.8536
A0A060XTD9	0.000161507	71.6844
A0A060Y5Y8	0.000161507	71.1816
A0A060Z214	0.000161507	99.0271
A0A060W0M6	0.000161507	73.133
A0A060W9L9	0.000161507	91.6731
A0A060WZ16	0.000161507	64.2719
A0A060X326	0.000161507	82.4076
A0A060YS24	0.000161507	74.8593
A0A060W1C5	0.000161507	70.2002
A0A061A8U0	0.000161507	77.4489
N0DND1	0.000161507	78.479
A0A060WBR8	0.000161507	67.7412
A0A060XYJ2	0.000161507	75.4744
A0A060WCX9	0.000161507	80.0208
A0A060XBU7	0.000161507	86.6754
A0A060X0V6	0.000161507	69.9254
A0A060X560	0.000161507	72.9001
A0A060VPZ0	0.000161507	74.1938
A0A060WDY5	0.000161507	90.6568
A0A060VZ34	0.000161507	72.6081
A0A060XP70	0.000161507	84.955
A0A060YMB9	0.000161507	74.6113
A0A060W4C1	0.000161507	96.3237
A0A060XBQ2	0.000161507	98.8913
A0A060ZZ50	0.000161507	79.9893
A0A060XMF5	0.000161507	69.9308
A0A060Y6J5	0.000161507	80.608
A0A060Z847	0.000161507	73.1605
A0A060WUS9	0.000161507	69.2355
A0A060XEY7	0.000161507	71.2044
A0A060YGW7	0.000161507	72.98
A0A060YTH1	0.000161507	74.4664
A0A060W9L6	0.000161507	98.1925
A0A060XXA9	0.000161507	83.6875
A0A060Z9K2	0.000161507	73.1968
A0A060WJW8	0.000161507	74.1222
A0A060WT39	0.000161507	98.2716
A0A060YRG1	0.000161507	62.6083
A0A060WE12	0.000161507	97.3657
A0A060Z675	0.000161507	75.8054
A0A060W0Z4	0.000161507	76.7271
A0A060VZP8	0.000161507	79.6917
A0A060YQL6	0.000161507	69.4175
A0A060XQ78	0.000161507	62.6083
A0A060WV19	0.000161507	75.0812
A0A060VYN3	0.000161507	79.2763
A0A060Y877	0.000161507	64.769
A0A060X6Y0	0.000161507	76.2215
A0A060YBI0	0.000161507	85.0432
A0A060YD11	0.000161507	37.6668
A0A060VVV4	0.000161507	72.279
A0A060Y3L8	0.000161507	76.0124
A0A060XND2	0.000161507	77.4577
A0A060XRG9	0.000161507	74.5018
A0A060Z165	0.000161507	89.421
A0A060W4V4	0.000161507	84.5543
A0A060W9I5	0.000161507	69.4175
A0A060WDE5	0.000161507	80.6774
A0A060WDK5	0.000161507	77.8339
A0A060XEF1	0.000161507	71.7323
A0A060XY45	0.000161507	81.2003
A0A060YQK5	0.000161507	77.9229
A0A060VNR1	0.000161507	79.0875
A0A060XNX8	0.000161507	79.9075
A0A060VZR7	0.000161507	74.8593
A0A060X4R1	0.000161507	76.3196
A0A060YW35	0.000161507	73.2635
A0A061A968	0.000161507	79.1134
A0A060WRQ8	0.000161507	72.8262
A0A060WYL2	0.000161507	92.8965
A0A060WZ19	0.000161507	62.6083
A0A060W3S9	0.000161507	74.6827
A0A060VRX3	0.000161507	71.1542
A0A060W2M5	0.000161507	96.504
A0A060XBC1	0.000161507	74.8593
A0A060WAI6	0.000161507	83.6667
A0A060YG17	0.000161507	69.5997
A0A060YVB2	0.000161507	76.3918
A0A060XMA9	0.000161507	97.9469
A0A060VRU5	0.000161507	92.007
A0A060XTZ6	0.000161507	76.1573
A0A060XX30	0.000161507	69.5737
A0A060Y155	0.000161507	76.1887
A0A060W5L5	0.000161507	90.8074
A0A060XN38	0.000161507	68.6152
A0A060VNP2	0.000161507	77.8339
A0A060WQN1	0.000161507	88.5841
A0A060W142	0.000161507	73.133
A0A060WXQ8	0.000161507	87.1685
A0A060XQN3	0.000161507	76.5643
A0A060Z4U4	0.000161507	85.0375
A0A060X2C0	0.000161507	80.6577
A0A060VMN5	0.000161507	80.9361
A0A060VM86	0.000161507	78.1097
A0A060X314	0.000161507	93.6583
A0A060W8W6	0.000161507	62.6083
A0A060XDM5	0.000161507	76.874
A0A060VQK6	0.000161507	70.4442
A0A060Y3W6	0.000161507	89.5687
A0A060XWV2	0.000161507	83.8604
N0DTH0	0.000161507	78.479
A0A060XNF1	0.000161507	86.4623
A0A060VZE1	0.000161507	76.7405
A0A060WPL7	0.000161507	72.3303
A0A060YUM1	0.000161507	87.5256
A0A060WP14	0.000161507	85.3133
A0A060WRN2	0.000161507	89.2815
A0A060YIL2	0.000161507	82.7424
A0A060YZQ0	0.000161507	74.794
A0A060Z8H3	0.000161507	87.9612
A0A060WP19	0.000161507	85.2945
A0A060XAW9	0.000161507	87.3044
A0A060YN70	0.000161507	92.156
A0A060Y1J4	0.000161507	49.924
A0A060YJC1	0.000161507	37.6668
A0A060YB37	0.000161507	70.6422
A0A061A8J8	0.000161507	62.6083
A0A060WKU7	0.000161507	71.1029
A0A060XGT0	0.000161507	83.9071
A0A060X1Z9	0.000161507	85.7888
A0A060XZS3	0.000161507	73.654
A0A060YY16	0.000161507	88.3068
A0A060VZ84	0.000161507	92.2083
A0A060W201	0.000161507	79.9089
A0A060VVN5	0.000161507	74.8593
A0A060YF20	0.000161507	69.5737
A0A060VSY2	0.000161507	76.4735
A0A060X817	0.000161507	69.5648
A0A060YBV0	0.000161507	83.4606
A0A060Y5Q9	0.000161507	69.2509
A0A060YLJ3	0.000161507	80.0476
A0A060W359	0.000161507	79.7893
A0A060W6X5	0.000161507	99.7614
A0A060Z2L4	0.000161507	74.8593
A0A060YE75	0.000161507	80.7431
A0A060WXW0	0.000161507	75.6659
A0A060Z6H4	0.000161507	77.1165
A0A060Z138	0.000161507	74.8593
A0A060Z6V3	0.000161507	62.6083
A0A060WDQ9	0.000161507	76.7927
A0A060Y771	0.000161507	71.999
A0A060XXI9	0.000161507	64.856
A0A060WXB5	0.000161507	87.0866
A0A060YQN1	0.000161507	81.5273
A0A060YQ09	0.000161507	62.6083
A0A060Y6N9	0.000161507	62.6083
A0A060Z377	0.000161507	74.8593
A0A060WXW5	0.000161507	89.5687
A0A060YGG6	0.000161507	82.1547
A0A060XLZ1	0.000161507	71.4606
A0A060WFL6	0.000161507	78.8392
A0A060YF35	0.000161507	78.3617
A0A060W4A6	0.000161507	85.9916
A0A060X3I1	0.000161507	85.3192
A0A060WQD0	0.000161507	71.8451
A0A060Y099	0.000161507	69.4141
A0A060YFZ6	0.000161507	75.0808
A0A061A0A2	0.000161507	73.1968
A0A060W6G7	0.000161507	82.7026
A0A060XAJ2	0.000161507	97.7885
A0A060VW79	0.000161507	76.2021
A0A060WIE3	0.000161507	83.3101
A0A060YY32	0.000161507	82.6329
A0A060Y4C8	0.000161507	81.0284
A0A060XL41	0.000161507	80.0208
A0A060WWK3	0.000161507	82.4076
A0A060YDU7	0.000161507	75.1666
A0A060XXM9	0.000161507	78.7167
A0A060WXA4	0.000161507	69.9159
A0A060YHZ6	0.000161507	62.6083
A0A060YUF2	0.000161507	80.7431
A0A060VM99	0.000161507	74.9684
A0A060XX79	0.000161507	96.533
A0A060W0R3	0.000161507	56.654
A0A060XPM4	0.000161507	104.223
A0A060XT67	0.000161507	74.1938
A0A060VRD2	0.000161507	85.5292
A0A060X222	0.000161507	84.5437
A0A060Y5R7	0.000161507	75.8233
A0A060YC76	0.000161507	65.455
A0A060YCH5	0.000161507	74.0384
A0A060YE97	0.000161507	62.6083
A0A060Y5D0	0.000161507	74.6823
A0A060ZF59	0.000161507	62.6083
A0A060Y9K7	0.000161507	77.0802
A0A060YDX0	0.000161507	98.0088
A0A060XXQ0	0.000161507	73.7239
A0A060W7H9	0.000161507	71.6851
A0A060WAZ8	0.000161507	80.8979
A0A060XT02	0.000161507	87.3044
A0A060Y4N1	0.000161507	89.5687
A0A060XD57	0.000161507	75.5095
A0A060XCV8	0.000161507	73.4273
A0A060YCB3	0.000161507	75.8704
A0A060X914	0.000161507	70.7096
A0A060WWM4	0.000161507	82.1547
A0A060WS53	0.000161507	80.7211
A0A060XFB7	0.000161507	80.6743
A0A060Z2V0	0.000161507	79.0875
A0A060XQ18	0.000161507	52.8235
A0A060Y0Q0	0.000161507	73.7656
A0A060W2P0	0.000161507	76.9154
A0A060XBW7	0.000161507	80.0786
A0A060YRT8	0.000161507	79.1236
A0A060VWL0	0.000161507	69.9308
A0A060W263	0.000161507	83.8584
A0A060VM28	0.000161507	89.239
A0A060YVB4	0.000161507	75.0808
A0A060XLY6	0.000161507	73.867
A0A060Y0P1	0.000161507	76.3196
A0A060WN42	0.000161507	71.8148
A0A060WUA4	0.000161507	89.8178
A0A060YQI3	0.000161507	83.6048
A0A060XVR5	0.000161507	76.0124
A0A060VWG5	0.000161507	98.7127
A0A060XEG5	0.000161507	72.6702
A0A060VMB3	0.000161507	96.3237
A0A060X0V8	0.000161507	67.9778
A0A060Z9Q8	0.000161507	75.6911
A0A060XDA4	0.000161507	55.1333
A0A060VUQ0	0.000161507	77.8686
A0A060X6Z9	0.000161507	78.1637
A0A060XB92	0.000161507	83.4612
A0A060VXP5	0.000161507	96.533
A0A060W717	0.000161507	79.2689
A0A060XC79	0.000161507	76.6547
A0A060W5Q2	0.000161507	67.8512
A0A060WS01	0.000161507	73.7622
A0A060XJV3	0.000161507	70.938
A0A060YCA1	0.000161507	74.8593
A0A060W972	0.000161507	80.5764
A0A060VYQ5	0.000161507	82.5893
A0A060X276	0.000161507	66.4365
A0A060Y447	0.000161507	68.6152
A0A060XK95	0.000161507	74.6827
A0A060VWT0	0.000161507	98.1925
A0A060WIM1	0.000161507	82.052
A0A060YZS7	0.000161507	69.263
A0A060WFK4	0.000161507	81.0484
A0A060WNK7	0.000161507	65.949
A0A060W8U4	0.000161507	77.4601
A0A060XH71	0.000161507	74.8593
A0A060W0D0	0.000161507	68.3636
A0A060WQI4	0.000161507	77.4489
A0A060YQZ7	0.000161507	71.2578
A0A060VP89	0.000161507	78.4337
A0A060VXZ0	0.000161507	89.239
A0A060XEE9	0.000161507	80.0796
A0A060W3Z2	0.000161507	74.8192
A0A060VQQ8	0.000161507	78.5606
C1BFJ5	0.000161507	72.2319
A0A060YCS1	0.000161507	77.6661
A0A060X794	0.000161507	90.1215
A0A060X6D5	0.000161507	78.4702
A0A060Y1B7	0.000161507	71.2044
A0A060YMJ8	0.000161507	74.8593
A0A060W2X3	0.000161507	87.452
A0A060XG63	0.000161507	74.7899
A0A060Y7R8	0.000161507	92.156
A0A060XDR0	0.000161507	99.8237
A0A060Y981	0.000161507	70.2752
A0A060WRD6	0.000161507	83.4315
A0A060WX43	0.000161507	74.518
A0A060X0G4	0.000161507	99.5927
A0A060XY23	0.000161507	92.8547
A0A060VYL1	0.000161507	55.3805
A0A060X6K8	0.000161507	77.4646
A0A060XJ82	0.000161507	69.4141
A0A060WY12	0.000161507	75.3882
A0A060YCF7	0.000161507	71.7577
A0A060X6I4	0.000161507	87.3613
A0A060YJA0	0.000161507	80.7211
A0A060YC44	0.000161507	74.5408
A0A060XPK7	0.000161507	73.6585
A0A060YC31	0.000161507	81.3395
A0A060XKD3	0.000161507	69.2509
A0A060XCF1	0.000161507	78.8536
A0A060X1G5	0.000161507	69.9116
A0A060W4G1	0.000161507	79.9089
A0A060XWD4	0.000161507	91.0047
A0A060XWP8	0.000161507	87.1685
A0A060WH54	0.000161507	87.8572
A0A060XN12	0.000161507	68.2387
A0A060YE33	0.000161507	-76.7765
A0A060W165	0.000161507	-98.3662
A0A060XDE5	0.000161507	-99.8197
A0A060XVA1	0.000161507	-95.6826
A0A060VXB3	0.000161507	-99.1314
A0A060WL30	0.000161507	-120.577
A0A060WTZ3	0.000161507	-122.91
A0A060WU42	0.000161507	-90.5741
A0A060XZQ3	0.000161507	-121.651
A0A060Y7E8	0.000161507	-113.137
A0A060Z034	0.000161507	-114.303
A0A060XMA5	0.000161507	-63.479
A0A060YRF1	0.000161507	-108.023
A0A060XKX4	0.000161507	-126.566
A0A060XPE8	0.000161507	-104.437
A0A060ZGT4	0.000161507	-121.601
A0A060VWQ6	0.000161507	-106.827
A0A060X1U5	0.000161507	-123.439
A0A060YXU5	0.000161507	-111.017
A0A060X2M5	0.000161507	-118.893
A0A060YHZ7	0.000161507	-107.673
A0A060WN17	0.000161507	-31.6579
A0A060YT51	0.000161507	-31.0437
A0A060XHA7	0.000161507	-127.351
A0A060YJ55	0.000161507	-109.967
A0A060VSP0	0.000161507	-112.404
A0A060X7B5	0.000161507	-127.136
A0A060YST1	0.000161507	-115.932
A0A060XTI9	0.000161507	-108.852
A0A060WM21	0.000161507	-127.715
A0A060XKH8	0.000161507	-97.0992
A0A060WCW2	0.000161507	-110.247
A0A060X888	0.000161507	-114.065
A0A060WD44	0.000161507	-107.325
A0A060WL23	0.000161523	-23.1665
A0A060XKZ0	0.000161507	-143.57
A0A060Y1U7	0.000161507	-102.909
A0A060YAR2	0.000161507	-87.4978
A0A060YCJ8	0.000161507	-108.737
A0A060WLN6	0.000161507	-111.683
A0A060XZ18	0.000161507	-113.67
A0A060XR19	0.000161507	-87.336
A0A060YI74	0.000161507	-96.5559
A0A060ZH31	0.000161507	-59.0443
A0A060WIH6	0.000161507	-106.573
A0A060Y6A2	0.000161507	-86.8248
A0A060Z974	0.000161507	-94.839
A0A060XGN7	0.000161507	-100.771
A0A060YG67	0.000161507	-90.3413
A0A060YF06	0.000161507	-131.462
A0A061A594	0.000161507	-102.758
A0A060X722	0.000161507	-103.831
A0A060XKY1	0.000161507	-103.047
A0A060YC26	0.000161507	-105.948
A0A060WCH3	0.000161507	-149.156
A0A060W410	0.000161507	-104.714
A0A060WDX6	0.000161507	-118.087
A0A060YK96	0.000161507	-86.8248
A0A060W5K0	0.000161507	-120.577
A0A060X2I9	0.000161507	-68.2952
A0A060VTF4	0.000161507	-88.0152
A0A060WGE5	0.000161507	-123.048
A0A060XYE2	0.000161507	-117.883
A0A060Z9Y3	0.000161507	-115.061
A0A060Z518	0.000161507	-40.3056
A0A060W9X9	0.000161507	-124.622
A0A060YFU7	0.000161507	-100.771
A0A060VQS6	0.000161507	-95.4009
A0A060XL46	0.000161507	-48.2088
A0A060W3P7	0.000161507	-112.956
A0A060WIK4	0.000161507	-91.4177
A0A060WT17	0.000161507	-85.8105
A0A060WUC1	0.000161507	-106.169
A0A060XE46	0.000161507	-82.3472
A0A060XM01	0.000161507	-98.4952
A0A060YCD0	0.000161507	-121.419
A0A060X2N2	0.000161507	-123.742
A0A060Z5H9	0.000161507	-82.8172
A0A060X6G5	0.000161507	-77.1436
A0A060XB53	0.000161507	-75.153
A0A060WG08	0.000161507	-108.809
A0A060X7Y2	0.000161507	-123.439
A0A060YD24	0.000161507	-84.2281
A0A060XJ43	0.000161507	-110.314
A0A060WS06	0.000161507	-115.933
A0A060VW64	0.000161507	-133.947
A0A060W1Y5	0.000161507	-114.553
A0A060WCI7	0.000161507	-121.148
A0A060WED1	0.000161507	-121.667
A0A060Y486	0.000161507	-115.061
A0A060YXI8	0.000161507	-92.8466
A0A060XSW2	0.000161507	-99.597
A0A060ZEU7	0.000161507	-112.044
A0A060WXP2	0.000161507	-79.088
A0A060VRW1	0.000161507	-77.1436
A0A060VTQ6	0.000161507	-106.827
A0A060WEL4	0.000161507	-118.727
A0A060Y8E9	0.000161507	-112.019
A0A060Y926	0.000161507	-98.3662
A0A060VVM0	0.000161507	-112.299
A0A060YV59	0.000161507	-125.118
A0A060VR26	0.000161507	-120.174
A0A060WN96	0.000161507	-89.6864
A0A060X4P3	0.000161507	-101.833
A0A060XBB5	0.00016152	-24.7165
A0A060W5N9	0.000161507	-114.238
A0A060XM55	0.000161507	-71.46
A0A060Y1F5	0.000161507	-128.293
A0A060YCL3	0.000161507	-121.651
A0A060WDH3	0.000161507	-98.8223
A0A060Y5Z0	0.000161507	-87.5113
A0A060X8Q2	0.000161507	-113.031
A0A060YUI9	0.000161507	-105.772
A0A060ZI01	0.000161507	-125.007
A0A060WPH2	0.000161507	-122.91
A0A060XM71	0.000161507	-106.42
A0A060XTY4	0.000161507	-118.761
A0A060VQW6	0.000161507	-111.386
A0A060YTW6	0.000161507	-93.4789
A0A060Z3E4	0.000161507	-115.278
A0A060W3K3	0.000161507	-43.0466
A0A060XFS2	0.000161507	-101.849
A0A060YB47	0.000161507	-98.8702
C1BIA6	0.000161507	-112.032
A0A060Y822	0.000161507	-87.5466
A0A060VPK4	0.000161507	-124.622
A0A060Y9J8	0.000161507	-95.7013
A0A060XES9	0.000161507	-119.763
A0A060XV94	0.000161507	-115.129
A0A060X2M4	0.000161507	-93.8927
A0A060X9B9	0.000161507	-84.7281
A0A061ADR3	0.000161507	-77.1436
A0A060VTS0	0.000161507	-142.202
A0A060XF35	0.000161507	-146.598
A0A060Z669	0.000161507	-77.1436
A0A060WVG2	0.000161507	-91.3723
A0A060XEF4	0.000161507	-108.276
A0A060YIY0	0.000161507	-90.8478
A0A060ZE35	0.000161507	-77.1436
A0A060ZA55	0.000161507	-91.493
A0A060X964	0.000161507	-105.01
A0A060YA10	0.000161507	-69.4635
A0A060VUR4	0.000161507	-107.885
A0A060ZAT6	0.000161507	-128.669
A0A060WKB9	0.000161507	-106.66
A0A060VSJ5	0.000161507	-115.46
A0A060X4W4	0.000161507	-111.564
A0A060Y0X5	0.000161507	-128.208
A0A060WDF5	0.000161507	-122.471
A0A060WW40	0.000161507	-109.974
A0A060W3W9	0.000161507	-105.935
A0A060XPJ2	0.000161507	-143.272
A0A060W9W1	0.000161507	-109.705
A0A060XPI8	0.000161507	-96.7239
A0A060WXC8	0.000161507	-92.9023
A0A060W3S1	0.000161507	-87.336
A0A060WND5	0.000161507	-100.896
A0A060XUG5	0.000161507	-96.5129
A0A060VN18	0.000161507	-65.6905
A0A060VQI4	0.000161507	-115.46
A0A060WHB2	0.000161507	-94.2047
A0A060WK56	0.000161507	-81.6321
A0A060XZJ4	0.000161507	-111.684
A0A060Z0P7	0.000161507	-102.514
A0A060WAM7	0.000161507	-111.135
A0A060YHK8	0.000161507	-63.479
A0A060ZWG1	0.000161507	-113.07
A0A060WTA6	0.000161507	-77.1436
A0A060YC10	0.000161507	-158.574
A0A060YY74	0.000161507	-110.121
A0A061A7J3	0.000161507	-97.7665
A0A060XGJ7	0.000161507	-97.6924
A0A060WSR9	0.000161507	-120.662
A0A060XSZ2	0.000161507	-99.597
A0A060X5E0	0.000161507	-120.916
A0A060W8T3	0.000161507	-106.381
A0A060WTA5	0.000161507	-86.4
A0A060WZ07	0.000161507	-77.1436
A0A060XDY8	0.000161507	-108.737
A0A060YJA2	0.000161507	-139.221
A0A060Z1R6	0.000161507	-103.86
A0A060X325	0.000161507	-108.136
A0A060VTK1	0.000161507	-99.8366
A0A061A7K0	0.000161507	-88.1768
A0A060X5F9	0.000161507	-126.111
A0A060WLX5	0.000161507	-105.143
A0A060VSZ3	0.000161507	-98.0763
A0A060XQV7	0.000161507	-126.566
A0A060YXD5	0.000161507	-63.479
A0A060VTR5	0.000161507	-103.129
A0A060VZQ4	0.000161507	-99.3138
A0A060YA36	0.000161507	-106.13
A0A060Y4C2	0.000161507	-114.688
A0A060VMP3	0.000161507	-106.499
A0A060ZG10	0.000161507	-77.1436
A0A060X4M9	0.000161507	-85.8105
A0A060X4Q1	0.000161507	-93.9422
A0A060ZAC6	0.00016152	-24.7165
A0A060XD48	0.000161507	-105.543
A0A060XXS6	0.000161507	-119.583
A0A060Y1S1	0.000161507	-113.89
A0A060XEV2	0.000161507	-77.1436
A0A060XTB3	0.000161507	-90.2151
A0A060ZD04	0.000161507	-102.149
A0A060XSK7	0.000161507	-120.044
A0A060XX64	0.000161507	-96.4857
A0A060ZH38	0.000161507	-85.0988
A0A060YC67	0.000161507	-89.371
A0A060VV43	0.000161507	-91.1447
A0A060X9Z7	0.000161507	-125.307
A0A060XCW6	0.000161507	-91.0633
A0A060WAW0	0.000161507	-116.852
A0A060YX07	0.000161507	-106.972
A0A060WQP8	0.000161507	-121.224
A0A060YKA6	0.000161507	-93.0921
A0A060YT21	0.000161507	-111.362
A0A060XZM2	0.000161507	-120.901
A0A060WFQ8	0.000161507	-43.4988
A0A061A8Q2	0.000161507	-96.7073
A0A060WED0	0.000161507	-125.307
A0A060XJW6	0.000161507	-112.259
A0A060VYR4	0.000161507	-39.6044
A0A060WHZ4	0.000161507	-75.0563
A0A060WUI9	0.000161507	-111.557
A0A060YHR3	0.000161507	-118.705
A0A060VY03	0.000161507	-77.1436
A0A060XX71	0.000161507	-95.8063
A0A060XAQ2	0.000161507	-112.156
A0A060YBL3	0.000161507	-97.3744
A0A060WHE5	0.000161507	-89.2413
A0A060XP12	0.000161507	-77.1436
A0A060W0S2	0.000161507	-74.4758
A0A060YWK7	0.000161507	-84.3711
A0A060Z2K7	0.000161507	-109.496
A0A060WRH9	0.000161507	-113.137
A0A060YES1	0.000161507	-119.858
A0A060WGE4	0.000161507	-106.063
A0A060VST0	0.000161507	-100.112
A0A060X4Y0	0.000161507	-34.2815
A0A060X6C1	0.000161507	-101.719
A0A060XGK5	0.000161507	-97.3439
A0A060XQ87	0.000161507	-80.1464
A0A060WWD7	0.000161507	-77.1436
A0A060ZB08	0.000161507	-140.47
A0A060VNE6	0.000161507	-111.036
A0A060WL71	0.000161507	-95.3596
A0A060X9F4	0.000161507	-120.916
A0A060XQ45	0.000161507	-76.9831
A0A060XW69	0.000161507	-108.706
A0A060Z8F9	0.000161507	-99.8569
A0A060VVV8	0.000161507	-90.7353
A0A060XXJ7	0.000161507	-138.059
A0A060W358	0.000161507	-120.812
A0A060XCR2	0.000161507	-105.957
A0A060Z8R7	0.000161507	-75.907
A0A060VRJ6	0.000161507	-94.9504
A0A060XVG0	0.000161507	-118.885
A0A060VVV7	0.000161507	-134.974
A0A060VYW0	0.000161507	-98.5164
A0A060W6V4	0.000161507	-103.808
A0A060YTW8	0.000161507	-111.67
A0A060WUC9	0.000161507	-86.8248
A0A060XWJ7	0.000161507	-107.885
A0A060Z3U9	0.000161507	-95.9946
A0A060XP25	0.000161507	-89.371
A0A060VSW5	0.000161507	-104.994
A0A060X1U0	0.000161507	-104.714
A0A060WVJ3	0.000161507	-138.226
A0A060WZA7	0.000161507	-102.029
A0A060WWJ0	0.000161507	-119.063
A0A060X6I1	0.000161507	-96.3275
A0A060VVG5	0.000161507	-81.6321
A0A060W260	0.000161507	-92.1478
A0A060VXL1	0.000161507	-101.193
A0A060VM14	0.000161507	-112.956
A0A060WU16	0.000161507	-129.885
A0A060Y8U9	0.000161507	-77.0865
A0A060YEC0	0.000161507	-67.1403
A0A060X572	0.000161507	-99.1314
A0A060Z934	0.000161507	-97.8905
A0A060W3W4	0.000161507	-101.47
A0A060W0K1	0.000161507	-104.267
A0A060XI65	0.000161507	-121.54
A0A060YSE7	0.000161507	-82.4601
A0A061A6R5	0.000161507	-104.999
A0A060WMJ1	0.000161507	-102.879
A0A060Y9I9	0.000161507	-97.3274
A0A060W3G6	0.000161507	-106.499
A0A060Z8P0	0.000161507	-97.6827
A0A060VUA2	0.000161507	-90.1934
A0A060WBX5	0.000161507	-96.9574
A0A060WRI5	0.000161507	-101.838
A0A060YL57	0.000161507	-118.756
A0A060Y9M8	0.000161507	-84.9362
C1BH85	0.000161507	-83.2137
A0A060VWJ3	0.000161507	-131.555
A0A060X9K4	0.000161507	-110.377
A0A060XDQ4	0.000161507	-90.9647
A0A060YJG4	0.000161507	-77.1436
A0A060YSV4	0.000161507	-105.614
A0A060W9D9	0.000161507	-63.3985
A0A060Y7M7	0.000161507	-118.53
A0A060XF65	0.000161507	-124.811
A0A060WRV3	0.000161507	-110.546
A0A060Y9S8	0.000161507	-92.4348
A0A060XNZ5	0.000161507	-78.7424
A0A060XPP7	0.000161507	-100.16
A0A060W8K3	0.000161507	-113.07
A0A060XBD6	0.000161507	-119.763
A0A060Z7A9	0.000161507	-143.272
A0A060WNX5	0.000161507	-110.288
A0A060Z2B8	0.000161507	-143.272
A0A060Z4N2	0.000161507	-113.943
A0A060YKR7	0.000161507	-130.012
A0A060X8S5	0.000161507	-106.13
A0A060VVL1	0.000161507	-86.319
A0A060WK28	0.000161507	-104.823
A0A060WME7	0.000161507	-88.8987
A0A060WYX3	0.000161507	-77.1436
A0A060X426	0.000161507	-109.974
A0A060YR89	0.000161507	-128.293
A0A060Z6X8	0.000161507	-111.972
A0A060XFD5	0.000161507	-108.706
A0A060YT72	0.000161507	-77.1436
A0A060WDV0	0.000161507	-74.4758
A0A060X3R0	0.000161507	-118.705
A0A060YAM5	0.000161507	-77.1436
A0A060Z888	0.000161507	-100.547
A0A060VS72	0.000161507	-122.146
A0A060XQP7	0.000161507	-111.362
A0A060WZT2	0.000161507	-104.297
A0A060XLL7	0.000161507	-99.4401
A0A060YMT9	0.000161507	-103.1
A0A060X661	0.000161507	-120.662
A0A060XUU7	0.000161507	-87.2683
C1BIF1	0.000161507	-89.4557
A0A060X7T3	0.000161507	-99.0782
A0A060Z5V1	0.000161507	-100.945
A0A060WHQ2	0.000161507	-98.4787
A0A060VS49	0.000161507	-121.121
A0A060WTV6	0.000161507	-127.782
A0A060VXE3	0.000161507	-77.1436
A0A060WC92	0.000161507	-93.4789
A0A060XL97	0.000161507	-130.012
A0A060W3F0	0.000161507	-94.1719
A0A060XWW2	0.000161507	-108.201
A0A060Z0B6	0.000161507	-75.9412
A0A060WR97	0.000161507	-89.371
A0A060X7T0	0.000161507	-99.0782
A0A060Y2R3	0.000161507	-123.176
A0A060YGQ1	0.000161507	-111.062
A0A060XL55	0.000161507	-118.53
A0A060YXV1	0.000161507	-121.667
A0A060WCC8	0.000161507	-97.1364
A0A060WJM4	0.000161507	-114.274
A0A061A6X8	0.000161507	-115.122
A0A060W813	0.000161507	-93.3327
A0A060WTY2	0.000161507	-69.599
A0A060X8Q1	0.000161507	-137.327
A0A060XCQ0	0.000161507	-99.3877
A0A060XZY4	0.000161507	-127.351
A0A060WPW8	0.000161507	-108.136
A0A060WST0	0.000161507	-109.416
A0A060X023	0.000161507	-88.8987
A0A060YP30	0.000161507	-95.3596
A0A060YQI6	0.000161507	-47.4301
A0A060Z6P2	0.000161507	-107.969
A0A060X0Y9	0.000161507	-144.432
A0A060XCA2	0.000161507	-107.292
A0A060XGF0	0.000161507	-86.8248
A0A060WR96	0.000161507	-85.4559
A0A060X4B3	0.000161507	-133.867
A0A060Y6M9	0.000161507	-105.464
A0A060X6W4	0.000161507	-111.557
A0A060WW59	0.000161507	-100.805
A0A060W3N2	0.000161507	-91.7767
A0A060XFM3	0.000161507	-146.133
A0A060Y7W5	0.000161507	-110.504
A0A060XFH1	0.000161507	-77.1436
A0A060Y9A9	0.000161507	-71.46
A0A060VUP6	0.000161507	-115.933
A0A060XX92	0.000161507	-102.096
A0A060XT85	0.000161507	-87.5843
A0A060YD66	0.000161507	-80.2557
A0A060WLJ7	0.000161507	-88.7653
A0A060WLC9	0.000161507	-118.517
A0A060X2A7	0.000161507	-63.479
A0A060WAY9	0.000161507	-111.148
A0A060X9L1	0.000161507	-104.172
A0A060XHZ6	0.000161507	-77.1436
A0A060YXK2	0.000161507	-77.1436
A0A060XV54	0.000161507	-114.074
A0A060VUG9	0.000161507	-109.545
A0A060X312	0.000161507	-117.966
A0A060YWH7	0.000161507	-77.1436
A0A060WL37	0.000161507	-130.089
A0A060XDL4	0.000161507	-108.477
A0A060XZ73	0.000161507	-110.396
A0A060W3C0	0.000161507	-108.293
A0A060X7J3	0.000161507	-107.318
A0A060XAC7	0.000161507	-110.377
A0A060WE70	0.000161507	-94.8492
A0A060XJS4	0.000161507	-117.863
A0A060XHS8	0.000161507	-119.993
A0A060Y234	0.000161507	-115.63
A0A060WGX9	0.000161507	-130.112
A0A060XSU6	0.000161507	-110.517
A0A060YW61	0.000161507	-93.7503
A0A060WX74	0.000161507	-77.1436
A0A060XJZ6	0.000161507	-111.893
A0A060Z760	0.000161507	-98.8306
A0A060YFQ7	0.000161507	-77.1436
C1BFB6	0.000161507	-116.859
A0A060VUQ1	0.000161507	-77.1436
A0A060YUF4	0.000161507	-111.785
A0A060YF02	0.000161507	-106.118
A0A060XY09	0.000161507	-122.812
A0A060Z5T3	0.000161507	-111.87
A0A060XIK9	0.000161507	-77.1436
A0A060Y1B6	0.000173665	-15.611
A0A060ZAN4	0.000161507	-77.1436
A0A060XCR7	0.000161507	-84.8043
A0A060WR59	0.000161507	-133.909
A0A060YKI7	0.000161507	-96.9521
A0A060WP46	0.000161507	-110.377
A0A060X263	0.000161507	-77.1436
A0A060X227	0.000161507	-77.1436
A0A060W3R7	0.000161507	-124.527
A0A060WHU9	0.000161507	-98.6912
A0A060X7R9	0.000161507	-114.065
A0A060XPU7	0.000161507	-63.1317
A0A060YY67	0.000161507	-99.3138
A0A060XH19	0.000161507	-103.4
A0A060Y4H7	0.000161507	-143.272
A0A060YMB8	0.000161507	-106.388
A0A060W1K5	0.000161507	-99.4021
A0A060WPM9	0.000161507	-77.1436
A0A060WPT3	0.000161507	-107.325
A0A060WCZ7	0.000161507	-51.3639
A0A060XBI5	0.000161507	-133.868
A0A060YFL9	0.000161507	-113.105
A0A060VUF1	0.000161507	-91.3189
A0A060Y6W0	0.000161507	-93.2101
A0A060X5S4	0.000161507	-97.3862
A0A060YDB5	0.000161507	-105.892
A0A060YPI8	0.000161507	-79.3853
A0A060YXZ0	0.000161507	-110.687
A0A060YZI6	0.000161507	-118.71
A0A060YUX7	0.000161507	-95.7547
A0A060W4Z2	0.000161507	-106.13
A0A060WNG5	0.000161507	-81.7004
A0A060Y9K1	0.000161507	-67.3397
A0A060YS06	0.000161507	-100.811
A0A060Z0N6	0.000161507	-125.951
A0A060WMX9	0.000161507	-63.479
A0A060XR57	0.000161507	-131.862
A0A060XW12	0.000161507	-108.737
A0A060WVK4	0.000161507	-43.4988
A0A060YAH4	0.000161507	-98.4787
A0A060WFQ3	0.000161507	-128.55
A0A060XEJ4	0.000161507	-50.3903
A0A060XTR2	0.000161507	-106.988
A0A060Z721	0.000161507	-77.1436
A0A060W6U8	0.000161507	-105.196
A0A060VNS2	0.000161507	-103.303
A0A060WTP0	0.000161507	-102.029
A0A060XYH0	0.000161507	-107.673
A0A060Z9N9	0.000161507	-129.122
A0A060XZ15	0.000161507	-103.695
A0A060YJM3	0.000161507	-138.955
A0A060Y0B1	0.000161507	-118.482
A0A060Y4R4	0.000161507	-108.119
A0A060X2Q9	0.000161507	-117.005
A0A060ZEG9	0.000161507	-77.1436
A0A060WKQ5	0.000161507	-103.755
A0A060ZAG3	0.000161507	-106.302
A0A060VTI3	0.000161507	-143.272
A0A060VVP3	0.000161507	-124.495
A0A060VQD0	0.000161507	-86.9352
A0A060WKL1	0.000161507	-117.966
A0A060WM70	0.000161507	-89.5261
A0A060Y7C0	0.000161507	-113.609
A0A060VWY9	0.000161507	-99.597
A0A060WTJ1	0.000161507	-109.474
A0A060XDH9	0.000161507	-97.4005
A0A060YI87	0.000161507	-111.808
A0A060YQ46	0.000161507	-115.278
A0A061A5Z2	0.000161507	-138.518
A0A060W754	0.000161507	-58.9033
A0A060X3S3	0.000161507	-77.1436
A0A060WVR4	0.000161507	-122.575
A0A060Y1Z0	0.000161507	-63.479
A0A060WHC7	0.000161507	-113.942
A0A060X0G5	0.000161507	-109.474
A0A060X925	0.000161507	-103.4
A0A060Z7F6	0.000161507	-100.295
A0A060WTX3	0.000161507	-87.1611
A0A060X893	0.000161507	-80.1464
A0A060VQI6	0.000161507	-125.345
A0A060XR52	0.000161507	-80.335
A0A060XZZ6	0.000161507	-77.1436
A0A060YGG9	0.000161507	-89.146
A0A060XVT9	0.000161507	-90.8478
A0A060WY78	0.000161507	-110.379
A0A060WYT1	0.000161507	-63.479
A0A060YPU3	0.000161507	-102.096
A0A060Z211	0.000161507	-115.932
A0A060XYT1	0.000161507	-125.044
A0A060X8G5	0.000161507	-64.9633
A0A060XZ79	0.000161507	-104.999
A0A060YKE0	0.000161507	-135.105
A0A060YL36	0.000161507	-138.639
A0A060Z405	0.000161507	-73.5989
A0A060VX00	0.000161507	-111.148
A0A060XIF3	0.000161507	-77.1436
A0A060YIY8	0.000161507	-99.597
A0A060Z5K3	0.000161507	-115.539
A0A023IVG3	0.000161507	-96.1389
A0A060W008	0.000161507	-80.335
A0A060YX98	0.000161507	-107.926
A0A060W027	0.000161507	-72.6003
A0A060ZHS7	0.000161507	-77.1436
A0A060Y1N8	0.000161507	-81.6902
A0A060X279	0.000161507	-77.1436
A0A060WCI0	0.000161507	-85.1276
A0A060WXC9	0.000161507	-107.325
A0A060X334	0.000161507	-117.507
A0A060YEJ2	0.000161507	-111.133
A0A060VW56	0.000161507	-107.325
A0A060VVZ5	0.000161507	-103.616
A0A060W6Y9	0.000161507	-91.1517
A0A060XBY1	0.000161507	-105.957
A0A060Z5P8	0.000161507	-89.2413
A0A060W722	0.000161507	-107.453
A0A060Y573	0.000161507	-116.842
A0A060W5A0	0.000161507	-98.9754
A0A060X8I4	0.000161507	-106.851
A0A060WYQ3	0.000161507	-110.546
A0A060YDS9	0.000161507	-87.5843
A0A060YEM5	0.000161507	-98.9858
A0A060YH84	0.000161507	-127.597
A0A060WH84	0.000161507	-113.228
A0A060YDB9	0.000161507	-102.539
A0A060W1L6	0.000161507	-119.993
A0A060W216	0.00016155	-22.4593
A0A060X4I4	0.000161507	-72.6003
A0A060XVZ7	0.000161507	-135.557
A0A060YQY4	0.000173665	-15.611
A0A060W927	0.000161507	-96.1389
A0A060WPI3	0.000161507	-118.645
A0A060X6V4	0.000161507	-111.083
A0A060XD42	0.000161507	-106.823
A0A060Y7D7	0.000161507	-77.1436
A0A060VNQ0	0.000161507	-119.275
A0A060Y388	0.000161507	-100.774
A0A060WIG2	0.000161507	-77.1436
A0A060W492	0.000161507	-98.8702
A0A060VTM3	0.000161507	-114.065
C1BEM8	0.000161507	-121.686
A0A060W3Z9	0.000161507	-91.0633
A0A060X1C2	0.000161507	-108.772
A0A060WC58	0.000161507	-95.8912
A0A060WK47	0.000161507	-77.1436
A0A060WQH0	0.000161507	-104.172
A0A060XDQ9	0.000161507	-96.8182
A0A060YQV3	0.000161507	-114.238
A0A060YX60	0.000161507	-102.029
A0A060W2W0	0.000161507	-114.724
A0A060Y5D6	0.000161507	-95.7547
A0A060YHW1	0.000161507	-130.96
A0A060WCA8	0.000161507	-77.1436
A0A060WIB7	0.000161507	-115.676
A0A060W3D7	0.000161507	-111.731
A0A060Z7V7	0.000161507	-118.727
A0A060VVR2	0.000161507	-102.703
A0A060VZC0	0.000161507	-130.012
A0A060X217	0.000161507	-109.009
A0A060XSQ5	0.000161507	-69.599
A0A060VYC5	0.000161507	-75.0031
A0A060WNH7	0.000161507	-77.1436
A0A060YEZ1	0.000161507	-133.909
A0A060X4X7	0.000161507	-101.144
A0A060VTJ0	0.000161507	-53.7127
A0A060WEU3	0.000161507	-92.4806
A0A060Y927	0.000161507	-89.4969
A0A060YBQ7	0.000161507	-109.799
A0A060XK79	0.000161507	-93.0132
A0A060YCX3	0.000161507	-88.5826
A0A060WWM8	0.000161507	-112.672
A0A060XUL6	0.000161507	-63.4975
A0A060VMJ8	0.000161507	-94.1719
A0A060VW25	0.000161507	-125.763
A0A060Y208	0.000161507	-105.823
A0A060VU47	0.000161507	-56.0889
A0A060VW50	0.000161507	-95.1283
A0A060XJU9	0.000161507	-97.5984
A0A060W4G9	0.000161507	-80.9109
A0A060X2J6	0.000161507	-70.8581
A0A060VP04	0.000161507	-106.077
A0A060XCY4	0.000161507	-97.3274
A0A060XUL9	0.000161507	-89.371
A0A060XWZ3	0.000161507	-136.879
A0A060W0S8	0.000161507	-84.2161
A0A060YES5	0.000161507	-77.1436
A0A060ZA50	0.000161507	-77.1436
A0A060Y9S1	0.000161507	-126.339
A0A060YQ84	0.000161507	-126.712
A0A060WBK1	0.000161507	-91.4177
A0A060WDR1	0.000161507	-93.258
A0A060Y3U0	0.000161507	-117.751
A0A060XU41	0.000161507	-117.63
A0A060Z6W9	0.000161507	-116.624
A0A060X6P6	0.000161507	-58.7777
A0A060W3T9	0.000161507	-119.633
A0A060WDV5	0.000161507	-126.261
A0A060WV45	0.000161507	-61.8442
A0A060XV62	0.000161507	-143.334
A0A060W268	0.000161507	-95.3044
A0A060X2V1	0.000161507	-125.43
A0A060W4S0	0.000161507	-98.1741
A0A060Z1P8	0.000161507	-77.1436
A0A060VNS4	0.000161507	-18.743
A0A060ZGV7	0.000161507	-77.1436
A0A060X467	0.000161507	-102.581
A0A060WKE6	0.000161507	-123.048
A0A060YPQ8	0.000161507	-102.029
A0A060WBS1	0.000161507	-99.1013
A0A060XJ94	0.000161507	-70.8095
A0A060W5Z2	0.000161507	-73.2356
A0A060WUU6	0.000161507	-106.063
A0A060XQN0	0.000161507	-117.441
A0A060Z2F6	0.000161507	-114.205
A0A060WIX6	0.000161507	-120.812
A0A060XCT5	0.000161507	-101.788
A0A060XLL6	0.000161507	-72.6289
A0A060YM34	0.000161507	-123.244
A0A060WHE8	0.000161507	-135.25
A0A060WP80	0.000161507	-114.129
A0A060X4B4	0.000161507	-99.4311
A0A060WZA2	0.000161507	-102.029
A0A060WPZ0	0.000161507	-111.803
A0A060WEE6	0.000161507	-104.019
A0A060WPV5	0.000161507	-112.952
A0A060ZS11	0.000161507	-121.329
A0A060VPR6	0.000161507	-93.8709
A0A060X4L7	0.000161507	-104.968
A0A060X2X3	0.000161507	-121.235
A0A060Y2G9	0.000161545	-28.1209
A0A060YHF2	0.000161507	-40.5831
A0A060YM32	0.000161507	-115.371
A0A060W3N9	0.000161507	-108.536
A0A060Z1E7	0.000161507	-111.123
A0A060X8W0	0.000161507	-113.89
A0A060XF99	0.000161507	-95.8364
A0A060XRP3	0.000161507	-116.379
A0A060X5W8	0.000161507	-103.129
A0A060YGT9	0.000161507	-116.166
A0A060W4X3	0.000161507	-109.823
A0A060WAE5	0.000161507	-93.8927
A0A060WWS9	0.000161507	-144.432
A0A060ZBB1	0.000161507	-77.1436
A0A061A630	0.000161507	-105.898
A0A060VQV0	0.000161507	-117.332
A0A060WVU7	0.000161507	-94.1037
A0A060WKM5	0.000161507	-116.379
A0A060X2G9	0.000161507	-105.458
A0A060Z5C3	0.000161507	-121.148
A0A060VV42	0.000161507	-112.442
A0A060YCV7	0.000161507	-88.1582
A0A060W4Y9	0.000161507	-78.075
A0A060WSA8	0.000161507	-104.726
A0A060Y3N1	0.000161507	-75.3578
A0A060Y6E0	0.000161507	-101.306
A0A060YL67	0.000161507	-88.8086
A0A060WWC4	0.000161507	-104.823
A0A060XJM7	0.000161507	-116.933
A0A060YPN3	0.000161507	-90.2151
A0A060WG38	0.000161507	-107.885
A0A060X3M1	0.000161507	-116.013
A0A060X6R6	0.000161507	-107.318
A0A060YCQ8	0.000161507	-113.664
A0A060W7Q3	0.000161507	-108.106
A0A060ZA31	0.000161507	-77.1436
A0A060XRQ1	0.000161507	-128.772
A0A060Y8V2	0.000161507	-101.908

## Sheet: PF VS PF Disc
# Notes : Created from Advanced Analysis operation: significance Analysis.
#Experiment: New Experiment BSA Adjusted
#corrected p-value cut-off:0.05
#Post-hoc test: tukeyHSD
#Selected Test : Oneway ANOVA
#Entity List: All Entities
#Interpretation: Treatment
#p-value computation: Asymptotic
#Multiple Testing Correction: Benjamini-Hochberg
#
# Technology : Generic.IDENTIFIED_UNIDENTIFIED_COMPOUNDS.New Experiment BSA Adjusted_2022_Feb_07_17_37_22
# Owner : gxuser
# Created On : Mon Feb 07 17:40:24 EST 2022
Compound	p ([Parafilm] vs [PF Disc])
A0A060YJL9	0.000161507
A0A060X4K1	0.000161507
A0A060W4V7	0.000161507
A0A060VWY5	0.000161507
A0A060YY09	0.000161507
A0A060YP10	0.000161507
A0A060Y003	0.000161507
A0A060XVL7	0.000161507
A0A060YWZ0	0.000161507
A0A060XGV7	0.000161507
A0A060W5Q1	0.000161507
A0A060X178	0.000161507
A0A060WSW3	0.0472999
A0A060X5S2	0.000161507
A0A060X956	0.000161507
A0A060Y475	0.000161507
A0A060WI86	0.000161507
A0A060VRF7	0.000161507
A0A060XFB2	0.000161507
A0A060Z0E6	0.00103367
A0A060Y8U6	0.000161507
A0A060WA52	0.000161507
A0A060W0L5	0.000161507
A0A060WG15	0.000161507
A0A060W6W9	0.000161507
A0A060VNA2	0.000161507
A0A060YG78	0.000161507
A0A060W8N4	0.000161507
A0A060XE22	0.000161507
A0A060X854	0.0377977
A0A060YJ64	0.000167123
A0A060WJM0	0.000161507
A0A060VYV0	0.000161507
A0A060W542	0.000161507
A0A060Z0V0	0.000161507
A0A060YDR5	0.000161507
A0A060XUR7	0.000161507
A0A060WHP4	0.000161507
A0A060WXN3	0.000161507
A0A060YZB4	0.000161507
A0A060X7Q1	0.00971768
A0A060VT99	0.000161507
A0A060YQE6	0.000161507
A0A060VU90	0.000161507
A0A060VZ52	0.000161507
A0A060X623	0.000161507
A0A060Y4X6	0.000161507
A0A060WY09	0.000161507
A0A060Y853	0.000161507
A0A060Y3B4	0.000161507
A0A060YBI9	0.000161507
A0A060WVS2	0.000161507
A0A060YKX0	0.000161507
A0A060YPT6	0.000161507
A0A060VM58	0.0472999
A0A060WSP6	0.000161507
A0A060XH56	0.000161507
A0A060VUI9	0.000161507
A0A060WQE8	0.000161507
A0A060YY37	0.000161507
A0A060VY24	0.000161507
A0A060YHU2	0.000161507
A0A060W9R8	0.000161507
A0A060WL10	0.000161507
A0A060W3J6	0.000161507
A0A060Z2V5	0.000161507
A0A060XJE9	0.000161507
A0A060W4J1	0.000161507
A0A060Y8P3	0.000161507
A0A060YI44	0.000161507
A0A060VWA0	0.000161507
A0A060Y4P1	0.000161507
A0A060W6K1	0.000161507
A0A060X8X3	0.000161507
A0A060WEK7	0.000161507
A0A060YAH9	0.000161507
A0A060XL59	0.000161507
A0A060WPL8	0.000161507
A0A060WWH7	0.000161507
A0A060YE05	0.000161507
A0A060VQ95	0.000161507
A0A060XZX2	0.000161507
A0A060VR23	0.000161507
A0A060XZH2	0.000161507
A0A060X737	0.000161507
A0A060VWL5	0.0472999
A0A060W3E2	0.000161507
A0A060WVG6	0.000161507
A0A060W2D5	0.000161507
A0A060W5Y1	0.000161507
A0A060ZGP7	0.000161507
A0A060YE60	0.000161507
A0A060WMP1	0.000161507
A0A060XX32	0.000161507
A0A060X1L9	0.000161507
A0A060XC20	0.000161507
A0A060WWR0	0.000161507
A0A060XUM5	0.000161507
A0A060VQ75	0.000161507
A0A060XQT0	0.000161507
A0A060YNG0	0.000161507
A0A060VVR1	0.000161507
A0A060XZV9	0.000161507
A0A060X2Y5	0.000161507
A0A060XUQ5	0.000161507
A0A060XUB9	0.000161507
A0A060WC83	0.000161507
A0A060WB97	0.000161507
A0A060W2W7	0.000161507
A0A060X7M7	0.000161507
A0A060X9C5	0.000161507
A0A060XAM7	0.000161507
A0A060XM09	0.000161507
A0A060W511	0.000161507
A0A060W1T4	0.000161507
A0A060WDR2	0.000161507
A0A060WLP6	0.000161507
A0A060YYB2	0.000161507
A0A060X4R4	0.000161507
A0A060WI27	0.000161507
A0A060Y168	0.000161507
A0A060WSR6	0.000161507
A0A060WVT6	0.000161507
A0A060XDJ0	0.000161507
A0A060WWT0	0.000161507
A0A060YGY8	0.000161507
A0A060WUN3	0.000161507
A0A060Y316	0.000161507
A0A060X9M4	0.000161507
A0A060Y8F2	0.000161507
A0A060XGX9	0.000161507
A0A060WKK5	0.000161507
A0A060X346	0.000161507
A0A060YJU3	0.000161507
A0A060WB02	0.000161507
A0A060Z0Q0	0.000161507
A0A060X3C2	0.000161507
A0A060WR34	0.000161507
A0A060X6S3	0.000161507
A0A060XLU8	0.000161507
A0A060YVT4	0.000161507
A0A060VRI5	0.000161507
A0A060XF11	0.000161507
A0A060X5A7	0.000161507
A0A060W0M5	0.000161507
A0A060WN18	0.000161507
A0A060WYB5	0.000161507
A0A060XAF2	0.000161507
A0A060Y0G8	0.000161507
A0A060YZE4	0.000161507
A0A060WZ29	0.000161507
A0A060YQB0	0.000161507
A0A060XEX1	0.000161507
A0A060YTK8	0.000161507
A0A060W5N1	0.000161507
A0A060XR55	0.000161507
A0A060YLH1	0.000161507
A0A060XRA7	0.000161507
A0A060VXK0	0.000161507
A0A060Z5F7	0.000161507
A0A060X0Z7	0.000161507
A0A060YYS5	0.000161507
A0A060YJ83	0.000161507
A0A060Z451	0.000161507
A0A060ZRH4	0.000161507
A0A060VZB9	0.000161507
A0A060WP92	0.000161507
A0A060XPC8	0.000161507
A0A060W863	0.000161507
A0A060XG26	0.000161507
A0A060XXZ4	0.000161507
A0A060YDH6	0.00024142
A0A060WJ90	0.000161507
A0A060XEY8	0.000161507
A0A060X6G1	0.000161507
A0A060XC75	0.000161507
A0A060YJJ9	0.000161507
A0A060W286	0.000161507
A0A060XBZ4	0.000161507
A0A060XUX5	0.000161507
A0A060XA37	0.000161507
A0A060WM72	0.000161507
A0A060XZI2	0.000161507
A0A060Y6N5	0.000161507
A0A060YP40	0.000161507
A0A060WHU5	0.000161507
A0A060XEU0	0.000161507
A0A060ZBY1	0.000161507
A0A060XJX3	0.000161507
A0A060X2R1	0.000161507
A0A060ZDG7	0.000161507
A0A060VX02	0.000161507
A0A060YW24	0.000161507
B5KWB1	0.000161507
A0A060W7Q9	0.000161507
A0A060WHV6	0.000161507
A0A060XRW7	0.000161507
A0A060X7F8	0.000161507
A0A060X8W3	0.000161507
A0A060XXE2	0.000161507
A0A060X8G0	0.000161507
A0A060XSX2	0.000161507
A0A060XLB2	0.000161507
A0A060X6X3	0.000161507
A0A060YFU1	0.000161507
A0A060W8R8	0.000161507
A0A060WAK0	0.000161507
A0A060XD39	0.000161507
A0A060Y498	0.000161507
A0A060XYW7	0.000161507
A0A060Z9I7	0.000161507
A0A061ACU9	0.000161507
A0A060X3D1	0.000161507
A0A060WB56	0.000161507
A0A060ZEI2	0.000161507
A0A060XD20	0.000161507
A0A060VWA5	0.000161507
A0A060WCZ3	0.000161507
A0A060WQX8	0.000161507
A0A060VQJ9	0.000161507
A0A060Y0E7	0.0292562
A0A060Y6D6	0.000161507
A0A060VRV7	0.000161507
A0A060YGK0	0.000161507
A0A061A5E8	0.000161507
A0A060W6F6	0.000161507
A0A060X384	0.000161507
A0A060X3X3	0.000161507
A0A060XSA7	0.000161507
A0A060YT48	0.000161507
A0A060WQ56	0.000161507
A0A060VWR0	0.000161507
A0A060YCF3	0.000161507
A0A060X212	0.000161507
A0A060XUK3	0.000161507
A0A060Y562	0.000161507
A0A060WZS1	0.000161507
A0A060X706	0.000161507
A0A060W6W7	0.000161507
A0A060Y0U2	0.000161507
A0A060WZJ8	0.000161507
A0A060VTH3	0.000161507
A0A060WBR2	0.000161507
A0A060W1U5	0.000161507
A0A060WKA3	0.000161507
A0A060WQL3	0.000161507
A0A060XWL6	0.000161507
Q90WC2	0.000161507
A0A060XCC5	0.000161507
A0A060Z0E7	0.000161507
A0A060XBI9	0.000161507
A0A060XW42	0.000161507
A0A060YMW1	0.000161507
A0A060W1R5	0.000161507
A0A060XXE3	0.000161507
A0A060YAK9	0.000161507
A0A060XHY2	0.000161507
A0A060X622	0.000161507
A0A060Z6L6	0.000161507
A0A060WV25	0.000161507
A0A060XIN8	0.000161507
A0A060ZGE5	0.000161507
A0A060YP20	0.000161507
A0A060W6K9	0.000161507
A0A060X015	0.000161507
A0A060WLN8	0.000161507
A0A060YBR6	0.000161507
A0A060YQE9	0.000161507
A0A060VSL0	0.000161507
A0A060X684	0.000161507
A0A060W9V3	0.000161507
A0A060WHH1	0.000161507
A0A060X2A1	0.000161507
A0A060VX15	0.000161507
A0A060WQP2	0.000161507
A0A060YRC6	0.000161507
A0A060X2W6	0.000161507
A0A060X7I7	0.000161507
A0A060VRY5	0.000161507
A0A060Y5C7	0.000161507
A0A060WGB8	0.000161507
A0A060YKS6	0.000161507
A0A060WUT6	0.000161507
A0A060WC65	0.000161507
A0A060XLW3	0.000161507
A0A060XXL7	0.000161507
A0A060WUM6	0.000161507
A0A060XH35	0.000161507
A0A060VTN3	0.000161507
A0A060VU93	0.000161507
A0A060WDF2	0.000161507
A0A060Y902	0.000161507
A0A060YJJ8	0.000161507
A0A060VPC1	0.000161507
A0A060YFL6	0.000161507
A0A060YX36	0.000161507
A0A060WBA2	0.000161507
A0A060W6T3	0.000161507
A0A060WS69	0.000161507
A0A060WG71	0.000161507
A0A060WL67	0.000161507
A0A060YDR8	0.000161507
A0A060WAI8	0.000161507
A0A060YKL7	0.000161507
A0A060X9V6	0.000161507
A0A060YRL9	0.000161507
A0A060XYK8	0.000161507
A0A060VTT5	0.000161507
A0A060XXX9	0.000161507
A0A060XZW1	0.000161507
A0A060Y5H3	0.000161507
A0A060WNF8	0.000161507
A0A060X0R2	0.000161507
A0A060VXD4	0.000161507
A0A060W5I3	0.000161507
A0A060YA76	0.000161507
A0A060ZAM6	0.000161507
A0A060XKQ5	0.000161507
A0A060XQI0	0.000161507
A0A060YTP6	0.000161507
A0A060ZG49	0.000161507
A0A060ZGY0	0.000161507
A0A060ZD44	0.00024142
A0A060Y8V3	0.000161507
A0A060WPG5	0.000161507
A0A060YQ74	0.000161507
A0A060WR63	0.000161507
A0A060XIQ5	0.000161507
A0A060ZHB5	0.000161507
A0A060X961	0.000161507
A0A060YD09	0.000161507
A0A060Z3X7	0.000161507
A0A060X3U3	0.000161507
A0A060XL78	0.000161507
A0A060XPN2	0.000161507
A0A060XQF8	0.000161507
A0A060YV87	0.000161507
A0A060YWQ1	0.000161507
A0A060XMS8	0.000161507
A0A060YPS4	0.000161507
A0A060Z5D9	0.000161507
A0A060XM20	0.000161507
A0A060Y387	0.000161507
A0A060XJC0	0.000161507
A0A060XMT6	0.000161507
A0A060WT58	0.000161507
A0A060XDK9	0.000161507
A0A060XP96	0.000161507
A0A060VX99	0.000161507
A0A060WF21	0.000163234
A0A060XF38	0.000161507
A0A060VV86	0.000161507
A0A060WTU3	0.000161507
A0A060YK72	0.000161507
A0A060X2K3	0.000161507
A0A060XA18	0.000161507
A0A060YAY6	0.000161507
C1BHP1	0.000161507
A0A060X818	0.000161507
A0A060X7T8	0.000161507
A0A060XI06	0.000161507
A0A060Z933	0.000161507
A0A060Y850	0.000161507
A0A060VV33	0.000161507
A0A060XZJ6	0.000161507
A0A060WDQ1	0.000161507
A0A060XZ29	0.000161507
A0A060XBV0	0.000161507
A0A060Z2A9	0.000161507
A0A060WKF1	0.000161507
A0A060Y8E8	0.000161507
A0A060WR73	0.0438208
A0A060Y7Q3	0.000161507
A0A060YMT6	0.000161507
A0A060W471	0.000161507
Q6PUV9	0.000161507
A0A060WJL8	0.000161507
A0A060VNB4	0.000163234
A0A060X284	0.000161507
A0A060XRR2	0.000161507
A0A060WXF6	0.000163716
A0A060WRV0	0.000161507
A0A060WYR9	0.000161507
A0A060X2E6	0.000161507
A0A060YPP3	0.000161507
A0A060WVC5	0.000161507
A0A060X833	0.000279719
A0A060XSP7	0.000161507
A0A060Y716	0.000161507
A0A060Y6P6	0.000161507
A0A060YTK6	0.000161507
A0A060Y851	0.000161507
A0A060XEL8	0.000161507
A0A060YA34	0.000161507
A0A060W2B7	0.000161507
A0A060XEX6	0.000161507
A0A060W147	0.000161507
A0A060XJB7	0.000161507
A0A060XMP5	0.000161507
A0A060XYK1	0.000161507
A0A060WAB5	0.000161507
A0A060WMY4	0.000161507
A0A060WU48	0.000161507
A0A060WE11	0.000161507
A0A060WML1	0.000161507
A0A060YEA1	0.000161507
A0A060YT70	0.000161507
A0A060X2I8	0.000161507
A0A060YTJ7	0.000161507
A0A060XHH2	0.000161507
A0A060X9C3	0.000161507
A0A060XMN1	0.000161507
A0A060YFC6	0.000161507
A0A060W8W8	0.000161507
A0A060WIS2	0.000161507
A0A061A7D3	0.000161507
A0A060WQH2	0.000161507
A0A060XV67	0.000161507
A0A060YTK4	0.000161507
A0A060WQB6	0.000161507
A0A060W1V6	0.000161507
A0A060Y9M3	0.000161507
A0A060XJX9	0.000161507
A0A060X395	0.000161507
A0A060W473	0.000161507
A0A060WQR1	0.000161507
A0A060WS49	0.000161507
A0A060X3P7	0.000161507
A0A060Y107	0.000161507
A0A060VN69	0.000161507
A0A060X8Y5	0.000161507
A0A060XGG0	0.000161507
A0A060YXE0	0.000161507
A0A060XQI5	0.000161507
A0A060Y0H4	0.000161507
A0A060Y1L6	0.000161507
A0A060YVW2	0.000161507
A0A060Z2X2	0.000161507
A0A060VNF2	0.000161507
A0A060WUG6	0.000161507
A0A060YGZ1	0.00169727
A0A060VYX8	0.000161507
A0A060YB02	0.000161507
A0A060WES4	0.000161507
A0A060WPV6	0.000161507
A0A060XJS6	0.000161507
A0A060Y3G8	0.000161507
A0A060Z3Y9	0.000161507
A0A060W687	0.000161507
A0A060XTJ3	0.000161507
A0A060XIS4	0.000161507
A0A060WZY5	0.000161507
A0A060WS70	0.000161507
A0A060Y8I6	0.000161507
A0A060X772	0.000161507
A0A060WDQ7	0.000161507
A0A060YJX2	0.000161507
A0A060WAY7	0.000161507
A0A060X0L4	0.000170276
A0A060XA71	0.000161507
A0A060YPL5	0.000161507
A0A060WHC2	0.000161507
A0A060X2V3	0.000161507
A0A060XAA5	0.000162514
A0A060WI00	0.000161507
A0A060Y9T7	0.000161507
A0A060WEB7	0.000161507
A0A060WIE9	0.000161507
A0A060YTV0	0.000161507
A0A060XEE7	0.000161507
A0A060X1K0	0.000161507
A0A060WGD2	0.000161507
A0A060XH05	0.000161507
A0A060YAC9	0.000161507
A0A060Z8M5	0.000161507
A0A060W0S7	0.000161507
A0A060XSV9	0.000161507
A0A060XHJ8	0.000161507
A0A060XJ85	0.000161507
A0A060YGR7	0.000161507
A0A060VME0	0.000161507
A0A060W3G3	0.000161507
A0A060YJ08	0.000161507
A0A060WR23	0.000161507
A0A060X750	0.000161507
A0A060XPN5	0.000161507
A0A060VZV8	0.000161507
A0A060WFD9	0.000161507
A0A060WTW3	0.000161507
A0A060XJP2	0.000161507
A0A060XLE4	0.000161507
A0A060WUN0	0.000161507
A0A060WSV6	0.000161507
A0A060WZV4	0.000161507
A0A060YAP2	0.000161507
A0A060VRR1	0.000161507
A0A060W796	0.000161507
A0A060ZAD1	0.000161507
A0A060YTA8	0.000161507
A0A060VMC6	0.000161507
A0A060VZ90	0.000161507
A0A060XLX9	0.000161507
A0A060WFW0	0.000161507
A0A060WTZ2	0.000161507
A0A060XKA2	0.00169727
A0A060X4T5	0.000161507
A0A060XP44	0.000161507
A0A060YC06	0.000161507
A0A060X0K8	0.000161511
A0A060XCV0	0.000161507
A0A060Z490	0.000161507
A0A060VMC5	0.000161507
A0A060X8Z1	0.000161507
A0A060WVR1	0.000161507
A0A060Y7W3	0.000161507
A0A060XBJ5	0.000161507
A0A060XJK0	0.000161507
A0A060ZND2	0.000161507
A0A060XUC8	0.000161507
A0A060W2C2	0.000161507
A0A060W305	0.000161507
A0A060X7J2	0.000161507
A0A060Y4Q0	0.000161507
A0A060VX53	0.000250074
A0A060W8G8	0.000161507
A0A060Y1F7	0.000161507
A0A060Y2Q5	0.000161507
A0A060YPE5	0.000161507
A0A060ZU54	0.00024142
A0A060VNI6	0.000161508
A0A060WHD3	0.000161507
A0A060X691	0.000161507
A0A060X807	0.000161507
A0A060Z2D0	0.000161507
A0A060Z4B6	0.000161507
A0A060Z5R0	0.000161507
A0A060WLJ0	0.000161507
A0A060WQS5	0.000161507
A0A060WG59	0.000161507
A0A060WLY0	0.000161507
A0A060WW58	0.000161507
A0A060VVZ7	0.000161507
A0A060WA58	0.000161507
A0A060VME4	0.000161507
A0A060XVR2	0.000161507
A0A060W937	0.000161507
A0A060XJ77	0.000161507
A0A060W0M3	0.000161507
A0A060WRG0	0.000161507
A0A060XAZ2	0.000161507
A0A060XXP8	0.000161507
A0A060YP00	0.000161507
A0A060WU21	0.000161507
A0A060XSE5	0.000161507
A0A060W6V5	0.000161507
A0A060X162	0.000161507
A0A060W4E3	0.000161507
A0A060YSL2	0.000161507
A0A060XA93	0.000161507
A0A060VP99	0.000161507
A0A060Y5L9	0.000161507
A0A060YLH4	0.000161507
A0A060Z1W5	0.000161507
A0A060XJK1	0.000161507
A0A060YE84	0.000161507
A0A060YPJ0	0.000161507
A0A060WCR7	0.000161507
A0A060YXP5	0.000161507
A0A060XBB3	0.000161507
A0A060WL79	0.000161507
A0A060XLB1	0.000161507
A0A060VWB3	0.000161507
A0A060XMQ7	0.000161507
A0A060W7N9	0.000161507
A0A060XLK4	0.000161507
A0A060XBQ6	0.000161507
A0A060Y1A1	0.000161507
A0A060YPV9	0.000161507
A0A060WUT4	0.000161507
A0A060XWE6	0.000161507
A0A060WSW9	0.000161507
A0A060W9M6	0.000161507
A0A060WXA5	0.000161507
A0A060VZI7	0.000161507
A0A060XJF1	0.000161507
A0A060XMA6	0.000161507
A0A060X4L5	0.000161507
A0A060XRL8	0.000161507
A0A060W3X8	0.000161507
A0A060VV99	0.000161507
A0A060WBY3	0.00201117
A0A060XRR9	0.000161507
A0A060XFX3	0.000161507
A0A061A6F9	0.000161507
A0A060YHW8	0.000161507
A0A060VWG6	0.000161507
A0A060W662	0.000161507
A0A060YCG7	0.000161507
A0A060WSL8	0.000161507
A0A060XS53	0.000161507
A0A060XRC3	0.000161507
A0A060WIP0	0.000161507
A0A060WYW1	0.000161507
A0A060XE65	0.000161507
A0A060X4M8	0.000161507
A0A060YIP1	0.000161507
A0A060WYS7	0.000161507
A0A060YF34	0.000161507
A0A060XCM3	0.000161507
A0A060XQM9	0.000161507
A0A060YHP9	0.000161507
A0A060WYT0	0.000161507
A0A060W374	0.000161507
A0A060X2Q5	0.000161507
A0A060XZY5	0.000161507
A0A060Y0Q6	0.000161507
A0A060WPE1	0.000161507
A0A060X268	0.000161507
A0A060VTL0	0.000161507
A0A060XP35	0.000161507
A0A060YU45	0.000161507
A0A060Y4R1	0.000161507
A0A060W4M8	0.0376336
A0A060WS64	0.000161507
A0A060X7V3	0.000161507
A0A060WAM4	0.000161507
A0A060XAN2	0.000161507
A0A060VPW7	0.000161507
A0A060VUP7	0.000161507
A0A060ZDI0	0.0382372
A0A060Y9C5	0.000161507
A0A060YH22	0.000161507
A0A060XGU3	0.000161507
A0A060YM42	0.000161507
A0A060WS35	0.000161507
A0A060XB23	0.000161507
A0A060Y1U9	0.000161507
A0A060WHF1	0.000161507
A0A060WQU9	0.000161507
A0A060WYP1	0.000161507
A0A060X1X6	0.000161507
A0A060Y8R1	0.000161507
A0A060VVQ0	0.000161507
A0A060W9N1	0.000161507
A0A060WIS5	0.000161507
A0A060WGW4	0.000161507
A0A060W667	0.000161507
A0A060Z8E1	0.000161507
A0A060VXU3	0.000161507
A0A060W3Y6	0.000161507
A0A060WG34	0.000161507
A0A060X4S7	0.000161507
A0A060X2H8	0.000161507
A0A060YRW0	0.000161507
A0A060VUE4	0.000161507
A0A060X299	0.000161507
A0A060Y761	0.000161507
A0A060X5M6	0.000161507
A0A060Y206	0.000161507
A0A060W3J2	0.000161507
A0A060W928	0.000161507
A0A060Y2Q9	0.000161507
A0A060XPI0	0.000161507
A0A060ZCL9	0.000161507
A0A060VN62	0.000161507
A0A060YEN9	0.000161507
A0A060ZB28	0.000161507
A0A060WCC5	0.000161507
A0A060WYF2	0.000161507
A0A060XXR3	0.000161507
A0A060YE64	0.000163049
A0A060WF38	0.000161507
A0A060VN24	0.000161507
A0A060Y9P0	0.000161507
A0A060WJ08	0.000161507
A0A060XP37	0.000161507
A0A060W4B3	0.000161507
A0A060YVX7	0.000161507
A0A060W7G7	0.000161507
A0A060WF44	0.000161507
A0A060ZD23	0.000161507
A0A060WNE8	0.000161507
A0A060YTQ6	0.000161507
A0A060W289	0.000161507
A0A060X931	0.000161507
A0A060W2C6	0.000161507
A0A060WPA6	0.000161507
A0A060VVM2	0.000161507
A0A060XYI0	0.000161507
A0A060WQ54	0.000161507
A0A060VYT0	0.000161507
A0A060W0G4	0.000161507
A0A060W4P5	0.000161507
A0A060WMV0	0.000161507
A0A060YU33	0.000397621
A0A060WZ27	0.000161507
A0A060X7H6	0.000161507
A0A060Z8D9	0.000161507
A0A060WWI2	0.000161507
A0A060WYK4	0.000161507
A0A060Y903	0.000161507
A0A060XIZ9	0.000161507
A0A060YS39	0.000161507
A0A060W4B5	0.000161507
A0A060XQW2	0.000161507
A0A060Y021	0.000161507
A0A060ZB03	0.000161507
A0A060XIV8	0.000161507
A0A060XHS4	0.000161507
A0A060YHM1	0.000161507
A0A060VPA4	0.000161507
A0A060VST3	0.000161507
A0A060Z5G0	0.000161507
A0A060VN95	0.000161507
Q6UFZ7	0.000161507
A0A060X650	0.000161507
A0A060XA15	0.000161507
A0A060Z0J3	0.000161507
A0A060VMK2	0.000161507
A0A060Z509	0.000161507
A0A060VQZ6	0.000161507
A0A060WYT2	0.000161507
A0A060X053	0.000161507
A0A060X4V4	0.000161507
A0A060WVA5	0.000161507
A0A060XKK6	0.000161507
A0A060Y5Q5	0.000161507
A0A060VZ55	0.000161507
A0A060XAK2	0.000161507
A0A060VUG7	0.000161507
A0A060WN74	0.000161507
A0A060Y0L9	0.000161507
A0A060WPH1	0.000161507
A0A060W158	0.000161507
A0A060WRR9	0.000161507
A0A060W3H4	0.000161507
A0A060Y339	0.000161507
A0A060W8Z8	0.000161507
A0A060XZP0	0.000162997
A0A060Y9V8	0.000161507
A0A060YLF6	0.000161507
A0A060Y3I5	0.000161507
A0A060YM26	0.000161507
A0A060XWZ8	0.000161507
A0A060VSP7	0.000161507
A0A060WN46	0.000161507
A0A060XMV4	0.000161507
A0A060X4E6	0.000161507
A0A060Z4A6	0.000161507
A0A060W0G5	0.000161507
A0A060Z4P0	0.000161507
A0A060Z5L3	0.000161507
A0A060XJ60	0.000161507
A0A060XTD9	0.000161507
A0A060Y5Y8	0.000161507
A0A060Z214	0.000161507
A0A060W0M6	0.000161507
A0A060W9L9	0.000161507
A0A060WZ16	0.000161507
A0A060X326	0.000161507
A0A060YS24	0.000161507
A0A060W1C5	0.000161507
A0A061A8U0	0.000161507
N0DND1	0.000161507
A0A060WBR8	0.000161507
A0A060XYJ2	0.000161507
A0A060WCX9	0.000161507
A0A060XBU7	0.000161507
A0A060X0V6	0.000161507
A0A060X560	0.000161507
A0A060VPZ0	0.000161507
A0A060WDY5	0.000161507
A0A060VZ34	0.000161507
A0A060XP70	0.000161507
A0A060YMB9	0.000161507
A0A060W4C1	0.000161507
A0A060XBQ2	0.000161507
A0A060ZZ50	0.000161507
A0A060XMF5	0.000161507
A0A060Y6J5	0.000161507
A0A060Z847	0.000161507
A0A060WUS9	0.000161507
A0A060XEY7	0.000161507
A0A060YGW7	0.000161507
A0A060YTH1	0.000161507
A0A060W9L6	0.000161507
A0A060XXA9	0.000161507
A0A060Z9K2	0.000161507
A0A060WJW8	0.000161507
A0A060WT39	0.000161507
A0A060YRG1	0.000161507
A0A060WE12	0.000161507
A0A060Z675	0.000161507
A0A060W0Z4	0.000161507
A0A060VZP8	0.000161507
A0A060YQL6	0.000161507
A0A060XQ78	0.000161507
A0A060WV19	0.000161507
A0A060VYN3	0.000161507
A0A060Y877	0.000161507
A0A060X6Y0	0.000161507
A0A060YBI0	0.000161507
A0A060YD11	0.000161507
A0A060VVV4	0.000161507
A0A060Y3L8	0.000161507
A0A060XND2	0.000161507
A0A060XRG9	0.000161507
A0A060Z165	0.000161507
A0A060W4V4	0.000161507
A0A060W9I5	0.000161507
A0A060WDE5	0.000161507
A0A060WDK5	0.000161507
A0A060XEF1	0.000161507
A0A060XY45	0.000161507
A0A060YQK5	0.000161507
A0A060VNR1	0.000161507
A0A060XNX8	0.000161507
A0A060VZR7	0.000161507
A0A060X4R1	0.000161507
A0A060YW35	0.000161507
A0A061A968	0.000161507
A0A060WRQ8	0.000161507
A0A060WYL2	0.000161507
A0A060WZ19	0.000161507
A0A060W3S9	0.000161507
A0A060VRX3	0.000161507
A0A060W2M5	0.000161507
A0A060XBC1	0.000161507
A0A060WAI6	0.000161507
A0A060YG17	0.000161507
A0A060YVB2	0.000161507
A0A060XMA9	0.000161507
A0A060VRU5	0.000161507
A0A060XTZ6	0.000161507
A0A060XX30	0.000161507
A0A060Y155	0.000161507
A0A060W5L5	0.000161507
A0A060XN38	0.000161507
A0A060VNP2	0.000161507
A0A060WQN1	0.000161507
A0A060W142	0.000161507
A0A060WXQ8	0.000161507
A0A060XQN3	0.000161507
A0A060Z4U4	0.000161507
A0A060X2C0	0.000161507
A0A060VMN5	0.000161507
A0A060VM86	0.000161507
A0A060X314	0.000161507
A0A060W8W6	0.000161507
A0A060XDM5	0.000161507
A0A060VQK6	0.000161507
A0A060Y3W6	0.000161507
A0A060XWV2	0.000161507
N0DTH0	0.000161507
A0A060XNF1	0.000161507
A0A060VZE1	0.000161507
A0A060WPL7	0.000161507
A0A060YUM1	0.000161507
A0A060WP14	0.000161507
A0A060WRN2	0.000161507
A0A060YIL2	0.000161507
A0A060YZQ0	0.000161507
A0A060Z8H3	0.000161507
A0A060WP19	0.000161507
A0A060XAW9	0.000161507
A0A060YN70	0.000161507
A0A060Y1J4	0.000161507
A0A060YJC1	0.000161507
A0A060YB37	0.000161507
A0A061A8J8	0.000161507
A0A060WKU7	0.000161507
A0A060XGT0	0.000161507
A0A060X1Z9	0.000161507
A0A060XZS3	0.000161507
A0A060YY16	0.000161507
A0A060VZ84	0.000161507
A0A060W201	0.000161507
A0A060VVN5	0.000161507
A0A060YF20	0.000161507
A0A060VSY2	0.000161507
A0A060X817	0.000161507
A0A060YBV0	0.000161507
A0A060Y5Q9	0.000161507
A0A060YLJ3	0.000161507
A0A060W359	0.000161507
A0A060W6X5	0.000161507
A0A060Z2L4	0.000161507
A0A060YE75	0.000161507
A0A060WXW0	0.000161507
A0A060Z6H4	0.000161507
A0A060Z138	0.000161507
A0A060Z6V3	0.000161507
A0A060WDQ9	0.000161507
A0A060Y771	0.000161507
A0A060XXI9	0.000161507
A0A060WXB5	0.000161507
A0A060YQN1	0.000161507
A0A060YQ09	0.000161507
A0A060Y6N9	0.000161507
A0A060Z377	0.000161507
A0A060WXW5	0.000161507
A0A060YGG6	0.000161507
A0A060XLZ1	0.000161507
A0A060WFL6	0.000161507
A0A060YF35	0.000161507
A0A060W4A6	0.000161507
A0A060X3I1	0.000161507
A0A060WQD0	0.000161507
A0A060Y099	0.000161507
A0A060YFZ6	0.000161507
A0A061A0A2	0.000161507
A0A060W6G7	0.000161507
A0A060XAJ2	0.000161507
A0A060VW79	0.000161507
A0A060WIE3	0.000161507
A0A060YY32	0.000161507
A0A060Y4C8	0.000161507
A0A060XL41	0.000161507
A0A060WWK3	0.000161507
A0A060YDU7	0.000161507
A0A060XXM9	0.000161507
A0A060WXA4	0.000161507
A0A060YHZ6	0.000161507
A0A060YUF2	0.000161507
A0A060VM99	0.000161507
A0A060XX79	0.000161507
A0A060W0R3	0.000161507
A0A060XPM4	0.000161507
A0A060XT67	0.000161507
A0A060VRD2	0.000161507
A0A060X222	0.000161507
A0A060Y5R7	0.000161507
A0A060YC76	0.000161507
A0A060YCH5	0.000161507
A0A060YE97	0.000161507
A0A060Y5D0	0.000161507
A0A060ZF59	0.000161507
A0A060Y9K7	0.000161507
A0A060YDX0	0.000161507
A0A060XXQ0	0.000161507
A0A060W7H9	0.000161507
A0A060WAZ8	0.000161507
A0A060XT02	0.000161507
A0A060Y4N1	0.000161507
A0A060XD57	0.000161507
A0A060XCV8	0.000161507
A0A060YCB3	0.000161507
A0A060X914	0.000161507
A0A060WWM4	0.000161507
A0A060WS53	0.000161507
A0A060XFB7	0.000161507
A0A060Z2V0	0.000161507
A0A060XQ18	0.000161507
A0A060Y0Q0	0.000161507
A0A060W2P0	0.000161507
A0A060XBW7	0.000161507
A0A060YRT8	0.000161507
A0A060VWL0	0.000161507
A0A060W263	0.000161507
A0A060VM28	0.000161507
A0A060YVB4	0.000161507
A0A060XLY6	0.000161507
A0A060Y0P1	0.000161507
A0A060WN42	0.000161507
A0A060WUA4	0.000161507
A0A060YQI3	0.000161507
A0A060XVR5	0.000161507
A0A060VWG5	0.000161507
A0A060XEG5	0.000161507
A0A060VMB3	0.000161507
A0A060X0V8	0.000161507
A0A060Z9Q8	0.000161507
A0A060XDA4	0.000161507
A0A060VUQ0	0.000161507
A0A060X6Z9	0.000161507
A0A060XB92	0.000161507
A0A060VXP5	0.000161507
A0A060W717	0.000161507
A0A060XC79	0.000161507
A0A060W5Q2	0.000161507
A0A060WS01	0.000161507
A0A060XJV3	0.000161507
A0A060YCA1	0.000161507
A0A060W972	0.000161507
A0A060VYQ5	0.000161507
A0A060X276	0.000161507
A0A060Y447	0.000161507
A0A060XK95	0.000161507
A0A060VWT0	0.000161507
A0A060WIM1	0.000161507
A0A060YZS7	0.000161507
A0A060WFK4	0.000161507
A0A060WNK7	0.000161507
A0A060W8U4	0.000161507
A0A060XH71	0.000161507
A0A060W0D0	0.000161507
A0A060WQI4	0.000161507
A0A060YQZ7	0.000161507
A0A060VP89	0.000161507
A0A060VXZ0	0.000161507
A0A060XEE9	0.000161507
A0A060W3Z2	0.000161507
A0A060VQQ8	0.000161507
C1BFJ5	0.000161507
A0A060YCS1	0.000161507
A0A060X794	0.000161507
A0A060X6D5	0.000161507
A0A060Y1B7	0.000161507
A0A060YMJ8	0.000161507
A0A060W2X3	0.000161507
A0A060XG63	0.000161507
A0A060Y7R8	0.000161507
A0A060XDR0	0.000161507
A0A060Y981	0.000161507
A0A060WRD6	0.000161507
A0A060WX43	0.000161507
A0A060X0G4	0.000161507
A0A060XY23	0.000161507
A0A060VYL1	0.000161507
A0A060X6K8	0.000161507
A0A060XJ82	0.000161507
A0A060WY12	0.000161507
A0A060YCF7	0.000161507
A0A060X6I4	0.000161507
A0A060YJA0	0.000161507
A0A060YC44	0.000161507
A0A060XPK7	0.000161507
A0A060YC31	0.000161507
A0A060XKD3	0.000161507
A0A060XCF1	0.000161507
A0A060X1G5	0.000161507
A0A060W4G1	0.000161507
A0A060XWD4	0.000161507
A0A060XWP8	0.000161507
A0A060WH54	0.000161507
A0A060XN12	0.000161507

## Sheet: WP_Disc VS PF
# Notes : Created from Advanced Analysis operation: significance Analysis.
#Experiment: New Experiment BSA Adjusted
#corrected p-value cut-off:0.05
#Post-hoc test: tukeyHSD
#Selected Test : Oneway ANOVA
#Entity List: All Entities
#Interpretation: Treatment
#p-value computation: Asymptotic
#Multiple Testing Correction: Benjamini-Hochberg
#
# Technology : Generic.IDENTIFIED_UNIDENTIFIED_COMPOUNDS.New Experiment BSA Adjusted_2022_Feb_07_17_37_22
# Owner : gxuser
# Created On : Mon Feb 07 17:40:24 EST 2022
Compound	p ([WP Disc] vs [Parafilm])
A0A060YJL9	0.000161507
Q9YGF6	0.00322092
C1BG67	0.00023817
A0A060X4K1	0.000161507
A0A060W4V7	0.000161507
A0A060VWY5	0.000161507
A0A060XQJ3	0.000161507
A0A060YY09	0.000161507
A0A060YP10	0.000161507
A0A060Y003	0.000161507
A0A060XVL7	0.00026109
A0A060W046	0.000161507
A0A060Y244	0.000180973
A0A060X958	0.000161507
A0A060YWZ0	0.0333621
A0A060XGV7	0.000161507
A0A060W5Q1	0.000161507
A0A060ZVC3	0.000992307
A0A060W1F1	0.000189615
A0A060XQ17	0.000161507
A0A060X178	0.000161507
A0A060W2X9	0.0046558
A0A060XUK2	0.00016243
A0A060X5S2	0.000161507
A0A060WAW8	0.000161507
A0A060X956	0.000161507
A0A060VNY4	0.0156036
A0A060WI86	0.000161507
A0A060VRF7	0.000161507
A0A060XFB2	0.000161507
A0A060Y8U6	0.00104393
A0A060WA52	0.000161507
A0A060W0L5	0.000161507
A0A060WDT2	0.00923405
A0A060WG15	0.000161507
A0A060W6W9	0.000161507
A0A060VNA2	0.000161507
A0A060XZS0	0.000161507
A0A060XKG1	0.000161507
A0A060XSW0	0.000206528
A0A060WJ79	0.026606
A0A060YG78	0.000161507
A0A060XMR8	0.000161507
A0A060W8N4	0.000184528
A0A060YWV7	0.00167405
A0A060XE22	0.000161507
A0A060X1Y1	0.000161507
A0A060VXP8	0.00577117
A0A060Y9M1	0.000162202
A0A060Z0U7	0.000161507
A0A060YJ64	0.000167123
A0A060WJM0	0.000161507
A0A060VYV0	0.000161507
A0A060Z0V0	0.000161507
A0A060YDR5	0.000161507
A0A060W926	0.000161507
A0A060XUR7	0.000161507
A0A060WHP4	0.000161507
A0A060WWY0	0.000161507
A0A060WXN3	0.000161507
A0A060XWH1	0.000161507
A0A060W7K0	0.026606
A0A060YZB4	0.000161507
A0A060WH36	0.000161507
A0A060X7Q1	0.00123443
A0A060ZDQ0	0.000177744
A0A060VT99	0.000161507
A0A060YQE6	0.000161507
A0A060YVX8	0.000161507
A0A060VU90	0.0488457
A0A060VZ52	0.000161507
A0A060X623	0.000161507
A0A060WXK2	0.00123335
A0A060Y4X6	0.000161507
A0A060WY09	0.000161507
A0A060Y853	0.000161507
A0A060YK70	0.000259716
A0A060YIU5	0.000205906
A0A060Y3B4	0.000161507
A0A060YBI9	0.000161507
A0A060WVS2	0.0156123
A0A060YKX0	0.000161507
A0A060YPT6	0.000161507
A0A060WBV8	0.000161507
A0A060VUI9	0.000161507
A0A060WQE8	0.000161507
A0A060YY37	0.000161507
A0A060W4G5	0.000190999
A0A060YP37	0.00946672
A0A060VY24	0.000161507
A0A060W7K9	0.00043905
A0A060YHU2	0.0118746
A0A060W9R8	0.000161507
A0A060W9B9	0.000161507
A0A060XRV6	0.00119388
A0A060Z4Y8	0.000205906
A0A060W3J6	0.000161507
Q7ZZW1	0.00283823
A0A060Z2V5	0.000161507
A0A060XJE9	0.000161507
A0A060WJY5	0.0487351
A0A060W4J1	0.000161507
A0A060XEG1	0.000318199
A0A060WJM9	0.0286992
A0A060Y8P3	0.000161507
A0A060XUT0	0.000161507
A0A060Z7S3	0.000303276
A0A060YI44	0.000161507
A0A060VWA0	0.000161507
A0A060Y4P1	0.000161507
A0A060W6K1	0.000161507
A0A060XSJ5	0.00787407
A0A060WEK7	0.000161536
A0A060YAH9	0.0105582
A0A060WJB1	0.000258799
A0A060WWX5	0.00681751
A0A060XL59	0.000161507
A0A060WPL8	0.000197387
A0A060WWH7	0.000161507
A0A060YE05	0.000161507
A0A060VQ95	0.000161507
A0A060XZX2	0.000161507
A0A060VR23	0.000161507
A0A060XSW8	0.000194222
A0A060XZH2	0.00144835
A0A060WXP0	0.000161507
A0A060X737	0.000161507
A0A060W3E2	0.000617528
A0A060WVG6	0.000161507
A0A060W2D5	0.000161507
A0A060ZGP7	0.000161507
A0A060WMP1	0.000161507
A0A060XRX8	0.000205906
A0A060X1L9	0.000161507
A0A060XC20	0.000163813
A0A060WWR0	0.000161507
A0A060YWC6	0.000161507
A0A060XUM5	0.00563514
A0A060WRD5	0.000161507
A0A060VQ75	0.000161507
A0A060Y757	0.00037072
A0A060XQT0	0.00724485
A0A060XPA0	0.000161507
A0A060YNG0	0.000161507
A0A060XX27	0.0135681
A0A060XRY1	0.000205906
Q9YGF5	0.000205906
A0A060W7C9	0.000161507
A0A060XKX2	0.000353021
A0A060YE33	0.000161507
A0A060VVR1	0.000161507
A0A060XMA5	0.000161507
A0A060YI74	0.000161507
A0A060X2I9	0.000161507
A0A060XL46	0.000161507
A0A060WT17	0.000161507
A0A060XUB9	0.000161507
A0A060Z5H9	0.000161507
A0A060WC83	0.000161507
A0A060Y5Z0	0.000161507
A0A060Y822	0.000161507
A0A060X7M7	0.000161507
A0A060X9B9	0.000161507
A0A060XAM7	0.000161507
A0A060WK56	0.000161507
A0A060YHK8	0.000161507
A0A060W1T4	0.000161507
A0A060WTA5	0.000161507
A0A061A7K0	0.000161507
A0A060YXD5	0.000161507
A0A060WDR2	0.000161507
A0A060X4M9	0.000161507
A0A060XX64	0.000161507
A0A060YYB2	0.000161507
A0A060WHZ4	0.000161507
A0A060W0S2	0.000161507
A0A060Z8R7	0.000161507
A0A060VVG5	0.000161507
A0A060Y8U9	0.000161507
A0A060YEC0	0.000161507
A0A060WI27	0.000161507
A0A060W9D9	0.000161507
A0A060XNZ5	0.000161507
A0A060WDV0	0.000161507
A0A060WSR6	0.000161507
A0A060Z0B6	0.000161507
A0A060W813	0.000161507
A0A060WTY2	0.000161507
A0A060X2A7	0.000161507
A0A060Y8F2	0.000161507
A0A060WKK5	0.000161507
A0A060XPU7	0.000161507
A0A060YPI8	0.000161507
A0A060WNG5	0.000161507
A0A060Y9K1	0.000161507
A0A060YS06	0.000161507
A0A060WMX9	0.000161507
A0A060WM70	0.000161507
A0A060Y1Z0	0.000161507
A0A060WYT1	0.000161507
A0A060X8G5	0.000161507
A0A060Z405	0.000161507
A0A060YVT4	0.000161507
A0A060X5A7	0.000161507
A0A060WYB5	0.000161507
A0A060XSQ5	0.000161507
A0A060VYC5	0.000161507
A0A060W4G9	0.000161507
A0A060X2J6	0.000161507
A0A060YQB0	0.000161507
A0A060X6P6	0.000161507
A0A060WV45	0.000161507
A0A060YTK8	0.000161507
A0A060VNS4	0.000161507
A0A060W5Z2	0.000161507
A0A060XLL6	0.000161507
A0A060YHF2	0.000161507
A0A060YCV7	0.000161507
A0A060W4Y9	0.000161507
A0A060Y3N1	0.000161507
A0A060X0Z7	0.000161507
A0A060YYS5	0.000161507
A0A060YJ83	0.000161507
A0A060Z451	0.000161507
A0A060ZRH4	0.000161507
A0A060VZB9	0.000161507
A0A060WP92	0.000161507
A0A060XPC8	0.000161507
A0A060W863	0.000161507
A0A060XG26	0.000161507
A0A060XXZ4	0.000161507
A0A060YDH6	0.000161507
A0A060WJ90	0.000161507
A0A060XEY8	0.000161507
A0A060VX13	0.000161507
A0A060X6G1	0.000161507
A0A060XC75	0.000161507
A0A060XJC2	0.000161507
A0A060WGU0	0.000161507
A0A061A5C1	0.000161507
A0A060YJJ9	0.000161507
A0A060W286	0.000161507
A0A060XBZ4	0.000161507
A0A060XUX5	0.000161507
A0A060XA37	0.000161507
A0A060WM72	0.000161507
A0A060XZI2	0.000161507
A0A060Y6N5	0.000161507
A0A060YP40	0.000161507
A0A060WHU5	0.000161507
A0A060XEU0	0.000161507
A0A060ZBY1	0.000161507
A0A060XJX3	0.000161507
A0A060X2R1	0.000161507
A0A060ZDG7	0.000161507
A0A060VX02	0.000161507
A0A060YW24	0.000161507
B5KWB1	0.000161507
A0A060W7Q9	0.0248576
A0A060WHV6	0.000161507
A0A060XRW7	0.000161507
A0A060X7F8	0.000161507
A0A060X8W3	0.000161507
A0A060XXE2	0.000161507
A0A060X8G0	0.00446994
A0A060XDB5	0.000161507
A0A060XSX2	0.000161507
A0A060XSL0	0.0108244
A0A060XLB2	0.000161507
A0A060X6X3	0.000161507
A0A060X9Z2	0.000161507
A0A060YFU1	0.000161507
A0A060W8R8	0.000161507
A0A060WAK0	0.000161507
A0A060XD39	0.000161507
A0A060Y498	0.000161507
A0A060XYW7	0.000161507
A0A060WL36	0.000161507
A0A061ACU9	0.000161507
A0A060X0C8	0.0143783
A0A060X3D1	0.000161507
A0A060WB56	0.000161507
A0A060XMG0	0.000161507
A0A060ZEI2	0.000161507
A0A060XD20	0.000161507
A0A060VWA5	0.000161507
A0A060WCZ3	0.000161507
A0A060WQX8	0.000161507
A0A060VQJ9	0.000161507
A0A060Y0E7	0.00143688
A0A060Y6D6	0.000161507
A0A060VRV7	0.000161507
A0A060YI69	0.000184299
A0A060XKA1	0.000313877
A0A060YGK0	0.000161507
A0A061A5E8	0.000161507
A0A060W6F6	0.000161507
A0A060X384	0.000161507
A0A060X3X3	0.000161507
A0A060XSA7	0.000161507
A0A060YT48	0.000161507
A0A060WQ56	0.000161507
A0A060X7L9	0.000161507
A0A060VWR0	0.000161507
A0A060YCF3	0.000161507
A0A060X212	0.000161507
A0A060W857	0.000161507
A0A060XUK3	0.000161507
A0A060Y562	0.000161536
A0A060WZS1	0.000161507
A0A060W2W4	0.000161507
A0A060X706	0.000161507
A0A060W6W7	0.000161507
A0A060Y0U2	0.000161507
A0A060WZJ8	0.000161507
A0A060VTH3	0.000161507
A0A060WBR2	0.000161507
A0A060W1U5	0.000161507
A0A060WKA3	0.00878562
A0A060WQL3	0.000161507
A0A060XWL6	0.000161507
Q90WC2	0.000161507
A0A060VQM3	0.000161507
A0A060XCC5	0.017012
A0A060Z0E7	0.000161507
A0A060XBI9	0.000161507
A0A060XW42	0.000161507
A0A060W1R5	0.000161507
A0A060XXE3	0.000161507
A0A060YAK9	0.000161507
A0A060XHY2	0.000161507
A0A060X622	0.000161507
A0A060Z6L6	0.000161507
A0A060WV25	0.0056045
A0A060XIN8	0.000161507
A0A060ZGE5	0.000161507
A0A060YP20	0.000161507
A0A060W6K9	0.00028668
A0A060WNK3	0.000161507
A0A060X015	0.000161507
A0A060WLN8	0.000161507
A0A060YBR6	0.000161507
A0A060YQE9	0.000161507
A0A060VSL0	0.000161507
A0A060X684	0.000161507
A0A060W9V3	0.000161507
A0A060YXK5	0.000164776
A0A060WHH1	0.000161507
A0A060X2A1	0.000161507
A0A060VX15	0.000161507
A0A060WQP2	0.000161507
A0A060YRC6	0.000161507
A0A060X2W6	0.000161507
A0A060X7I7	0.000161507
A0A060VRY5	0.000161507
A0A060Y5C7	0.000161507
A0A060W0M2	0.000161507
A0A060WGB8	0.000161507
A0A060YKS6	0.000161507
A0A060W930	0.000161507
A0A060WUT6	0.0056045
A0A060WC65	0.000161507
A0A060XLW3	0.000161507
A0A060XXL7	0.000161507
A0A060WUM6	0.000161507
A0A060XH35	0.0103518
A0A060VTN3	0.000161515
A0A060VU93	0.000161507
A0A060WDF2	0.000161507
A0A060Y902	0.000161507
A0A060YJJ8	0.000161507
A0A060VPC1	0.000161507
A0A060W5L4	0.000161507
A0A060YFL6	0.000161507
A0A060YX36	0.000161507
A0A060WBA2	0.000161507
A0A060W6T3	0.000161507
A0A060WS69	0.000161507
A0A060WG71	0.000161507
A0A060WL67	0.000161507
A0A060W8M6	0.000161507
A0A060YDR8	0.000161507
A0A060X798	0.000161507
A0A060XYM8	0.000161507
A0A060WAI8	0.000161507
A0A060YKL7	0.000161507
A0A060X9V6	0.000161507
A0A060YRL9	0.000161507
A0A060XYK8	0.000161507
A0A060VTT5	0.000161507
A0A060XXX9	0.000161507
A0A060XZW1	0.000161507
A0A060Y5H3	0.000161507
A0A060WNF8	0.000161507
A0A060VXD4	0.000161507
A0A060W5I3	0.000161507
A0A060YA76	0.000161507
A0A060ZAM6	0.000161507
A0A060XKQ5	0.000161507
A0A060XQI0	0.0145001
A0A060YTP6	0.000161507
A0A060ZG49	0.000161507
A0A060ZGY0	0.000161507
A0A060ZD44	0.000161507
A0A060W9U8	0.000161507
A0A060Y8V3	0.000161507
A0A060WPG5	0.000161559
A0A060X3Z2	0.000161507
A0A060YQ74	0.000161507
A0A060WR63	0.0119788
A0A060XIQ5	0.000161507
A0A060ZHB5	0.000161507
A0A060X961	0.000161507
A0A060YD09	0.000161507
A0A060Z3X7	0.000161507
A0A060X3U3	0.000161507
A0A060XL78	0.000161507
A0A060XPN2	0.000161507
A0A060XQF8	0.000161507
A0A060YV87	0.000161507
A0A060YWQ1	0.000161507
A0A060XMS8	0.000163884
A0A060YPS4	0.000161507
A0A060Z5D9	0.000161507
A0A060XM20	0.000161507
A0A060Y387	0.000161536
A0A060XJC0	0.000161507
A0A060XMT6	0.000161507
A0A060WT58	0.000161507
A0A060VMF6	0.000161507
A0A060XDK9	0.000161507
A0A060XP96	0.000161507
A0A060VX99	0.000161507
A0A060Y6L1	0.000172167
A0A060WF21	0.000163234
A0A060XF38	0.000161507
A0A060VV86	0.000166232
A0A060WTU3	0.000161507
A0A060YK72	0.000161507
A0A060X866	0.00396981
A0A060X2K3	0.000161507
A0A060XA18	0.000161507
A0A060YAY6	0.0325525
A0A060X4C0	0.000172167
A0A060X818	0.000161507
A0A060X7T8	0.000161507
A0A060XI06	0.000161507
A0A060Z933	0.000161507
A0A060Y850	0.000161507
A0A060VV33	0.000161507
A0A060XZJ6	0.000161507
A0A060XZ29	0.000161507
A0A060XBV0	0.000161507
A0A060Z2A9	0.000161507
A0A060WKF1	0.000161507
A0A060Y8E8	0.000161507
A0A060WR73	0.00192896
A0A060Y7Q3	0.000161507
A0A060YMT6	0.000161507
A0A060W471	0.000161507
Q6PUV9	0.000161507
A0A060WJL8	0.000161507
A0A060VNB4	0.000163234
A0A060X284	0.000161507
A0A060XRR2	0.000161507
A0A060WXF6	0.000163716
A0A060WRV0	0.000161507
A0A060WYR9	0.0176757
A0A060X2E6	0.000161507
A0A060VR65	0.000161507
A0A060YPP3	0.000161507
A0A060VSA0	0.000161507
A0A060WVC5	0.000161507
A0A060X833	0.000279719
A0A060VZH2	0.000161766
A0A060XSP7	0.000161507
A0A060Y6P6	0.000161507
A0A060YTK6	0.000161507
A0A060Y851	0.000161507
A0A060XEL8	0.000161507
A0A060YA34	0.000161507
A0A060VVH4	0.000161507
A0A060W2B7	0.000161507
A0A060XEX6	0.000161507
A0A060W147	0.000161507
A0A060XC99	0.0109801
A0A060XJB7	0.000161507
A0A060XY18	0.00361426
A0A060XMP5	0.000161507
A0A060XYK1	0.000161507
A0A060WAB5	0.000161507
A0A060WMY4	0.000161507
A0A060WU48	0.000161507
A0A060YGP9	0.000161507
A0A060WE11	0.000161507
A0A060WML1	0.000161507
A0A060YEA1	0.000161507
A0A060YT70	0.000161507
A0A060X2I8	0.000161507
A0A060YTJ7	0.000161507
A0A060XHH2	0.000161507
A0A060X9C3	0.0145001
A0A060XMN1	0.000161507
A0A060YFC6	0.000161507
A0A060W8W8	0.000161507
A0A060WIS2	0.000196736
A0A061A7D3	0.000161507
A0A060WQH2	0.000161507
A0A060XV67	0.000161507
A0A060YTK4	0.000161507
A0A060WQB6	0.000161507
A0A060W1V6	0.00175526
A0A060XI60	0.000161507
A0A060WFW3	0.000161507
A0A060Y9M3	0.000161507
A0A060XJX9	0.00316279
A0A060VPC6	0.000161507
A0A060X395	0.000161507
A0A060W473	0.000161507
A0A060WQR1	0.000161509
A0A060WS49	0.000161507
A0A060X3P7	0.000161507
A0A060Y107	0.000161507
A0A060VN69	0.000161507
A0A060X8Y5	0.000161507
A0A060YXE0	0.000338385
A0A060XQI5	0.000161507
A0A060Y0H4	0.000161507
A0A060YVW2	0.000161507
A0A060Z2X2	0.000161507
A0A060VNF2	0.000161507
A0A060WUG6	0.000161507
A0A060YGZ1	0.00169727
A0A060VYX8	0.000161507
A0A060WJ17	0.000161507
A0A060WES4	0.000161507
A0A060WPV6	0.000161507
A0A060XJS6	0.000161507
A0A060Y3G8	0.000161507
A0A060Z3Y9	0.000161507
A0A060VZC9	0.000161507
A0A060W687	0.000161507
A0A060XTJ3	0.00160127
A0A060XIS4	0.00151281
A0A060WZY5	0.000161507
A0A060VWD1	0.000748799
A0A060WS70	0.000161507
A0A060Y8I6	0.000161507
A0A060X772	0.000161507
A0A060WDQ7	0.000161507
A0A060YJX2	0.000161507
A0A060WAY7	0.000161507
A0A060X0L4	0.00588168
A0A060XA71	0.000161507
A0A060ZFM6	0.000161507
A0A060YPL5	0.000161507
A0A060WHC2	0.000161507
A0A060WS59	0.000161507
A0A060X2V3	0.000161507
A0A060XAA5	0.000162514
A0A060WI00	0.000161507
A0A060Y9T7	0.000161507
A0A060WEB7	0.000161507
A0A060WIE9	0.0107279
A0A060YTV0	0.000161507
A0A060XEE7	0.000161591
A0A060X1K0	0.000161507
A0A060WGD2	0.000161507
A0A060XH05	0.000161507
A0A060ZI27	0.000161507
A0A060Y4I4	0.000161965
A0A060YAC9	0.000161507
A0A060W0S7	0.000161507
A0A060WWW9	0.000161507
A0A060XSV9	0.000161507
A0A060XHJ8	0.000161507
A0A060XJ85	0.000161507
A0A060YGR7	0.000161507
A0A060VME0	0.000161507
A0A060W3G3	0.000161507
A0A060X2T3	0.000429047
A0A060YJ08	0.000161507
A0A060WR23	0.000161507
A0A060X750	0.000161507
A0A060XPN5	0.000161507
A0A060VZV8	0.000161507
A0A060WFD9	0.000161507
A0A060WTW3	0.00908643
A0A060XJP2	0.000161507
A0A060XLE4	0.000161507
A0A060XMM6	0.000161507
A0A060WUN0	0.000161507
A0A060WSV6	0.000161507
A0A060WZV4	0.000161507
A0A060Y1G8	0.000161507
A0A060YAP2	0.000161507
A0A060VRR1	0.000161507
A0A060X2F8	0.000161507
A0A060W796	0.000161507
A0A060ZAD1	0.000161507
A0A060YTA8	0.000161507
A0A060VZ90	0.000161507
A0A060XXB0	0.000161507
A0A060XLX9	0.000161507
A0A060YAF5	0.000161507
A0A060WFW0	0.000161507
A0A060XKA2	0.00169727
A0A060X4T5	0.000161507
A0A061AD81	0.000161507
A0A060XP44	0.000161507
A0A060YC06	0.000161507
A0A060X0K8	0.000161511
A0A060XCV0	0.000161507
A0A060Z490	0.000161507
A0A060VMC5	0.000161507
A0A060X8Z1	0.000161507
A0A060WVR1	0.000161507
A0A060Y7W3	0.000161507
A0A060YEH7	0.000161507
A0A060XBJ5	0.000161507
A0A060XJK0	0.000161507
A0A060ZND2	0.000161507
A0A060XUC8	0.000161507
A0A060W2C2	0.000170353
A0A060W305	0.000161507
A0A060X7J2	0.000161507
A0A060Y4Q0	0.000161507
A0A060VX53	0.000250074
A0A060W8G8	0.000161507
A0A060Y1F7	0.000161507
A0A060Y2Q5	0.000161507
A0A060YPE5	0.000161507
A0A060ZU54	0.000161507
A0A060VNI6	0.000161508
A0A060WHD3	0.000161507
A0A060X691	0.000161507
A0A060X807	0.000161507
A0A060Z2D0	0.000161507
A0A060Z4B6	0.000161507
A0A060Z5R0	0.000161507
A0A060WLJ0	0.000161507
A0A060WQS5	0.000161507
A0A060X8E6	0.000162442
A0A060WG59	0.000161507
A0A060WLY0	0.000161507
A0A060WW58	0.000161507
A0A060VVZ7	0.000161507
A0A060WA58	0.000161507
A0A060X6V3	0.0143783
A0A060VME4	0.000161507
A0A060XVR2	0.000161507
A0A060W937	0.000161507
A0A060XJ77	0.000161507
A0A060W0M3	0.000161507
A0A060WRG0	0.000161507
A0A060XAZ2	0.000161507
A0A060X652	0.0123354
A0A060XXP8	0.000161507
A0A060YP00	0.000161507
A0A060WU21	0.000161507
A0A060XSE5	0.000161507
A0A060W6V5	0.000161507
A0A060X162	0.000161507
A0A060W4E3	0.000161507
A0A060XH93	0.00940832
A0A060YSL2	0.000161507
A0A060XA93	0.000161507
A0A060YG98	0.000161507
A0A060VP99	0.000161507
A0A060Y171	0.0114544
A0A060XHM4	0.00361426
A0A060Y5L9	0.000161507
A0A060YLH4	0.000161507
A0A060Z1W5	0.000161507
A0A060WFJ7	0.000161507
A0A060YE84	0.000161507
A0A060YPJ0	0.0127803
A0A060ZHD5	0.000161507
A0A060WCR7	0.000161507
A0A060YXP5	0.000161507
A0A060XBB3	0.000161507
A0A060WL79	0.000161507
A0A060XLB1	0.0056045
A0A060VWB3	0.00033837
A0A060XMQ7	0.000161507
A0A060W7N9	0.000161507
A0A060WY72	0.000161507
A0A060XII9	0.00471909
A0A060XLK4	0.000161507
A0A060XBQ6	0.000161507
A0A060Y1A1	0.000161507
A0A060YPV9	0.000161507
A0A060YQ48	0.00070875
A0A060WUT4	0.000161507
A0A060XWE6	0.000161507
A0A061A7V2	0.000161507
A0A060WSW9	0.000161507
A0A060WQ64	0.00023586
A0A060VPB9	0.0175585
A0A060W9M6	0.000161507
A0A060WYI8	0.000161507
A0A060WXA5	0.000161507
A0A060Z3Q4	0.000161507
A0A060VZI7	0.000161507
A0A060VRT8	0.000161507
A0A060XJF1	0.000161507
A0A060XMA6	0.000161507
A0A060X4L5	0.000161507
A0A060XRL8	0.000161507
A0A060W3X8	0.000161507
A0A060XIL1	0.000161507
A0A060VV99	0.000161507
A0A060WBY3	0.000161507
A0A060XRR9	0.000161507
A0A060XU12	0.000161507
A0A060XFX3	0.000161507
A0A061A6F9	0.000161507
A0A060YHW8	0.000161507
A0A060VWG6	0.000161507
A0A060W662	0.000161507
A0A060X4I2	0.000161507
A0A060YCG7	0.000161508
A0A060WSL8	0.000161507
A0A060XS53	0.00074248
A0A060XRC3	0.000161507
A0A060WIP0	0.000161507
A0A060WYW1	0.000161507
A0A060XE65	0.000161507
A0A060X4M8	0.00741185
A0A060YIP1	0.000161507
A0A060WQM2	0.000161507
A0A060WYS7	0.000161507
A0A060YF34	0.000161507
A0A060XCM3	0.000161507
A0A060WEQ3	0.000161507
A0A060XQM9	0.000161507
A0A060YHP9	0.000161507
A0A060WYT0	0.000161507
A0A060W374	0.000161507
A0A060X2Q5	0.000161507
A0A060XT19	0.000161507
A0A060XZY5	0.000161507
A0A060Y0Q6	0.000161507
A0A060WPE1	0.000161507
A0A060X268	0.000161507
A0A060VTL0	0.000161507
A0A060XP35	0.000161507
A0A060YU45	0.000161507
A0A060Y4R1	0.000161507
A0A060W4M8	0.000161507
A0A060WS64	0.000161507
A0A060X7V3	0.000161507
A0A060WAM4	0.000161594
A0A060XAN2	0.000161507
A0A060VPW7	0.000161507
A0A060VUP7	0.000161507
A0A060ZDI0	0.000161507
A0A060Y9C5	0.000161507
A0A060YH22	0.000161507
A0A060XGU3	0.000175577
A0A060YM42	0.000161507
A0A060WS35	0.000161507
A0A060XB23	0.000161507
A0A060Y1U9	0.000161507
A0A060WQU9	0.000161507
A0A060WYP1	0.000161507
A0A060X1X6	0.000161507
A0A060Y8R1	0.000161507
A0A060WDK3	0.000161507
A0A060VVQ0	0.000161507
A0A060W9N1	0.000161507
A0A060WIS5	0.000161507
A0A060WXE4	0.000161507
A0A060WGW4	0.000161507
A0A060W667	0.000161507
A0A060Z8E1	0.000161507
A0A060VXU3	0.000161507
A0A060XBL5	0.00136366
A0A060W3Y6	0.0339855
A0A060WG34	0.00908643
A0A060X4S7	0.000199922
A0A060X2H8	0.000161507
A0A060YRW0	0.000161507
A0A060VUE4	0.000161507
A0A060X299	0.000161507
A0A060Y761	0.000161507
A0A060X5M6	0.000161507
A0A060Y206	0.000161507
A0A060W3J2	0.000161507
A0A060W928	0.000161507
A0A060Y2Q9	0.000161507
A0A060XPI0	0.000161507
A0A060ZCL9	0.000161507
A0A060VN62	0.000161507
A0A060YEN9	0.000161507
A0A060ZB28	0.000161507
A0A060WCC5	0.000161507
A0A060WYF2	0.000161507
A0A060XXR3	0.000161507
A0A060YE64	0.000161533
A0A060WF38	0.000161507
A0A060VN24	0.000161507
A0A060Y9P0	0.000161507
A0A060WJ08	0.000161507
A0A060XP37	0.000161507
A0A060W4B3	0.000161507
A0A060YVX7	0.000161507
A0A060W7G7	0.000161507
A0A060WF44	0.000161507
A0A060ZD23	0.000161507
A0A060WNE8	0.000161507
A0A060YTQ6	0.000161507
A0A060W289	0.000161507
A0A060X931	0.000161507
A0A060W2C6	0.000161507
A0A060WPA6	0.000161507
A0A060VVM2	0.000161507
A0A060XYI0	0.000161507
A0A060WQ54	0.000161507
A0A060VYT0	0.000161507
A0A060W0G4	0.000161507
A0A060W4P5	0.000161507
A0A060WMV0	0.000161507
A0A060YU33	0.000161547
A0A060WZ27	0.000161507
A0A060X7H6	0.000161507
A0A060Z8D9	0.000161507
A0A060WWI2	0.000161507
A0A060VYJ7	0.000161507
A0A060Y6J0	0.000161507
A0A060VU13	0.000161507
A0A060ZEB2	0.000161507
A0A060X1N9	0.000161507
A0A060X8X6	0.000161507
A0A060WIY8	0.000161507
A0A060Y6T8	0.000161507
A0A060X243	0.000161507
A0A060X4Q0	0.000161507
A0A060Y996	0.000161507
A0A060XSL8	0.000161507
A0A060WQ16	0.000161507
A0A060X1N6	0.000161507
A0A060W8W9	0.000161507
A0A060XVE9	0.000161507
A0A060Y4Q6	0.000161507
A0A060VXA2	0.000161507
A0A060XHS5	0.000161507
A0A060WX30	0.000161507
A0A060X1I4	0.000161507
A0A060YKZ9	0.000161507
A0A060WPR3	0.000161507
A0A060VVS1	0.000161507
A0A060VZK0	0.000161507
A0A060YD77	0.000161507
A0A060WEA2	0.000161507
A0A060YLY1	0.000161507
A0A060Z6J8	0.000161507
A0A060W2S2	0.000161507
A0A060X0R6	0.000161507
A0A060YTJ1	0.000161507
A0A060XRQ0	0.000161507
A0A060WTC6	0.000161507
A0A060YIV4	0.000161507
A0A060X009	0.000161507
A0A060Y603	0.000161507
A0A060VXV3	0.000161507
A0A060Z0A2	0.000161507
A0A060YCY2	0.000161507
A0A060WC26	0.000161507
A0A060W1L2	0.000161507
A0A060WZ98	0.000161507
A0A060WDZ6	0.000161507
A0A060VMH5	0.000161507
A0A060XXR5	0.000161507
A0A060VSA4	0.000161507
A0A060WXX3	0.000161507
A0A060X984	0.000161507
A0A060X997	0.000161507
A0A060WTS6	0.000161507
A0A060Z5T1	0.000161507
A0A060W432	0.000161507
A0A060X2K4	0.000161507
A0A060WQG2	0.000161507
A0A060Y879	0.000161507
A0A060WS19	0.000161507
A0A060X1J4	0.000161507
A0A060YWQ3	0.000161507
A0A060WKB2	0.000161507
A0A060Y094	0.000161507
A0A060W2S1	0.000161507
A0A060YM85	0.000161507
A0A060VYV2	0.000161507
A0A060Z3M2	0.000161507
A0A060XJR4	0.000161507
A0A060YX65	0.000161507
A0A060WR36	0.000161507
A0A060XE37	0.000161507
A0A060WT55	0.000161507
A0A060XKZ2	0.000161507
A0A060YNA6	0.000161507
A0A060Y8Q8	0.000161507
A0A060X3A3	0.000161507
A0A060VSL8	0.000161507
A0A060X561	0.000161507
A0A060W5W4	0.000161507
A0A060Y9S9	0.000161507
A0A060XS55	0.000161507
A0A060YJN6	0.000161507
A0A060X856	0.000161507
A0A060XEE1	0.000161507
A0A060YAM1	0.000161507
A0A060YJN4	0.000161507
A0A060VQU0	0.000161507
A0A060X4K7	0.000161507
A0A060XY95	0.000161507
A0A060XWL3	0.000161507
A0A060ZGZ5	0.000161507
A0A060W3X5	0.000161507
A0A060YTW5	0.000161507
A0A060XCX3	0.000161507
A0A060YHG9	0.000161507
A0A060Y4L2	0.000161507
A0A060X564	0.000161507
A0A060Z0W4	0.000161507
A0A060YDI2	0.000161507
A0A060X7E2	0.000161507
A0A060VWW8	0.000161507
A0A060W825	0.000161507
A0A060XJB3	0.000161507
A0A060W424	0.000161507
A0A060XRZ6	0.000161507
A0A060ZE55	0.000161507
A0A060VX87	0.000161507
A0A060Y7F4	0.000161507
A0A060Y8S0	0.000161507
A0A060W7J2	0.000161507
A0A060YF65	0.000161507
A0A060YC97	0.000161507
A0A060VWN3	0.000161507
A0A060XNY8	0.000161507
A0A060Y6V0	0.000161507
A0A060XCH9	0.000161507
A0A060YLY2	0.000161507
A0A060W9T6	0.000161507
A0A060YM43	0.000161507
A0A060VQ14	0.000161507
A0A060WJ88	0.000161507
A0A060XLI0	0.000161507
A0A060XRK1	0.000161507
A0A060WF70	0.000161507
A0A060XVP6	0.000161507
A0A060XMD3	0.000161507
A0A060YH48	0.000161507
A0A060ZBG4	0.000161507
A0A060W5C6	0.00016151
A0A060WU52	0.000161507
A0A060WV59	0.000161507
A0A060X0H0	0.000161507
A0A060XXG0	0.000161507
A0A060XWI8	0.000161507
A0A060YIP0	0.000161507
A0A060YRT1	0.000161507
A0A060YRW9	0.000161507
A0A061ADL0	0.000161507
A0A060VUW5	0.000161507
A0A060XRC5	0.000161507
A0A060WVS5	0.000161507
A0A060WXP8	0.000161507
A0A060XPD3	0.000161507
A0A060YHY8	0.000161507
A0A060WVM8	0.000161507
A0A060W6H9	0.000161507
A0A060W8X4	0.000161507
A0A060W0N7	0.000161507
A0A060XTA0	0.000161507
A0A060Z5E1	0.000161507
A0A060VZ96	0.000161507
A0A060X7P5	0.000161507
A0A060WI99	0.000161507
A0A060XG18	0.000161507
A0A060W1G2	0.000161507
A0A060VYA2	0.000161507
A0A060XFZ0	0.000161507
A0A060XQF9	0.000161507
A0A060XI77	0.000161507
A0A060XKA0	0.000161507
A0A060YCI4	0.000161507
A0A060Y5B6	0.000161507
A0A060XM98	0.000161507
A0A060WIN5	0.000161507
A0A060X484	0.000161507
A0A060XDB8	0.000161507
A0A060W4C9	0.000161507
A0A060VNW2	0.000161507
A0A060VWI5	0.000161507
A0A060YGF3	0.000161507
A0A060YEP7	0.000161507
A0A060XLV9	0.000161507
A0A060WNX8	0.000161507
A0A060WQZ0	0.000161507
A0A060XU42	0.000161507
A0A060X2F6	0.000161507
A0A060WK00	0.000161507
A0A060XGJ1	0.000161507
A0A060Z8D0	0.000161507
A0A060ZAS2	0.000161507
A0A060VZF7	0.000161507
A0A060WA50	0.000161507
A0A060WM84	0.000161507
A0A060WN87	0.000161507
A0A060X0U5	0.000161507
A0A060XQC7	0.000161507
A0A060XM89	0.000161507
A0A060X9D9	0.000161507
A0A060Y6D5	0.000161507
A0A060YGA6	0.000161507
A0A060X5A4	0.000161507
A0A060YZG8	0.000161507
A0A060W7J1	0.000161507
D3XFH7	0.000161507
A0A060YNM2	0.000161507
A0A060XUN2	0.000161507
A0A060YVV7	0.000161507
A0A060VUC1	0.000161507
A0A060Y685	0.000161507
A0A060Y899	0.000162899
A0A060ZVJ7	0.000161507
A0A060W5T9	0.000161507
A0A060WIV9	0.000161507
A0A060WAW3	0.000161507
A0A060Y7F9	0.000161507
A0A060XPA8	0.000161507
A0A060VXI6	0.000161507
A0A060ZGI3	0.000161507
A0A060YYH3	0.000161507
A0A060XI32	0.000161507
A0A060WK16	0.000161507
A0A060YQI4	0.000161507
A0A060VWL9	0.000161507
A0A060YQX1	0.000161507
A0A060W0P5	0.000161507
A0A060YLA6	0.000161507
Q9DG75	0.000161507
A0A060XTX5	0.000161507
A0A060X747	0.000161507
A0A060XS49	0.000161507
A0A060W4Q9	0.000161507
A0A060Y572	0.000161507
A0A060X710	0.000161507
A0A060VUK0	0.000161507
A0A060W076	0.000161507
A0A060X0K0	0.000161507
A0A060YF05	0.000161507
A0A060XQA7	0.000161507
A0A060WB00	0.000161507
A0A060VNV4	0.000161507
A0A060XAM6	0.000161507
A0A060YFR4	0.000161507
A0A060X2Y6	0.000161507
A0A060WLP2	0.000161507
A0A060XRI0	0.000161507
A0A060YBQ4	0.0121248
A0A060VNX6	0.000161507
A0A060WJU2	0.000161507
A0A060Y6R7	0.000161507
A0A060YQE3	0.000161507
A0A060W304	0.000161507
A0A060Y577	0.000161507
A0A060XJZ7	0.000161507
A0A061A7D7	0.000161507
A0A060WDG3	0.000161507
A0A060VZU2	0.000161507
A0A060Z1E3	0.000161507
A0A060WHS0	0.000161507
A0A060X6V8	0.000161507
A0A060X5D2	0.000161507
A0A060WLV6	0.000161507
A0A060WNV0	0.000161507
A0A060XPP6	0.000162899
A0A060Y5E9	0.000161507
A0A060XDT5	0.000161507
A0A060Y0G9	0.000161507
A0A060WP16	0.000161507
A0A060X7D5	0.000161507
A0A060X6M5	0.000161507
A0A060XEU5	0.00181233
A0A060W2E0	0.000161507
A0A060YB63	0.000161507
A0A060YXF8	0.000161507
A0A060YTI6	0.000161507
A0A060WJW1	0.000161507
A0A060XZN3	0.000161507
A0A060XKH2	0.000161507
A0A060VYV1	0.000161507
A0A060W7D1	0.000161507
A0A060X5B5	0.000161507
A0A060XRV8	0.000161507
A0A060YMP7	0.000161507
A0A060Y745	0.000161507
A0A061A7G8	0.000161507
A0A060XY06	0.000161507
A0A060YRJ6	0.000161507
A0A060WUM5	0.000161507
A0A060X0Z3	0.000161507
A0A060YLE1	0.000161507
A0A060WHI9	0.00016151
A0A060YPI2	0.000161507
A0A060WEC1	0.000161507
A0A060WRY9	0.000161507
A0A060WE51	0.000161507
A0A060VX36	0.000161507
A0A060WQW6	0.000161507
A0A060VT69	0.000161507
A0A060XG39	0.000161507
A0A060WGP0	0.000161507
A0A060WNL2	0.000161507
A0A060WRY0	0.000161507
A0A060XXK7	0.000161507
A0A060XYM3	0.000161507
A0A060ZHM3	0.000161507
A0A060WGT8	0.000161507
A0A060Z3S1	0.000161507
A0A060W3I9	0.000161507
A0A060W3L5	0.000161507
A0A060XE72	0.000161507
A0A060XVQ7	0.000161507
A0A060WVX4	0.000161507
A0A060Z198	0.000161507
A0A060VY30	0.000161507
A0A060XKB8	0.000161507
A0A060YCW7	0.000161507
A0A060W0I4	0.000161507
A0A060VWK2	0.000161507
A0A060YK85	0.000161507
A0A060W0M1	0.000161507
A0A060WGG0	0.000161507
A0A061A644	0.000161507
A0A060YTY4	0.000161507
A0A060W0T4	0.000161507
A0A060ZGP1	0.000161507
A0A060WLQ5	0.000161507
A0A060WIZ0	0.000161507
A0A060X5L3	0.000161507
A0A060Y5F0	0.000277413
A0A060YFF6	0.000161507
A0A060YIX7	0.000161507
A0A060X462	0.000161507
A0A060W7K2	0.000161507
A0A060X379	0.000161507
A0A060X3K6	0.000161507
A0A060X728	0.000161507
A0A060X0C7	0.000161507
A0A060XAS1	0.000161507
A0A060WXE7	0.000161507
A0A060XS86	0.000161507
A0A060YBL2	0.000161507
A0A060WCI9	0.000161507
A0A060WPI7	0.000161507
A0A060XAJ4	0.000161507
A0A060YYM5	0.000161507
A0A060X6Y1	0.000161507
A0A060WGZ7	0.000161507
A0A060XRB4	0.000161507
A0A060XCD1	0.000161507
A0A060VTM4	0.000161507
A0A060WMR3	0.000161507
A0A060WEH9	0.000161507
A0A060Z0B9	0.000161507
A0A060W309	0.000161507
A0A060XZ54	0.000161507
A0A060XGG9	0.000161507
A0A060X3Z0	0.000161507
A0A060YU88	0.000161507
A0A060XPJ7	0.000161507
A0A060YP87	0.000161507
A0A060WDU5	0.000161507
A0A060YAN3	0.000161507
A0A060YF80	0.000161507
A0A060Y2C5	0.000161507
A0A060Z4W3	0.000161507
A0A060Z757	0.000167476
A0A060X1F3	0.000161507
A0A060XDC6	0.000161507
A0A060W2K5	0.000161507
A0A060ZP25	0.000269996

## Sheet: WP_Disc VS PF_Disc
# Notes : Created from Advanced Analysis operation: significance Analysis.
#Experiment: New Experiment BSA Adjusted
#corrected p-value cut-off:0.05
#Post-hoc test: tukeyHSD
#Selected Test : Oneway ANOVA
#Entity List: All Entities
#Interpretation: Treatment
#p-value computation: Asymptotic
#Multiple Testing Correction: Benjamini-Hochberg
#
# Technology : Generic.IDENTIFIED_UNIDENTIFIED_COMPOUNDS.New Experiment BSA Adjusted_2022_Feb_07_17_37_22
# Owner : gxuser
# Created On : Mon Feb 07 17:40:24 EST 2022
Compound	p ([WP Disc] vs [PF Disc])
Q9YGF6	0.0366211
C1BG67	0.00106609
A0A060YXV8	0.0454062
A0A060XQJ3	0.000161507
A0A060XVL7	0.000161507
A0A060W046	0.000161507
A0A060Y244	0.000165644
A0A060X958	0.000161507
A0A060YWZ0	0.000161507
A0A060ZVC3	0.0178757
A0A060W1F1	0.000598626
A0A060XQ17	0.000161507
A0A060W2X9	0.0131806
A0A060XUK2	0.000161518
A0A060WSW3	0.000330165
A0A060WAW8	0.000161507
A0A060Y475	0.000161507
A0A060WI86	0.000161507
A0A060Z0E6	0.00329507
A0A060Y8U6	0.000161507
A0A060XZS0	0.000161507
A0A060XKG1	0.000161507
A0A060XSW0	0.000944825
A0A060XMR8	0.000161507
A0A060W8N4	0.000161507
A0A060X1Y1	0.000161507
A0A060VXP8	0.0125405
A0A060Y9M1	0.000161507
A0A060Z0U7	0.000161507
A0A060W542	0.000161507
A0A060W926	0.000161507
A0A060WWY0	0.000161507
A0A060XWH1	0.000161507
A0A060WH36	0.000161507
A0A060ZDQ0	0.000196724
A0A060YVX8	0.000161507
A0A060VU90	0.000161507
A0A060WXK2	0.0189795
A0A060YK70	0.00465966
A0A060YIU5	0.00833625
A0A060WVS2	0.000161507
A0A060VM58	0.000330165
A0A060WBV8	0.000161507
A0A060WSP6	0.000161507
A0A060XH56	0.000161507
A0A060W4G5	0.000169108
A0A060YP37	0.0321072
A0A060W7K9	0.00198351
A0A060YHU2	0.000161507
A0A060W9B9	0.000161507
A0A060XRV6	0.0114291
A0A060Z4Y8	0.00833625
A0A060WL10	0.000161507
Q7ZZW1	0.000450928
A0A060XEG1	0.00230155
A0A060WJM9	0.00129841
A0A060XUT0	0.000161507
A0A060Z7S3	0.00103651
A0A060X8X3	0.000161507
A0A060WEK7	0.000161507
A0A060YAH9	0.000161507
A0A060WJB1	0.000245403
A0A060WWX5	0.00425218
A0A060WPL8	0.000161507
A0A060XSW8	0.000240034
A0A060XZH2	0.000161507
A0A060WXP0	0.000161507
A0A060VWL5	0.000330165
A0A060W3E2	0.000161507
A0A060W5Y1	0.000161507
A0A060YE60	0.000161507
A0A060XRX8	0.00833625
A0A060XX32	0.000161507
A0A060XC20	0.000161507
A0A060YWC6	0.000161507
A0A060XUM5	0.000161507
A0A060WRD5	0.000161507
A0A060Y757	0.00839094
A0A060XQT0	0.000161507
A0A060XPA0	0.000161507
A0A060XX27	0.0269178
A0A060XRY1	0.00833625
Q9YGF5	0.00833625
A0A060W7C9	0.000161507
A0A060XKX2	0.0089346
A0A060YE33	0.000161507
A0A060VVR1	0.000161507
A0A060XMA5	0.000161507
A0A060XZV9	0.000161507
A0A060X2Y5	0.000161507
A0A060YI74	0.000161507
A0A060XUQ5	0.000161507
A0A060X2I9	0.000161507
A0A060XL46	0.000161507
A0A060WT17	0.000161507
A0A060Z5H9	0.000161507
A0A060WC83	0.0468591
A0A060WB97	0.000161507
A0A060W2W7	0.000161507
A0A060Y5Z0	0.000161507
A0A060Y822	0.000161507
A0A060X7M7	0.000161507
A0A060X9B9	0.000161507
A0A060X9C5	0.000161507
A0A060XAM7	0.0410233
A0A060XM09	0.000161507
A0A060WK56	0.000161507
A0A060YHK8	0.000161507
A0A060W511	0.000161507
A0A060W1T4	0.00108653
A0A060WTA5	0.000161507
A0A061A7K0	0.000161507
A0A060YXD5	0.000161507
A0A060WDR2	0.00357786
A0A060X4M9	0.000161507
A0A060XX64	0.000161507
A0A060WLP6	0.000161507
A0A060YYB2	0.000188223
A0A060WHZ4	0.000161507
A0A060W0S2	0.000161507
A0A060X4R4	0.000161507
A0A060Z8R7	0.000161507
A0A060VVG5	0.000161507
A0A060Y8U9	0.000161507
A0A060YEC0	0.000161507
A0A060Y168	0.000161507
A0A060W9D9	0.000161507
A0A060XNZ5	0.000161507
A0A060WDV0	0.000161507
A0A060WSR6	0.00021781
A0A060WVT6	0.000161507
A0A060XDJ0	0.000161507
A0A060WWT0	0.000161507
A0A060Z0B6	0.000161507
A0A060YGY8	0.000161507
A0A060W813	0.000161507
A0A060WTY2	0.000161507
A0A060WUN3	0.000161507
A0A060Y316	0.000161507
A0A060X9M4	0.000161507
A0A060X2A7	0.000161507
A0A060Y8F2	0.000161644
A0A060XGX9	0.000161507
A0A060X346	0.000161507
A0A060YJU3	0.000161507
A0A060XPU7	0.000161507
A0A060WB02	0.000161507
A0A060Z0Q0	0.000161507
A0A060X3C2	0.000161507
A0A060YPI8	0.000161507
A0A060WNG5	0.000161507
A0A060WR34	0.000161507
A0A060Y9K1	0.000161507
A0A060YS06	0.000161507
A0A060WMX9	0.000161507
A0A060WM70	0.000161507
A0A060Y1Z0	0.000161507
A0A060X6S3	0.000161507
A0A060WYT1	0.000161507
A0A060X8G5	0.000161507
A0A060Z405	0.000161507
A0A060XLU8	0.000161507
A0A060YVT4	0.000163669
A0A060VRI5	0.000161507
A0A060XF11	0.000161507
A0A060W0M5	0.000161507
A0A060WN18	0.000161507
A0A060WYB5	0.00853738
A0A060XSQ5	0.000161507
A0A060VYC5	0.000161507
A0A060XAF2	0.000161507
A0A060W4G9	0.000161507
A0A060X2J6	0.000161507
A0A060Y0G8	0.000161507
A0A060YZE4	0.000161507
A0A060WZ29	0.000161507
A0A060YQB0	0.000218954
A0A060X6P6	0.000161507
A0A060XEX1	0.000161507
A0A060WV45	0.000161507
A0A060YTK8	0.000457656
A0A060W5N1	0.000161507
A0A060VNS4	0.000161507
A0A060XR55	0.000161507
A0A060YLH1	0.000161507
A0A060W5Z2	0.000161507
A0A060XLL6	0.000161507
A0A060XRA7	0.000161507
A0A060YHF2	0.000161507
A0A060VXK0	0.000161507
A0A060YCV7	0.000161507
A0A060Z5F7	0.000161507
A0A060W4Y9	0.000161507
A0A060Y3N1	0.000161507
A0A060YDH6	0.000161507
A0A060VX13	0.000161507
A0A060XJC2	0.000161507
A0A060WGU0	0.000161507
A0A061A5C1	0.000161507
A0A060W7Q9	0.000161507
A0A060X8G0	0.000161507
A0A060XDB5	0.000161507
A0A060XSL0	0.0109844
A0A060X9Z2	0.000161507
A0A060WL36	0.000161507
A0A060Z9I7	0.000161507
A0A060X0C8	0.000214477
A0A060XMG0	0.000161507
A0A060Y0E7	0.000161569
A0A060YI69	0.000161519
A0A060XKA1	0.000167135
A0A060X7L9	0.000161507
A0A060VWR0	0.000161507
A0A060W857	0.000161507
A0A060Y562	0.000161507
A0A060W2W4	0.000161507
A0A060WKA3	0.000161507
A0A060VQM3	0.000161507
A0A060XCC5	0.000161507
A0A060YMW1	0.000161507
A0A060WV25	0.000161507
A0A060W6K9	0.000161507
A0A060WNK3	0.000161507
A0A060YXK5	0.00016185
A0A060W0M2	0.000161507
A0A060W930	0.000161507
A0A060WUT6	0.000161507
A0A060XH35	0.000161507
A0A060VTN3	0.000161507
A0A060W5L4	0.000161507
A0A060W8M6	0.000161507
A0A060X798	0.000161507
A0A060XYM8	0.000161507
A0A060X0R2	0.000161507
A0A060XQI0	0.000161507
A0A060ZD44	0.000161507
A0A060W9U8	0.000161507
A0A060WPG5	0.000161507
A0A060X3Z2	0.000161507
A0A060WR63	0.000161507
A0A060XL78	0.000161507
A0A060XMS8	0.000161507
A0A060Y387	0.000161507
A0A060VMF6	0.000161507
A0A060Y6L1	0.000216475
A0A060VV86	0.000161507
A0A060X866	0.000438389
A0A060X2K3	0.000161507
A0A060YAY6	0.000161507
C1BHP1	0.000161507
A0A060X4C0	0.000216475
A0A060WDQ1	0.000161507
A0A060WYR9	0.000161507
A0A060VR65	0.000161507
A0A060VSA0	0.000161507
A0A060VZH2	0.000162629
A0A060Y716	0.000161507
A0A060VVH4	0.000161507
A0A060YGP9	0.000161507
A0A060X9C3	0.000161507
A0A060WIS2	0.000161507
A0A060W1V6	0.000161507
A0A060XI60	0.000161507
A0A060WFW3	0.000161507
A0A060XJX9	0.000161507
A0A060VPC6	0.000161507
A0A060WQR1	0.000161507
A0A060XGG0	0.000161507
A0A060YXE0	0.000161507
A0A060Y1L6	0.000161507
A0A060WJ17	0.000161507
A0A060YB02	0.000161507
A0A060VZC9	0.000161507
A0A060XTJ3	0.000161507
A0A060XIS4	0.000161507
A0A060VWD1	0.0186354
A0A060X0L4	0.000161507
A0A060ZFM6	0.000161507
A0A060WS59	0.000161507
A0A060WIE9	0.000161507
A0A060XEE7	0.000161507
A0A060ZI27	0.000161507
A0A060Y4I4	0.000161691
A0A060Z8M5	0.000161507
A0A060WWW9	0.000161507
A0A060X2T3	0.00022107
A0A060WTW3	0.000161507
A0A060XMM6	0.000161507
A0A060Y1G8	0.000161507
A0A060X2F8	0.000161507
A0A060VMC6	0.000161507
A0A060XXB0	0.000161507
A0A060YAF5	0.000161507
A0A060WTZ2	0.000161507
A0A061AD81	0.000161507
A0A060YEH7	0.000161507
A0A060W2C2	0.000161507
A0A060ZU54	0.000161507
A0A060X8E6	0.0001653
A0A060X6V3	0.000214477
A0A060XH93	0.000765693
A0A060YG98	0.000161507
A0A060WFJ7	0.000161507
A0A060XJK1	0.000161507
A0A060YPJ0	0.000161507
A0A060ZHD5	0.000161507
A0A060XLB1	0.000161507
A0A060VWB3	0.000161507
A0A060WY72	0.000161507
A0A060XII9	0.0109756
A0A060YQ48	0.00016221
A0A061A7V2	0.000161507
A0A060WQ64	0.000163239
A0A060WYI8	0.000161507
A0A060Z3Q4	0.000161507
A0A060VRT8	0.000161507
A0A060XIL1	0.000161507
A0A060WBY3	0.000161507
A0A060XU12	0.000161507
A0A060X4I2	0.000161507
A0A060YCG7	0.000161507
A0A060XS53	0.000161507
A0A060X4M8	0.000161507
A0A060WQM2	0.000161507
A0A060WEQ3	0.000161507
A0A060XT19	0.000161507
A0A060W4M8	0.000161507
A0A060WAM4	0.000161507
A0A060ZDI0	0.000161507
A0A060XGU3	0.000161507
A0A060WHF1	0.000161507
A0A060WDK3	0.000161507
A0A060WXE4	0.000161507
A0A060XBL5	0.000177398
A0A060W3Y6	0.000161507
A0A060WG34	0.000161507
A0A060X4S7	0.000161507
A0A060Y761	0.000161507
A0A060X5M6	0.000161507
A0A060Y206	0.000161507
A0A060W3J2	0.000688012
A0A060W928	0.000161507
A0A060Y2Q9	0.000161507
A0A060VN62	0.0016943
A0A060YEN9	0.00017139
A0A060ZB28	0.000418988
A0A060WYF2	0.000161507
A0A060XXR3	0.000386099
A0A060WF38	0.000161552
A0A060VN24	0.000161507
A0A060Y9P0	0.000210207
A0A060XP37	0.000354352
A0A060W4B3	0.000161513
A0A060YVX7	0.000161959
A0A060W7G7	0.0354082
A0A060WF44	0.00630072
A0A060ZD23	0.000171712
A0A060WNE8	0.000604648
A0A060W289	0.000173
A0A060X931	0.0421959
A0A060WPA6	0.000167298
A0A060VVM2	0.0141277
A0A060XYI0	0.0271098
A0A060WQ54	0.000168726
A0A060VYT0	0.000168726
A0A060W0G4	0.000180973
A0A060W4P5	0.000281292
A0A060WZ27	0.00553592
A0A060WWI2	0.000281292
A0A060VYJ7	0.000161507
A0A060Y6J0	0.000161507
A0A060VU13	0.000161507
A0A060ZEB2	0.000161507
A0A060X1N9	0.000161507
A0A060X8X6	0.000161507
A0A060WIY8	0.000161507
A0A060Y6T8	0.000161507
A0A060X243	0.000161507
A0A060X4Q0	0.000161507
A0A060Y996	0.000161507
A0A060XSL8	0.000161507
A0A060WQ16	0.000161507
A0A060X1N6	0.000161507
A0A060W8W9	0.000161507
A0A060XVE9	0.000161507
A0A060Y4Q6	0.000161507
A0A060VXA2	0.000161507
A0A060XHS5	0.000161507
A0A060WX30	0.000161507
A0A060X1I4	0.000161507
A0A060YKZ9	0.000161507
A0A060WPR3	0.000161507
A0A060VVS1	0.000161507
A0A060VZK0	0.000161507
A0A060YD77	0.000161507
A0A060WEA2	0.000161507
A0A060YLY1	0.000161507
A0A060Z6J8	0.000161507
A0A060W2S2	0.000161507
A0A060X0R6	0.000161507
A0A060YTJ1	0.000161507
A0A060XRQ0	0.000161507
A0A060WTC6	0.000161507
A0A060YIV4	0.000161507
A0A060X009	0.000161507
A0A060Y603	0.000161507
A0A060VXV3	0.000161507
A0A060Z0A2	0.000161507
A0A060YCY2	0.000161507
A0A060WC26	0.000161507
A0A060W1L2	0.000161507
A0A060WZ98	0.000161507
A0A060WDZ6	0.000161507
A0A060VMH5	0.000161507
A0A060XXR5	0.000161507
A0A060VSA4	0.000161507
A0A060WXX3	0.000161507
A0A060X984	0.000161507
A0A060X997	0.000161507
A0A060WTS6	0.000161507
A0A060Z5T1	0.000161507
A0A060W432	0.000161507
A0A060X2K4	0.000161507
A0A060WQG2	0.000161507
A0A060Y879	0.000161507
A0A060WS19	0.000161507
A0A060X1J4	0.000161507
A0A060YWQ3	0.000161507
A0A060WKB2	0.000161507
A0A060Y094	0.000161507
A0A060W2S1	0.000161507
A0A060YM85	0.000161507
A0A060VYV2	0.000161507
A0A060Z3M2	0.000161507
A0A060XJR4	0.000161507
A0A060YX65	0.000161507
A0A060WR36	0.000161507
A0A060XE37	0.000161507
A0A060WT55	0.000161507
A0A060XKZ2	0.000161507
A0A060YNA6	0.000161507
A0A060Y8Q8	0.000161507
A0A060X3A3	0.000161507
A0A060VSL8	0.000161507
A0A060X561	0.000161507
A0A060W5W4	0.000161507
A0A060Y9S9	0.000161507
A0A060XS55	0.000161507
A0A060YJN6	0.000161507
A0A060X856	0.000161507
A0A060XEE1	0.000161507
A0A060YAM1	0.000161507
A0A060YJN4	0.000161507
A0A060VQU0	0.000161507
A0A060X4K7	0.000161507
A0A060XY95	0.000161507
A0A060XWL3	0.000161507
A0A060ZGZ5	0.000161507
A0A060W3X5	0.000161507
A0A060YTW5	0.000161507
A0A060XCX3	0.000161507
A0A060YHG9	0.000161507
A0A060Y4L2	0.000161507
A0A060X564	0.000161507
A0A060Z0W4	0.000161507
A0A060YDI2	0.000161507
A0A060X7E2	0.000161507
A0A060VWW8	0.000161507
A0A060W825	0.000161507
A0A060XJB3	0.000161507
A0A060W424	0.000161507
A0A060XRZ6	0.000161507
A0A060ZE55	0.000161507
A0A060VX87	0.000161507
A0A060Y7F4	0.000161507
A0A060Y8S0	0.000161507
A0A060W7J2	0.000161507
A0A060YF65	0.000161507
A0A060YC97	0.000161507
A0A060VWN3	0.000161507
A0A060XNY8	0.000161507
A0A060Y6V0	0.000161507
A0A060XCH9	0.000161507
A0A060YLY2	0.000161507
A0A060W9T6	0.000161507
A0A060YM43	0.000161507
A0A060VQ14	0.000161507
A0A060WJ88	0.000161507
A0A060XLI0	0.000161507
A0A060XRK1	0.000161507
A0A060WF70	0.000161507
A0A060XVP6	0.000161507
A0A060XMD3	0.000161507
A0A060YH48	0.000161507
A0A060ZBG4	0.000161507
A0A060W5C6	0.00016151
A0A060WU52	0.000161507
A0A060WV59	0.000161507
A0A060X0H0	0.000161507
A0A060XXG0	0.000161507
A0A060XWI8	0.000161507
A0A060YIP0	0.000161507
A0A060YRT1	0.000161507
A0A060YRW9	0.000161507
A0A061ADL0	0.000161507
A0A060VUW5	0.000161507
A0A060XRC5	0.000161507
A0A060WVS5	0.000161507
A0A060WXP8	0.000161507
A0A060XPD3	0.000161507
A0A060YHY8	0.000161507
A0A060WVM8	0.000161507
A0A060W6H9	0.000161507
A0A060W8X4	0.000161507
A0A060W0N7	0.000161507
A0A060XTA0	0.000161507
A0A060Z5E1	0.000161507
A0A060VZ96	0.000161507
A0A060X7P5	0.000161507
A0A060WI99	0.000161507
A0A060XG18	0.000161507
A0A060W1G2	0.000161507
A0A060VYA2	0.000161507
A0A060XFZ0	0.000161507
A0A060XQF9	0.000161507
A0A060XI77	0.000161507
A0A060XKA0	0.000161507
A0A060YCI4	0.000161507
A0A060Y5B6	0.000161507
A0A060XM98	0.000161507
A0A060WIN5	0.000161507
A0A060X484	0.000161507
A0A060XDB8	0.000161507
A0A060W4C9	0.000161507
A0A060VNW2	0.000161507
A0A060VWI5	0.000161507
A0A060YGF3	0.000161507
A0A060YEP7	0.000161507
A0A060XLV9	0.000161507
A0A060WNX8	0.000161507
A0A060WQZ0	0.000161507
A0A060XU42	0.000161507
A0A060X2F6	0.000161507
A0A060WK00	0.000161507
A0A060XGJ1	0.000161507
A0A060Z8D0	0.000161507
A0A060ZAS2	0.000161507
A0A060VZF7	0.000161507
A0A060WA50	0.000161507
A0A060WM84	0.000161507
A0A060WN87	0.000161507
A0A060X0U5	0.000161507
A0A060XQC7	0.000161507
A0A060XM89	0.000161507
A0A060X9D9	0.000161507
A0A060Y6D5	0.000161507
A0A060YGA6	0.000161507
A0A060X5A4	0.000161507
A0A060YZG8	0.000161507
A0A060W7J1	0.000161507
D3XFH7	0.000161507
A0A060YNM2	0.000161507
A0A060XUN2	0.000161507
A0A060YVV7	0.000161507
A0A060VUC1	0.000161507
A0A060Y685	0.000161507
A0A060Y899	0.000162899
A0A060ZVJ7	0.000161507
A0A060W5T9	0.000161507
A0A060WIV9	0.000161507
A0A060WAW3	0.000161507
A0A060Y7F9	0.000161507
A0A060XPA8	0.000161507
A0A060VXI6	0.000161507
A0A060ZGI3	0.000161507
A0A060YYH3	0.000161507
A0A060XI32	0.000161507
A0A060WK16	0.000161507
A0A060YQI4	0.000161507
A0A060VWL9	0.000161507
A0A060YQX1	0.000161507
A0A060W0P5	0.000161507
A0A060YLA6	0.000161507
Q9DG75	0.000161507
A0A060XTX5	0.000161507
A0A060X747	0.000161507
A0A060XS49	0.000161507
A0A060W4Q9	0.000161507
A0A060Y572	0.000161507
A0A060X710	0.000161507
A0A060VUK0	0.000161507
A0A060W076	0.000161507
A0A060X0K0	0.000161507
A0A060YF05	0.000161507
A0A060XQA7	0.000161507
A0A060WB00	0.000161507
A0A060VNV4	0.000161507
A0A060XAM6	0.000161507
A0A060YFR4	0.000161507
A0A060X2Y6	0.000161507
A0A060WLP2	0.000161507
A0A060XRI0	0.000161507
A0A060YBQ4	0.0121248
A0A060VNX6	0.000161507
A0A060WJU2	0.000161507
A0A060Y6R7	0.000161507
A0A060YQE3	0.000161507
A0A060W304	0.000161507
A0A060Y577	0.000161507
A0A060XJZ7	0.000161507
A0A061A7D7	0.000161507
A0A060WDG3	0.000161507
A0A060VZU2	0.000161507
A0A060Z1E3	0.000161507
A0A060WHS0	0.000161507
A0A060X6V8	0.000161507
A0A060X5D2	0.000161507
A0A060WLV6	0.000161507
A0A060WNV0	0.000161507
A0A060XPP6	0.000162899
A0A060Y5E9	0.000161507
A0A060XDT5	0.000161507
A0A060Y0G9	0.000161507
A0A060WP16	0.000161507
A0A060X7D5	0.000161507
A0A060X6M5	0.000161507
A0A060XEU5	0.00181233
A0A060W2E0	0.000161507
A0A060YB63	0.000161507
A0A060YXF8	0.000161507
A0A060YTI6	0.000161507
A0A060WJW1	0.000161507
A0A060XZN3	0.000161507
A0A060XKH2	0.000161507
A0A060VYV1	0.000161507
A0A060W7D1	0.000161507
A0A060X5B5	0.000161507
A0A060XRV8	0.000161507
A0A060YMP7	0.000161507
A0A060Y745	0.000161507
A0A061A7G8	0.000161507
A0A060XY06	0.000161507
A0A060YRJ6	0.000161507
A0A060WUM5	0.000161507
A0A060X0Z3	0.000161507
A0A060YLE1	0.000161507
A0A060WHI9	0.00016151
A0A060YPI2	0.000161507
A0A060WEC1	0.000161507
A0A060WRY9	0.000161507
A0A060WE51	0.000161507
A0A060VX36	0.000161507
A0A060WQW6	0.000161507
A0A060VT69	0.000161507
A0A060XG39	0.000161507
A0A060WGP0	0.000161507
A0A060WNL2	0.000161507
A0A060WRY0	0.000161507
A0A060XXK7	0.000161507
A0A060XYM3	0.000161507
A0A060ZHM3	0.000161507
A0A060WGT8	0.000161507
A0A060Z3S1	0.000161507
A0A060W3I9	0.000161507
A0A060W3L5	0.000161507
A0A060XE72	0.000161507
A0A060XVQ7	0.000161507
A0A060WVX4	0.000161507
A0A060Z198	0.000161507
A0A060VY30	0.000161507
A0A060XKB8	0.000161507
A0A060YCW7	0.000161507
A0A060W0I4	0.000161507
A0A060VWK2	0.000161507
A0A060YK85	0.000161507
A0A060W0M1	0.000161507
A0A060WGG0	0.000161507
A0A061A644	0.000161507
A0A060YTY4	0.000161507
A0A060W0T4	0.000161507
A0A060ZGP1	0.000161507
A0A060WLQ5	0.000161507
A0A060WIZ0	0.000161507
A0A060X5L3	0.000161507
A0A060Y5F0	0.000277413
A0A060YFF6	0.000161507
A0A060YIX7	0.000161507
A0A060X462	0.000161507
A0A060W7K2	0.000161507
A0A060X379	0.000161507
A0A060X3K6	0.000161507
A0A060X728	0.000161507
A0A060X0C7	0.000161507
A0A060XAS1	0.000161507
A0A060WXE7	0.000161507
A0A060XS86	0.000161507
A0A060YBL2	0.000161507
A0A060WCI9	0.000161507
A0A060WPI7	0.000161507
A0A060XAJ4	0.000161507
A0A060YYM5	0.000161507
A0A060X6Y1	0.000161507
A0A060WGZ7	0.000161507
A0A060XRB4	0.000161507
A0A060XCD1	0.000161507
A0A060VTM4	0.000161507
A0A060WMR3	0.000161507
A0A060WEH9	0.000161507
A0A060Z0B9	0.000161507
A0A060W309	0.000161507
A0A060XZ54	0.000161507
A0A060XGG9	0.000161507
A0A060X3Z0	0.000161507
A0A060YU88	0.000161507
A0A060XPJ7	0.000161507
A0A060YP87	0.000161507
A0A060WDU5	0.000161507
A0A060YAN3	0.000161507
A0A060YF80	0.000161507
A0A060Y2C5	0.000161507
A0A060Z4W3	0.000161507
A0A060Z757	0.000167476
A0A060X1F3	0.000161507
A0A060XDC6	0.000161507
A0A060W2K5	0.000161507
A0A060ZP25	0.000269996
A0A060WYK4	0.000161507
A0A060Y903	0.000161507
A0A060XIZ9	0.000161507
A0A060YS39	0.000161507
A0A060W4B5	0.000161507
A0A060XQW2	0.000161507
A0A060Y021	0.000161507
A0A060ZB03	0.000161507
A0A060XIV8	0.000161507
A0A060XHS4	0.000161507
A0A060YHM1	0.000161507
A0A060VPA4	0.000161507
A0A060VST3	0.000161507
A0A060Z5G0	0.000161507
A0A060VN95	0.000161507
Q6UFZ7	0.000161507
A0A060X650	0.000161507
A0A060XA15	0.000161507
A0A060Z0J3	0.000161507
A0A060VMK2	0.000161507
A0A060Z509	0.000161507
A0A060VQZ6	0.000161507
A0A060WYT2	0.000161507
A0A060X053	0.000161507
A0A060X4V4	0.000161507
A0A060WVA5	0.000161507
A0A060XKK6	0.000161507
A0A060Y5Q5	0.000161507
A0A060VZ55	0.000161507
A0A060XAK2	0.000161507
A0A060VUG7	0.000161507
A0A060WN74	0.000161507
A0A060Y0L9	0.000161507
A0A060WPH1	0.000161507
A0A060W158	0.000161507
A0A060WRR9	0.000161507
A0A060W3H4	0.000161507
A0A060Y339	0.000161507
A0A060W8Z8	0.000161507
A0A060XZP0	0.000162997
A0A060Y9V8	0.000161507
A0A060YLF6	0.000161507
A0A060Y3I5	0.000161507
A0A060YM26	0.000161507
A0A060XWZ8	0.000161507
A0A060VSP7	0.000161507
A0A060WN46	0.000161507
A0A060XMV4	0.000161507
A0A060X4E6	0.000161507
A0A060Z4A6	0.000161507
A0A060W0G5	0.000161507
A0A060Z4P0	0.000161507
A0A060Z5L3	0.000161507
A0A060XJ60	0.000161507
A0A060XTD9	0.000161507
A0A060Y5Y8	0.000161507
A0A060Z214	0.000161507
A0A060W0M6	0.000161507
A0A060W9L9	0.000161507
A0A060WZ16	0.000161507
A0A060X326	0.000161507
A0A060YS24	0.000161507
A0A060W1C5	0.000161507
A0A061A8U0	0.000161507
N0DND1	0.000161507
A0A060WBR8	0.000161507
A0A060XYJ2	0.000161507
A0A060WCX9	0.000161507
A0A060XBU7	0.000161507
A0A060X0V6	0.000161507
A0A060X560	0.000161507
A0A060VPZ0	0.000161507
A0A060WDY5	0.000161507
A0A060VZ34	0.000161507
A0A060XP70	0.000161507
A0A060YMB9	0.000161507
A0A060W4C1	0.000161507
A0A060XBQ2	0.000161507
A0A060ZZ50	0.000161507
A0A060XMF5	0.000161507
A0A060Y6J5	0.000161507
A0A060Z847	0.000161507
A0A060WUS9	0.000161507
A0A060XEY7	0.000161507
A0A060YGW7	0.000161507
A0A060YTH1	0.000161507
A0A060W9L6	0.000161507
A0A060XXA9	0.000161507
A0A060Z9K2	0.000161507
A0A060WJW8	0.000161507
A0A060WT39	0.000161507
A0A060YRG1	0.000161507
A0A060WE12	0.000161507
A0A060Z675	0.000161507
A0A060W0Z4	0.000161507
A0A060VZP8	0.000161507
A0A060YQL6	0.000161507
A0A060XQ78	0.000161507
A0A060WV19	0.000161507
A0A060VYN3	0.000161507
A0A060Y877	0.000161507
A0A060X6Y0	0.000161507
A0A060YBI0	0.000161507
A0A060YD11	0.000161507
A0A060VVV4	0.000161507
A0A060Y3L8	0.000161507
A0A060XND2	0.000161507
A0A060XRG9	0.000161507
A0A060Z165	0.000161507
A0A060W4V4	0.000161507
A0A060W9I5	0.000161507
A0A060WDE5	0.000161507
A0A060WDK5	0.000161507
A0A060XEF1	0.000161507
A0A060XY45	0.000161507
A0A060YQK5	0.000161507
A0A060VNR1	0.000161507
A0A060XNX8	0.000161507
A0A060VZR7	0.000161507
A0A060X4R1	0.000161507
A0A060YW35	0.000161507
A0A061A968	0.000161507
A0A060WRQ8	0.000161507
A0A060WYL2	0.000161507
A0A060WZ19	0.000161507
A0A060W3S9	0.000161507
A0A060VRX3	0.000161507
A0A060W2M5	0.000161507
A0A060XBC1	0.000161507
A0A060WAI6	0.000161507
A0A060YG17	0.000161507
A0A060YVB2	0.000161507
A0A060XMA9	0.000161507
A0A060VRU5	0.000161507
A0A060XTZ6	0.000161507
A0A060XX30	0.000161507
A0A060Y155	0.000161507
A0A060W5L5	0.000161507
A0A060XN38	0.000161507
A0A060VNP2	0.000161507
A0A060WQN1	0.000161507
A0A060W142	0.000161507
A0A060WXQ8	0.000161507
A0A060XQN3	0.000161507
A0A060Z4U4	0.000161507
A0A060X2C0	0.000161507
A0A060VMN5	0.000161507
A0A060VM86	0.000161507
A0A060X314	0.000161507
A0A060W8W6	0.000161507
A0A060XDM5	0.000161507
A0A060VQK6	0.000161507
A0A060Y3W6	0.000161507
A0A060XWV2	0.000161507
N0DTH0	0.000161507
A0A060XNF1	0.000161507
A0A060VZE1	0.000161507
A0A060WPL7	0.000161507
A0A060YUM1	0.000161507
A0A060WP14	0.000161507
A0A060WRN2	0.000161507
A0A060YIL2	0.000161507
A0A060YZQ0	0.000161507
A0A060Z8H3	0.000161507
A0A060WP19	0.000161507
A0A060XAW9	0.000161507
A0A060YN70	0.000161507
A0A060Y1J4	0.000161507
A0A060YJC1	0.000161507
A0A060YB37	0.000161507
A0A061A8J8	0.000161507
A0A060WKU7	0.000161507
A0A060XGT0	0.000161507
A0A060X1Z9	0.000161507
A0A060XZS3	0.000161507
A0A060YY16	0.000161507
A0A060VZ84	0.000161507
A0A060W201	0.000161507
A0A060VVN5	0.000161507
A0A060YF20	0.000161507
A0A060VSY2	0.000161507
A0A060X817	0.000161507
A0A060YBV0	0.000161507
A0A060Y5Q9	0.000161507
A0A060YLJ3	0.000161507
A0A060W359	0.000161507
A0A060W6X5	0.000161507
A0A060Z2L4	0.000161507
A0A060YE75	0.000161507
A0A060WXW0	0.000161507
A0A060Z6H4	0.000161507
A0A060Z138	0.000161507
A0A060Z6V3	0.000161507
A0A060WDQ9	0.000161507
A0A060Y771	0.000161507
A0A060XXI9	0.000161507
A0A060WXB5	0.000161507
A0A060YQN1	0.000161507
A0A060YQ09	0.000161507
A0A060Y6N9	0.000161507
A0A060Z377	0.000161507
A0A060WXW5	0.000161507
A0A060YGG6	0.000161507
A0A060XLZ1	0.000161507
A0A060WFL6	0.000161507
A0A060YF35	0.000161507
A0A060W4A6	0.000161507
A0A060X3I1	0.000161507
A0A060WQD0	0.000161507
A0A060Y099	0.000161507
A0A060YFZ6	0.000161507
A0A061A0A2	0.000161507
A0A060W6G7	0.000161507
A0A060XAJ2	0.000161507
A0A060VW79	0.000161507
A0A060WIE3	0.000161507
A0A060YY32	0.000161507
A0A060Y4C8	0.000161507
A0A060XL41	0.000161507
A0A060WWK3	0.000161507
A0A060YDU7	0.000161507
A0A060XXM9	0.000161507
A0A060WXA4	0.000161507
A0A060YHZ6	0.000161507
A0A060YUF2	0.000161507
A0A060VM99	0.000161507
A0A060XX79	0.000161507
A0A060W0R3	0.000161507
A0A060XPM4	0.000161507
A0A060XT67	0.000161507
A0A060VRD2	0.000161507
A0A060X222	0.000161507
A0A060Y5R7	0.000161507
A0A060YC76	0.000161507
A0A060YCH5	0.000161507
A0A060YE97	0.000161507
A0A060Y5D0	0.000161507
A0A060ZF59	0.000161507
A0A060Y9K7	0.000161507
A0A060YDX0	0.000161507
A0A060XXQ0	0.000161507
A0A060W7H9	0.000161507
A0A060WAZ8	0.000161507
A0A060XT02	0.000161507
A0A060Y4N1	0.000161507
A0A060XD57	0.000161507
A0A060XCV8	0.000161507
A0A060YCB3	0.000161507
A0A060X914	0.000161507
A0A060WWM4	0.000161507
A0A060WS53	0.000161507
A0A060XFB7	0.000161507
A0A060Z2V0	0.000161507
A0A060XQ18	0.000161507
A0A060Y0Q0	0.000161507
A0A060W2P0	0.000161507
A0A060XBW7	0.000161507
A0A060YRT8	0.000161507
A0A060VWL0	0.000161507
A0A060W263	0.000161507
A0A060VM28	0.000161507
A0A060YVB4	0.000161507
A0A060XLY6	0.000161507
A0A060Y0P1	0.000161507
A0A060WN42	0.000161507
A0A060WUA4	0.000161507
A0A060YQI3	0.000161507
A0A060XVR5	0.000161507
A0A060VWG5	0.000161507
A0A060XEG5	0.000161507
A0A060VMB3	0.000161507
A0A060X0V8	0.000161507
A0A060Z9Q8	0.000161507
A0A060XDA4	0.000161507
A0A060VUQ0	0.000161507
A0A060X6Z9	0.000161507
A0A060XB92	0.000161507
A0A060VXP5	0.000161507
A0A060W717	0.000161507
A0A060XC79	0.000161507
A0A060W5Q2	0.000161507
A0A060WS01	0.000161507
A0A060XJV3	0.000161507
A0A060YCA1	0.000161507
A0A060W972	0.000161507
A0A060VYQ5	0.000161507
A0A060X276	0.000161507
A0A060Y447	0.000161507
A0A060XK95	0.000161507
A0A060VWT0	0.000161507
A0A060WIM1	0.000161507
A0A060YZS7	0.000161507
A0A060WFK4	0.000161507
A0A060WNK7	0.000161507
A0A060W8U4	0.000161507
A0A060XH71	0.000161507
A0A060W0D0	0.000161507
A0A060WQI4	0.000161507
A0A060YQZ7	0.000161507
A0A060VP89	0.000161507
A0A060VXZ0	0.000161507
A0A060XEE9	0.000161507
A0A060W3Z2	0.000161507
A0A060VQQ8	0.000161507
C1BFJ5	0.000161507
A0A060YCS1	0.000161507
A0A060X794	0.000161507
A0A060X6D5	0.000161507
A0A060Y1B7	0.000161507
A0A060YMJ8	0.000161507
A0A060W2X3	0.000161507
A0A060XG63	0.000161507
A0A060Y7R8	0.000161507
A0A060XDR0	0.000161507
A0A060Y981	0.000161507
A0A060WRD6	0.000161507
A0A060WX43	0.000161507
A0A060X0G4	0.000161507
A0A060XY23	0.000161507
A0A060VYL1	0.000161507
A0A060X6K8	0.000161507
A0A060XJ82	0.000161507
A0A060WY12	0.000161507
A0A060YCF7	0.000161507
A0A060X6I4	0.000161507
A0A060YJA0	0.000161507
A0A060YC44	0.000161507
A0A060XPK7	0.000161507
A0A060YC31	0.000161507
A0A060XKD3	0.000161507
A0A060XCF1	0.000161507
A0A060X1G5	0.000161507
A0A060W4G1	0.000161507
A0A060XWD4	0.000161507
A0A060XWP8	0.000161507
A0A060WH54	0.000161507
A0A060XN12	0.000161507
