# Supplementary material for: Non-Lethal Blood Sampling of Fish in the lab and Field With Methods for Dried Blood Plasma Spot Omic Analyses
Source: Front Genet. 2022 Mar 24;13:795348. doi: 10.3389/fgene.2022.795348 (PMC8988233; doi:10.3389/fgene.2022.795348)
Supplement: Supplementary file 7 [file DataSheet1.XLSX]

## Sheet: Lab Blood Sampling
Betadine Post Treatment			Treatment Group	FDR-Adjusted P-Value
CSM Exact Test (Barnard's)			No Treatment	0.9998
data: 20 out of 20 vs. 15 out of 20			Fish Mucous	0.528
test statistic = NA, first sample size = 20, second sample size = 20, p-value = 0.008357			Betadine	0.033428
alternative hypothesis: true difference in proportion is greater than 0			Liquid Bandage	0.12933
95 percent confidence interval:
0.07919998 1.00000000
Sample estimates: difference in proportion: 0.05
No Post Treatment (Pressure Only)
CSM Exact Test (Barnard's)
data: 20 out of 20 vs. 20 out of 20
test statistic = NA, first sample size = 20, second sample size = 20, p-value = 0.9998
alternative hypothesis: true difference in proportion is greater than 0
95 percent confidence interval:
-0.1391846 1.0000000
Sample estimates: difference in proportion: 0
Mucous Post Treatment
CSM Exact Test (Barnard's)
ata: 20 out of 20 vs. 19 out of 20
test statistic = NA, first sample size = 20, second sample size = 20, p-value = 0.264
alternative hypothesis: true difference in proportion is greater than 0
95 percent confidence interval:
-0.07561795 1.00000000
Sample estimates: difference in proportion: 0.25
Liquid Bandage Post Treatment
CSM Exact Test (Barnard's)
data: 20 out of 20 vs. 17 out of 20
test statistic = NA, first sample size = 20, second sample size = 20, p-value = 0.04311
alternative hypothesis: true difference in proportion is greater than 0
95 percent confidence interval:
0.007095292 1.000000000
Sample estimates: difference in proportion: 0.15

## Sheet: Field Blood Sampling
Control (no blood sampled)
CSM Exact Test (Barnard's)
data: 20 out of 20 vs. 20 out of 20
test statistic = NA, first sample size = 20, second sample size = 20, p-value = 0.9998
alternative hypothesis: true difference in proportion is greater than 0
95 percent confidence interval:
-0.1391846 1.0000000
Sample estimates: difference in proportion: 0
Blood Sampled
CSM Exact Test (Barnard's)
ata: 20 out of 20 vs. 19 out of 20
test statistic = NA, first sample size = 20, second sample size = 20, p-value = 0.264
alternative hypothesis: true difference in proportion is greater than 0
95 percent confidence interval:
-0.07561795 1.00000000
Sample estimates: difference in proportion: 0.25
