# Supplementary material for: Non-Lethal Blood Sampling of Fish in the lab and Field With Methods for Dried Blood Plasma Spot Omic Analyses
Source: Front Genet. 2022 Mar 24;13:795348. doi: 10.3389/fgene.2022.795348 (PMC8988233; doi:10.3389/fgene.2022.795348)
Supplement: Supplementary file 8 [file DataSheet2.XLSX]

## Sheet: Sheet1
Noviplex vs Parafilm	p.value	FDR
L-Ornithine	0.027394	1.4e-06
L-Valine	0.031054	9.27e-07
1-Methyl-L-histidine	0.038405	5.11e-07
Hydroxy-L-proline	2.5905	0.00088258
L-Tryptophan	3.0784	0.00065723
L-Glutamic Acid	4.0491	9.27e-07
L-Arginine	4.774	7.16e-08
L-Threonine	6.9272	0.00065723
Taurine	8.521	0.00088258
L-Proline	8.6646	1.95e-15
L-Lysine	26.146	1.6606e-05
L-Aspartic Acid	68.087	5.11e-07
